# Supplementary material for: Multiscale networks in multiple sclerosis
Source: PLoS Comput Biol. 2024 Feb 8;20(2):e1010980. doi: 10.1371/journal.pcbi.1010980 (PMC10852301; doi:10.1371/journal.pcbi.1010980)
Supplement: S1 File — (XLSX) [file pcbi.1010980.s007.xlsx]

## Sheet: S1
Clinical - averages	Samples	Onset Age	Age	Years with Disease	EDSS	uGMSSS	gARMSS	T25WT	9HPT	SDMT	LCVA	HCVA	Years since Relapse	Years on Treatment
Healthy Controls	0	0	0	0	0	0	0	0	0	0	0	0	0	0
MS Patients	327	31.4618	42.4771	10.5321	2.45245	3.60261	3.93675	6.94028	21.7902	53.6192	29.1275	0.0297043	4.74081	3.43136
RRMS	247	30.3927	40.5344	9.65992	1.98171	3.11418	3.59848	5.73297	20.6283	54.9148	28.9865	0.0233894	4.24508	3.3565
RRMS (Untreated)	43	30.1628	42.4651	11.8605	1.84884	2.68465	3.27093	4.27262	20.0623	55.9	32.2857	0.04	5.16897
PMS	56	34.6607	53.0714	17.9286	4.98214	5.81556	5.91	13.585	27.8582	42.7636	23.902	0.120196	8.91474	5.54361
MS Patients (Mild)	131	33.0229	43	9.50382	1.20992	1.91168	1.84939	4.80408	20.5433	54.9667	31.2605	0.013686	4.96408	4.22492
MS Patients (Severe)	129	30.5271	42.2248	11.2326	3.82946	5.56477	6.15519	9.626	23.6649	51.6116	27.4876	0.0509836	4.93539	2.67668
Clinia - standard deviation	Samples	Onset Age	Age	Years with Disease	EDSS	uGMSSS	gARMSS	T25WT	9HPT	SDMT	LCVA	HCVA	Years since Relapse	Years on Treatment
Healthy Controls	0	0	0	0	0	0	0	0	0	0	0	0	0	0
MS Patients	327	8.97998	9.87871	8.23757	1.70304	2.22879	2.17589	6.51675	5.58509	13.5704	11.3089	0.323818	4.42642	3.25339
RRMS	247	8.45682	8.83576	6.42535	1.19903	1.9441	1.97058	5.3141	4.21257	12.3378	10.4995	0.32882	3.11811	3.16035
RRMS (Untreated)	43	7.78469	7.77398	6.85254	1.22253	1.87653	2.12168	1.41361	2.85708	9.78213	8.36812	0.296632	2.89618
PMS	56	10.6256	8.11933	11.204	1.47286	2.00995	1.99426	8.32591	7.29113	10.9062	11.2542	0.330659	8.03579	4.54261
MS Patients (Mild)	131	9.03468	9.27938	7.17755	0.85595	1.34696	0.898459	2.1274	4.1139	13.3797	11.2569	0.313983	3.67135	3.70661
MS Patients (Severe)	129	8.85987	10.2634	8.66563	1.62883	1.72486	1.26805	9.21227	6.87744	13.1667	11.2526	0.332226	5.66058	2.66816
Imaging - averages	Samples	pRNFL	mRNFL	tpRNFL	TMV	TRT	GCIPL	INL	ORL	T2LC	T2LV	NBV	NWMV	NGMV
Healthy Controls	0	0	0	0	0	0	0	0	0	0	0	0	0	0
MS Patients	289	100.776	39.9962	81.2323	8.00188	283.152	65.6161	31.5294	146.011	33.3253	8.18242	1507.05	716.903	790.146
RRMS	217	101.17	40.3855	80.0144	7.96369	281.801	64.8093	31.9347	144.672	32.6037	6.9281	1517.66	720.099	797.566
RRMS (Untreated)	40	107.733	42.3995	82.2847	8.00407	283.23	64.8707	33.0912	142.869	26.8	5.08063	1524.85	722.437	802.415
PMS	48	99.1827	37.3562	86.8962	8.07348	285.685	66.7104	30.2853	151.333	44.0833	16.5954	1440.52	698.655	741.864
MS Patients (Mild)	114	101.472	40.3396	82.1548	8.05127	284.901	66.3721	31.4247	146.765	30.0439	6.91791	1519.04	721.59	797.453
MS Patients (Severe)	115	99.5333	39.3577	80.2283	7.93209	280.682	64.5093	31.3472	145.468	34.9826	9.33094	1495.19	715.265	779.926
Imaging -standard deviation	Samples	pRNFL	mRNFL	tpRNFL	TMV	TRT	GCIPL	INL	ORL	T2LC	T2LV	NBV	NWMV	NGMV
Healthy Controls	0	0	0	0	0	0	0	0	0	0	0	0	0	0
MS Patients	289	12.1783	4.63231	13.3057	0.463088	16.3868	7.83522	2.77091	9.14108	29.414	10.3042	90.3945	71.1796	64.0434
RRMS	217	12.0912	4.52199	12.3309	0.470234	16.6395	7.97757	2.81924	9.36697	26.2492	8.54726	84.7342	72.0533	61.3358
RRMS (Untreated)	40	11.3121	4.71401	10.6937	0.453436	16.0461	7.35756	3.09093	8.62339	19.1249	5.44977	71.1024	55.6073	53.4923
PMS	48	12.9377	4.39772	14.6846	0.421521	14.9167	6.843	2.12377	6.77205	39.847	14.2577	96.9664	78.1181	58.5673
MS Patients (Mild)	114	11.9037	4.32141	13.2817	0.476982	16.8791	8.28221	2.86452	8.93045	22.9008	8.70967	88.3938	67.4628	61.4964
MS Patients (Severe)	115	12.3777	5.00134	13.97	0.447731	15.8427	7.30024	2.71295	9.27762	32.3621	10.7011	95.3228	78.0558	69.2156
cytomics average	Samples	Total T Cells	CD4 T Cells	Total Treg	Naive Treg	Effector Treg	Total CD8	CD8 Treg	Total B Cells	B Memory	B Mature	B Reg	Plasma B Cells	Atypical B Memory	Natural T	CD56 Dim	CD56 Bright	CD56 Neg	Total CD4 Teff	Th1 Classic	Th1 Non-Classic	Th17	Th1/Th17
Healthy Controls	70	70.1757	43.1871	5.05429	50.1786	10.3671	21.3971	22.4757	6.11714	18.3514	45.6457	7.31286	3.15	12.6714	19.1829	61.3943	2.70857	4.97286	43.4486	9.60571	1.86643	0.854286	2.32429
MS Patients	217	63.2986	39.4081	6.29585	44.0074	11.9055	19.3189	30.8037	7.67912	13.906	45.5493	12.547	3.35115	10.6429	24.2235	59.7502	3.64931	5.77922	39.5793	9.62903	1.62673	0.959447	1.88249
RRMS	165	63.3321	38.7403	6.26485	43.8582	12.2558	19.8485	30.2248	8.3883	14.7382	44.5279	12.8685	3.15455	10.4509	24.2552	58.9855	3.96788	6.16539	38.3806	8.91394	1.5703	0.982424	1.93939
RRMS (Untreated)	21	65.9905	40.7571	4.82857	45.0905	12.5905	20.8762	28.9	8.56667	18.481	44.0333	9.9	2.37143	12.381	26.1905	59.0571	2.92381	10.3286	38.2238	6.00476	1.6	0.771429	1.52381
PMS	41	61.1585	39.9268	6.73902	40.5024	10.9902	17.1927	35.4829	5.03659	9.04146	49.6707	12.4732	4.14878	10.7927	25.4002	61.9488	2.27561	4.92683	41.961	13.3341	2.00976	0.858537	1.78537
MS Patients (Mild)	84	65.206	41.9012	5.77857	44.0405	12.6024	19.2179	28.7536	7.96155	14.9071	46.6357	11.9095	3.08333	10.4464	21.4988	59.4369	3.76548	5.42012	42.5536	10.0262	1.65714	0.983333	2.07024
MS Patients (Severe)	91	59.5835	36.5275	6.9989	43.2473	12.0418	18.3989	33.4363	7.77582	12.5121	45.4934	13.3022	3.82418	10.0187	28.4747	60.5462	3.60769	6.22747	36.6714	8.68571	1.58462	0.948352	1.58571
cytomics - standard deviation	Samples	Total T Cells	CD4 T Cells	Total Treg	Naive Treg	Effector Treg	Total CD8	CD8 Treg	Total B Cells	B Memory	B Mature	B Reg	Plasma B Cells	Atypical B Memory	Natural T	CD56 Dim	CD56 Bright	CD56 Neg	Total CD4 Teff	Th1 Classic	Th1 Non-Classic	Th17	Th1/Th17
Healthy Controls	70	11.9999	10.4813	2.13084	15.7807	8.59167	7.22128	16.374	2.98017	9.56109	15.3364	8.89881	2.91218	7.413	9.02427	19.3984	2.23528	4.38517	10.2792	5.81979	1.29567	0.780602	1.99717
MS Patients	217	16.4787	15.9595	3.59147	18.6664	7.93553	8.22984	21.1146	5.62101	8.85535	17.7239	12.0789	6.71295	9.3252	16.5311	17.3549	3.28672	6.13287	16.7133	6.85067	1.46329	0.816317	1.85186
RRMS	165	16.9194	16.805	3.91472	19.5276	8.39028	8.14879	21.2924	6.06973	8.65444	17.1563	11.6696	5.7721	8.20934	16.7865	17.8549	3.48849	5.25933	17.2956	6.80162	1.34886	0.843151	2.00387
RRMS (Untreated)	21	13.7654	13.3312	2.11821	16.3916	6.86828	9.5222	21.3644	6.04415	9.60266	15.2037	11.433	1.45901	7.02517	13.3337	11.9252	1.52469	5.47298	13.6459	3.86295	1.60653	0.690854	1.51592
PMS	41	16.0413	13.4496	2.34114	14.1932	6.59408	8.5796	21.1006	2.95979	6.56376	19.2629	14.5038	9.89772	12.6188	17.0058	15.7607	1.66232	9.06244	15.0437	6.45221	1.91156	0.638205	1.27252
MS Patients (Mild)	84	14.7249	13.0868	2.47252	17.8017	7.40574	8.22631	19.497	5.58796	10.1627	18.2244	11.1515	6.25463	9.86121	12.6779	17.8152	3.32342	5.05404	13.9875	6.39868	1.30213	0.748146	1.93513
MS Patients (Severe)	91	18.6478	17.9034	4.62726	19.3989	8.65732	8.26888	22.9065	6.19343	7.81832	18.1474	13.2497	8.03422	9.11416	19.5671	16.4377	3.51962	7.3543	18.8627	7.01646	1.68509	0.882474	1.51785
proteomics - average	Samples	AKT1	AKTS1	CREB1	GSK3AB	HSPB1	IKBA	JUN	KS6B1	LCK	MK_03_01	MK09	MK12	MP2K1	NRF2	P53	PGFRB	PTN11	RS6	SRC	STAT1	STAT3	STAT5	STAT6	TF65	WNK1
Healthy Controls	35	0.42857	0.296622	0.485878	0.707825	0.274418	0.608202	0.125042	0.239078	0.463274	0.316265	0.487159	0.156002	0.223599	0.489142	0.408844	0.414787	0.263084	0.455654	0.491034	0.0614082	0.0548668	0.418117	0.419624	0.14491	0.670189
MS Patients	113	0.466115	0.340109	0.558188	0.720406	0.292596	0.719439	0.213223	0.358378	0.486279	0.409386	0.366565	0.157895	0.214137	0.553563	0.530027	0.537455	0.263754	0.565584	0.525627	0.0550626	0.117333	0.441792	0.526921	0.113971	0.690308
RRMS	82	0.442895	0.300998	0.554978	0.713517	0.28803	0.709385	0.188911	0.31838	0.494885	0.384775	0.372362	0.141433	0.197441	0.528835	0.531753	0.546632	0.280049	0.591856	0.543573	0.0570927	0.124113	0.450789	0.512945	0.106137	0.680731
RRMS (Untreated)	17	0.350801	0.295505	0.661437	0.63621	0.337714	0.614225	0.198543	0.276584	0.439638	0.333157	0.400398	0.180741	0.147033	0.651548	0.557692	0.610745	0.293341	0.656143	0.647138	0.0365377	0.0579396	0.52602	0.54907	0.0933695	0.681359
PMS	31	0.527535	0.443563	0.566678	0.73863	0.304673	0.746033	0.277533	0.464178	0.463515	0.474483	0.351232	0.201439	0.258302	0.618973	0.525462	0.513178	0.220653	0.496091	0.478157	0.0496928	0.099398	0.417991	0.563892	0.134692	0.715639
MS Patients (Mild)	32	0.476213	0.389797	0.511243	0.77427	0.294619	0.764933	0.108259	0.326095	0.442552	0.359605	0.33322	0.188268	0.143575	0.495258	0.505053	0.615678	0.287106	0.609872	0.642225	0.0390411	0.0975027	0.403468	0.593949	0.139505	0.714631
MS Patients (Severe)	59	0.464831	0.304401	0.575063	0.708207	0.277306	0.724321	0.279003	0.386542	0.49026	0.461092	0.363977	0.154973	0.274362	0.5888	0.519552	0.49769	0.265093	0.553024	0.477081	0.0659778	0.135042	0.495854	0.535986	0.103152	0.691319
proteomics - standard deviation	Samples	AKT1	AKTS1	CREB1	GSK3AB	HSPB1	IKBA	JUN	KS6B1	LCK	MK_03_01	MK09	MK12	MP2K1	NRF2	P53	PGFRB	PTN11	RS6	SRC	STAT1	STAT3	STAT5	STAT6	TF65	WNK1
Healthy Controls	35	0.405113	0.319847	0.364075	0.385172	0.341636	0.389691	0.219249	0.276604	0.415421	0.333975	0.419133	0.21224	0.278492	0.40864	0.400397	0.386335	0.297632	0.406218	0.434616	0.145754	0.0588392	0.415633	0.399315	0.233055	0.36078
MS Patients	113	0.405776	0.348079	0.356223	0.38145	0.343555	0.353851	0.292791	0.383049	0.410783	0.355601	0.379126	0.235571	0.282063	0.395922	0.414465	0.397077	0.290634	0.39761	0.425949	0.0953127	0.207218	0.384586	0.395712	0.184076	0.373085
RRMS	82	0.402304	0.328325	0.347837	0.381576	0.339745	0.36036	0.262362	0.36544	0.404679	0.338119	0.380608	0.212607	0.262893	0.393854	0.411836	0.398471	0.297783	0.394032	0.41741	0.10706	0.217886	0.380505	0.393253	0.170175	0.374215
RRMS (Untreated)	17	0.374783	0.29512	0.334684	0.398533	0.363245	0.413668	0.241616	0.326692	0.389396	0.286922	0.386032	0.212745	0.147746	0.37832	0.410882	0.379887	0.303824	0.378336	0.378919	0.0322274	0.0557942	0.375082	0.383582	0.066064	0.375584
PMS	31	0.408506	0.376503	0.377376	0.380517	0.35315	0.334571	0.353144	0.407634	0.42567	0.390759	0.374746	0.283029	0.323273	0.393927	0.421306	0.392334	0.266048	0.39866	0.444269	0.0525001	0.174643	0.394187	0.399793	0.215219	0.368881
MS Patients (Mild)	32	0.405848	0.37363	0.337369	0.358298	0.338105	0.311529	0.147132	0.362514	0.40481	0.350379	0.363731	0.281217	0.168739	0.401701	0.407138	0.3744	0.29373	0.405077	0.396941	0.0353259	0.15123	0.394576	0.408601	0.240307	0.36877
MS Patients (Severe)	59	0.412547	0.338088	0.372264	0.385329	0.332755	0.364329	0.351706	0.389906	0.418792	0.362012	0.384186	0.232239	0.336658	0.387112	0.415931	0.394307	0.302297	0.401439	0.426432	0.12633	0.234386	0.386843	0.387039	0.163164	0.374388
