# Supplementary material for: Multiscale networks in multiple sclerosis
Source: PLoS Comput Biol. 2024 Feb 8;20(2):e1010980. doi: 10.1371/journal.pcbi.1010980 (PMC10852301; doi:10.1371/journal.pcbi.1010980)
Supplement: S2 File — (XLSX) [file pcbi.1010980.s008.xlsx]

## Sheet: S2
MS patients (All)	Pathway								Cross Correlation
	Node 1	Node 2	Node 3	Node 4	Node 5	Node 6	Node 7	Node 8	Nodes 1-2	Nodes 2-3	Nodes 3-4	Nodes 4-5	Nodes 5-6	Nodes 6-7	Nodes 7-8
1	MSGB non-HLA	10:94479107	11:118743286	KS6B1	Total T Cells				0.368127	0.384728	0.736947	0.810226
2	MSGB non-HLA	20:44734310	MK03	Total T Cells					0.203998	0.467789	0.813323
3	MSGB non-HLA	5:35877505	MK03	Total T Cells					0.161377	0.906959	0.813323
4	MSGB non-HLA	6:137438057	KS6B1	Total T Cells					0.155137	0.922642	0.810226
5	MSGB non-HLA	10:94479107	10:31395761	STAT6	MK03	Total T Cells			0.368127	0.428431	0.725214	0.834511	0.813323
6	MSGB non-HLA	10:94479107	10:31395761	STAT6	KS6B1	Total T Cells			0.368127	0.428431	0.725214	0.830998	0.810226
7	MSGB non-HLA	10:94479107	10:31395761	STAT6	Th17	Total T Cells			0.368127	0.428431	0.725214	0.825121	0.811195
8	MSGB non-HLA	10:94479107	10:31395761	HSPB1	CD8 Treg	Total T Cells			0.368127	0.428431	0.703337	0.812653	0.839116
9	MSGB non-HLA	10:94479107	10:31395761	HSPB1	KS6B1	Total T Cells			0.368127	0.428431	0.703337	0.838147	0.810226
10	MSGB non-HLA	10:94479107	10:31395761	11:122518525	KS6B1	Total T Cells			0.368127	0.428431	0.670651	0.813011	0.810226
11	MSGB non-HLA	3:71535338	NRF2	CD4 T Cells					0.190329	0.636081	0.817523
12	MSGB non-HLA	10:94479107	3:105455955	NRF2	CD4 T Cells				0.368127	0.342393	0.83848	0.817523
13	MSGB non-HLA	10:94479107	10:31395761	STAT6	NRF2	CD4 T Cells			0.368127	0.428431	0.725214	0.835276	0.817523
14	MSGB non-HLA	10:94479107	10:31395761	STAT6	CD56 Dim	CD4 T Cells			0.368127	0.428431	0.725214	0.806721	0.84082
15	MSGB non-HLA	10:94479107	10:31395761	STAT6	Th17	CD4 T Cells			0.368127	0.428431	0.725214	0.825121	0.816118
16	MSGB non-HLA	10:94479107	10:31395761	HSPB1	CD8 Treg	CD4 T Cells			0.368127	0.428431	0.703337	0.812653	0.850784
17	MSGB non-HLA	10:94479107	10:31395761	HSPB1	NRF2	CD4 T Cells			0.368127	0.428431	0.703337	0.841915	0.817523
18	MSGB non-HLA	10:94479107	10:31395761	HSPB1	B Memory	CD4 T Cells			0.368127	0.428431	0.703337	0.755962	0.784264
19	MSGB non-HLA	10:94479107	11:118743286	MP2K1	CD8 Treg	CD4 T Cells			0.368127	0.384728	0.7388	0.80679	0.850784
20	MSGB non-HLA	10:94479107	11:118743286	KS6B1	Total T Cells	CD4 T Cells			0.368127	0.384728	0.736947	0.810226	0.847503
21	MSGB non-HLA	10:94479107	10:31395761	STAT6	Th17	Total Treg			0.368127	0.428431	0.725214	0.825121	0.815903
22	MSGB non-HLA	10:94479107	10:31395761	HSPB1	CD8 Treg	Total Treg			0.368127	0.428431	0.703337	0.812653	0.829442
23	MSGB non-HLA	10:94479107	10:31395761	HSPB1	B Memory	Total Treg			0.368127	0.428431	0.703337	0.755962	0.780963
24	MSGB non-HLA	10:94479107	11:118743286	KS6B1	Total T Cells	Total Treg			0.368127	0.384728	0.736947	0.810226	0.839844
25	MSGB non-HLA	10:94479107	11:118743286	MP2K1	Th17	Total Treg			0.368127	0.384728	0.7388	0.824616	0.815903
26	MSGB non-HLA	10:94479107	11:118743286	MP2K1	CD8 Treg	Total Treg			0.368127	0.384728	0.7388	0.80679	0.829442
27	MSGB non-HLA	10:94479107	11:118743286	KS6B1	CD56 Bright	Total Treg			0.368127	0.384728	0.736947	0.818695	0.817574
28	MSGB non-HLA	3:71535338	NRF2	CD4 T Cells	Total Treg				0.190329	0.636081	0.817523	0.837093
29	MSGB non-HLA	10:94479107	3:105455955	NRF2	CD4 T Cells	Total Treg			0.368127	0.342393	0.83848	0.817523	0.837093
30	MSGB non-HLA	10:94479107	3:105455955	STAT6	Th17	Total Treg			0.368127	0.342393	0.836523	0.825121	0.815903
31	MSGB non-HLA	10:94479107	10:31395761	STAT6	Th17	Naive Treg			0.368127	0.428431	0.725214	0.825121	0.817823
32	MSGB non-HLA	10:94479107	10:31395761	HSPB1	CD8 Treg	Naive Treg			0.368127	0.428431	0.703337	0.812653	0.832099
33	MSGB non-HLA	10:94479107	10:31395761	HSPB1	B Memory	Naive Treg			0.368127	0.428431	0.703337	0.755962	0.77551
34	MSGB non-HLA	10:94479107	11:118743286	KS6B1	Total T Cells	Naive Treg			0.368127	0.384728	0.736947	0.810226	0.841524
35	MSGB non-HLA	10:94479107	11:118743286	MP2K1	Th17	Naive Treg			0.368127	0.384728	0.7388	0.824616	0.817823
36	MSGB non-HLA	10:94479107	11:118743286	KS6B1	CD56 Bright	Naive Treg			0.368127	0.384728	0.736947	0.818695	0.822189
37	MSGB non-HLA	10:94479107	11:118743286	MP2K1	CD8 Treg	Naive Treg			0.368127	0.384728	0.7388	0.80679	0.832099
38	MSGB non-HLA	10:94479107	11:118743286	MP2K1	Th1/Th17	Naive Treg			0.368127	0.384728	0.7388	0.802227	0.793041
39	MSGB non-HLA	3:71535338	NRF2	CD4 T Cells	Naive Treg				0.190329	0.636081	0.817523	0.840327
40	MSGB non-HLA	10:94479107	3:105455955	NRF2	CD4 T Cells	Naive Treg			0.368127	0.342393	0.83848	0.817523	0.840327
41	MSGB non-HLA	10:94479107	10:31395761	STAT6	Th17	Effector Treg			0.368127	0.428431	0.725214	0.825121	0.813612
42	MSGB non-HLA	2:136884679	STAT1	Effector Treg					0.159493	0.752468	0.781342
43	MSGB non-HLA	10:94479107	10:31395761	HSPB1	CD8 Treg	Effector Treg			0.368127	0.428431	0.703337	0.812653	0.839436
44	MSGB non-HLA	10:94479107	10:31395761	STAT6	STAT1	Effector Treg			0.368127	0.428431	0.725214	0.800275	0.781342
45	MSGB non-HLA	10:94479107	10:31395761	HSPB1	STAT1	Effector Treg			0.368127	0.428431	0.703337	0.803749	0.781342
46	MSGB non-HLA	10:94479107	11:118743286	KS6B1	Total T Cells	Effector Treg			0.368127	0.384728	0.736947	0.810226	0.841134
47	MSGB non-HLA	10:94479107	11:118743286	MP2K1	CD8 Treg	Effector Treg			0.368127	0.384728	0.7388	0.80679	0.839436
48	MSGB non-HLA	10:94479107	11:118743286	MP2K1	Th17	Effector Treg			0.368127	0.384728	0.7388	0.824616	0.813612
49	MSGB non-HLA	10:94479107	11:118743286	MP2K1	STAT1	Effector Treg			0.368127	0.384728	0.7388	0.810898	0.781342
50	MSGB non-HLA	10:94479107	11:118743286	KS6B1	STAT1	Effector Treg			0.368127	0.384728	0.736947	0.80848	0.781342
51	MSGB non-HLA	10:94479107	10:31395761	HSPB1	Total CD8				0.368127	0.428431	0.703337	0.751304
52	MSGB non-HLA	10:94479107	11:118743286	KS6B1	Total CD8				0.368127	0.384728	0.736947	0.75251
53	MSGB non-HLA	LCK	Total CD8						0.143227	0.730389
54	MSGB non-HLA	6:137438057	KS6B1	Total CD8					0.155137	0.922642	0.75251
55	MSGB non-HLA	10:94479107	10:31395761	STAT6	HSPB1	Total CD8			0.368127	0.428431	0.725214	0.839596	0.751304
56	MSGB non-HLA	10:94479107	10:31395761	STAT6	STAT5	Total CD8			0.368127	0.428431	0.725214	0.840295	0.746288
57	MSGB non-HLA	10:94479107	10:31395761	STAT6	KS6B1	Total CD8			0.368127	0.428431	0.725214	0.830998	0.75251
58	MSGB non-HLA	10:94479107	10:31395761	HSPB1	STAT5	Total CD8			0.368127	0.428431	0.703337	0.85024	0.746288
59	MSGB non-HLA	10:94479107	10:31395761	HSPB1	KS6B1	Total CD8			0.368127	0.428431	0.703337	0.838147	0.75251
60	MSGB non-HLA	10:94479107	10:31395761	STAT6	TF65	Total CD8			0.368127	0.428431	0.725214	0.825011	0.717131
61	MSGB non-HLA	10:94479107	10:31395761	HSPB1	CD8 Treg				0.368127	0.428431	0.703337	0.812653
62	MSGB non-HLA	10:94479107	11:118743286	MP2K1	CD8 Treg				0.368127	0.384728	0.7388	0.80679
63	MSGB non-HLA	10:94479107	10:31395761	STAT6	HSPB1	CD8 Treg			0.368127	0.428431	0.725214	0.839596	0.812653
64	MSGB non-HLA	10:94479107	10:31395761	STAT6	CD56 Dim	CD8 Treg			0.368127	0.428431	0.725214	0.806721	0.835031
65	MSGB non-HLA	10:94479107	10:31395761	STAT6	MP2K1	CD8 Treg			0.368127	0.428431	0.725214	0.833698	0.80679
66	MSGB non-HLA	10:94479107	10:31395761	STAT6	AKT1	CD8 Treg			0.368127	0.428431	0.725214	0.826176	0.802116
67	MSGB non-HLA	10:94479107	10:31395761	HSPB1	MP2K1	CD8 Treg			0.368127	0.428431	0.703337	0.837468	0.80679
68	MSGB non-HLA	10:94479107	10:31395761	HSPB1	AKT1	CD8 Treg			0.368127	0.428431	0.703337	0.832697	0.802116
69	MSGB non-HLA	10:94479107	10:31395761	11:122518525	AKT1	CD8 Treg			0.368127	0.428431	0.670651	0.812632	0.802116
70	MSGB non-HLA	10:94479107	10:31395761	HSPB1	B Memory	CD8 Treg			0.368127	0.428431	0.703337	0.755962	0.776153
71	MSGB non-HLA	10:94479107	10:31395761	STAT6	AKTS1	Total B Cells			0.368127	0.428431	0.725214	0.839931	0.817148
72	MSGB non-HLA	10:94479107	10:31395761	HSPB1	AKTS1	Total B Cells			0.368127	0.428431	0.703337	0.839278	0.817148
73	MSGB non-HLA	10:94479107	10:31395761	STAT6	CD56 Dim	Total B Cells			0.368127	0.428431	0.725214	0.806721	0.798933
74	MSGB non-HLA	10:94479107	10:31395761	HSPB1	CD8 Treg	Total B Cells			0.368127	0.428431	0.703337	0.812653	0.798112
75	MSGB non-HLA	10:94479107	11:118743286	KS6B1	CD56 Bright	Total B Cells			0.368127	0.384728	0.736947	0.818695	0.838761
76	MSGB non-HLA	10:94479107	11:118743286	MP2K1	AKTS1	Total B Cells			0.368127	0.384728	0.7388	0.837298	0.817148
77	MSGB non-HLA	10:94479107	11:118743286	KS6B1	AKTS1	Total B Cells			0.368127	0.384728	0.736947	0.836775	0.817148
78	MSGB non-HLA	10:94479107	11:118743286	MP2K1	CD8 Treg	Total B Cells			0.368127	0.384728	0.7388	0.80679	0.798112
79	MSGB non-HLA	10:94479107	10:31395761	HSPB1	Total CD8	Total B Cells			0.368127	0.428431	0.703337	0.751304	0.71017
80	MSGB non-HLA	10:94479107	3:105455955	RS6	AKTS1	Total B Cells			0.368127	0.342393	0.839807	0.842096	0.817148
81	MSGB non-HLA	10:94479107	10:31395761	HSPB1	B Memory				0.368127	0.428431	0.703337	0.755962
82	MSGB non-HLA	10:94479107	3:105455955	RS6	B Memory				0.368127	0.342393	0.839807	0.753669
83	MSGB non-HLA	5:40429250	RS6	B Memory					0.198139	0.463602	0.753669
84	MSGB non-HLA	6:138179146	RS6	B Memory					0.168668	0.761598	0.753669
85	MSGB non-HLA	10:94479107	5:40429250	RS6	B Memory				0.368127	0.376924	0.463602	0.753669
86	MSGB non-HLA	10:94479107	10:31395761	STAT6	HSPB1	B Memory			0.368127	0.428431	0.725214	0.839596	0.755962
87	MSGB non-HLA	10:94479107	10:31395761	STAT6	RS6	B Memory			0.368127	0.428431	0.725214	0.840975	0.753669
88	MSGB non-HLA	10:94479107	10:31395761	STAT6	CD56 Dim	B Memory			0.368127	0.428431	0.725214	0.806721	0.766175
89	MSGB non-HLA	10:94479107	10:31395761	HSPB1	RS6	B Memory			0.368127	0.428431	0.703337	0.842808	0.753669
90	MSGB non-HLA	10:94479107	10:31395761	HSPB1	CD8 Treg	B Memory			0.368127	0.428431	0.703337	0.812653	0.776153
91	MSGB non-HLA	10:94479107	10:31395761	STAT6	CD56 Dim	B Mature			0.368127	0.428431	0.725214	0.806721	0.8265
92	MSGB non-HLA	10:94479107	10:31395761	HSPB1	CD8 Treg	B Mature			0.368127	0.428431	0.703337	0.812653	0.819317
93	MSGB non-HLA	10:94479107	10:31395761	HSPB1	B Memory	B Mature			0.368127	0.428431	0.703337	0.755962	0.766999
94	MSGB non-HLA	10:94479107	11:118743286	MP2K1	CD8 Treg	B Mature			0.368127	0.384728	0.7388	0.80679	0.819317
95	MSGB non-HLA	10:94479107	11:118743286	MP2K1	Th1/Th17	B Mature			0.368127	0.384728	0.7388	0.802227	0.776697
96	MSGB non-HLA	10:94479107	10:31395761	HSPB1	Total CD8	B Mature			0.368127	0.428431	0.703337	0.751304	0.698798
97	MSGB non-HLA	3:71535338	NRF2	CD4 T Cells	B Mature				0.190329	0.636081	0.817523	0.825892
98	MSGB non-HLA	10:94479107	3:105455955	NRF2	CD4 T Cells	B Mature			0.368127	0.342393	0.83848	0.817523	0.825892
99	MSGB non-HLA	10:94479107	10:31395761	HSPB1	Atypical B Memory	B Mature			0.368127	0.428431	0.703337	0.704735	0.723798
100	MSGB non-HLA	10:94479107	3:105455955	STAT6	CD56 Dim	B Mature			0.368127	0.342393	0.836523	0.806721	0.8265
101	MSGB non-HLA	10:94479107	3:105455955	P53	B Reg				0.368127	0.342393	0.839635	0.808269
102	MSGB non-HLA	10:94479107	10:31395761	STAT6	P53	B Reg			0.368127	0.428431	0.725214	0.837799	0.808269
103	MSGB non-HLA	10:94479107	10:31395761	HSPB1	CD8 Treg	B Reg			0.368127	0.428431	0.703337	0.812653	0.843284
104	MSGB non-HLA	10:94479107	10:31395761	HSPB1	P53	B Reg			0.368127	0.428431	0.703337	0.841311	0.808269
105	MSGB non-HLA	10:94479107	10:31395761	HSPB1	B Memory	B Reg			0.368127	0.428431	0.703337	0.755962	0.795072
106	MSGB non-HLA	10:94479107	11:118743286	MP2K1	CD8 Treg	B Reg			0.368127	0.384728	0.7388	0.80679	0.843284
107	MSGB non-HLA	10:94479107	11:118743286	KS6B1	Total T Cells	B Reg			0.368127	0.384728	0.736947	0.810226	0.838025
108	MSGB non-HLA	3:71535338	NRF2	CD4 T Cells	B Reg				0.190329	0.636081	0.817523	0.848316
109	MSGB non-HLA	10:94479107	3:105455955	NRF2	CD4 T Cells	B Reg			0.368127	0.342393	0.83848	0.817523	0.848316
110	MSGB non-HLA	10:94479107	3:105455955	RS6	P53	B Reg			0.368127	0.342393	0.839807	0.838207	0.808269
111	MSGB non-HLA	10:94479107	10:31395761	STAT6	CD56 Dim	Plasma B Cells			0.368127	0.428431	0.725214	0.806721	0.82986
112	MSGB non-HLA	10:94479107	10:31395761	HSPB1	CD8 Treg	Plasma B Cells			0.368127	0.428431	0.703337	0.812653	0.836996
113	MSGB non-HLA	10:94479107	10:31395761	HSPB1	B Memory	Plasma B Cells			0.368127	0.428431	0.703337	0.755962	0.775859
114	MSGB non-HLA	10:94479107	11:118743286	MP2K1	CD8 Treg	Plasma B Cells			0.368127	0.384728	0.7388	0.80679	0.836996
115	MSGB non-HLA	10:94479107	3:105455955	P53	B Reg	Plasma B Cells			0.368127	0.342393	0.839635	0.808269	0.835148
116	MSGB non-HLA	10:94479107	3:105455955	STAT6	CD56 Dim	Plasma B Cells			0.368127	0.342393	0.836523	0.806721	0.82986
117	MSGB non-HLA	10:94479107	3:105455955	RS6	B Memory	Plasma B Cells			0.368127	0.342393	0.839807	0.753669	0.775859
118	MSGB non-HLA	5:40429250	RS6	B Memory	Plasma B Cells				0.198139	0.463602	0.753669	0.775859
119	MSGB non-HLA	6:138179146	RS6	B Memory	Plasma B Cells				0.168668	0.761598	0.753669	0.775859
120	MSGB non-HLA	MSGB total	PTN11	CD56 Dim	Plasma B Cells				0.164629	0.766594	0.778809	0.82986
121	MSGB non-HLA	10:94479107	10:31395761	HSPB1	Atypical B Memory				0.368127	0.428431	0.703337	0.704735
122	MSGB non-HLA	10:94479107	11:118743286	KS6B1	Atypical B Memory				0.368127	0.384728	0.736947	0.76099
123	MSGB non-HLA	6:137438057	KS6B1	Atypical B Memory					0.155137	0.922642	0.76099
124	MSGB non-HLA	10:94479107	10:31395761	STAT6	KS6B1	Atypical B Memory			0.368127	0.428431	0.725214	0.830998	0.76099
125	MSGB non-HLA	10:94479107	10:31395761	HSPB1	KS6B1	Atypical B Memory			0.368127	0.428431	0.703337	0.838147	0.76099
126	MSGB non-HLA	10:94479107	10:31395761	STAT6	HSPB1	Atypical B Memory			0.368127	0.428431	0.725214	0.839596	0.704735
127	MSGB non-HLA	10:94479107	10:31395761	11:122518525	KS6B1	Atypical B Memory			0.368127	0.428431	0.670651	0.813011	0.76099
128	MSGB non-HLA	10:94479107	10:31395761	STAT6	CD56 Dim	Atypical B Memory			0.368127	0.428431	0.725214	0.806721	0.683947
129	MSGB non-HLA	10:94479107	11:118743286	MP2K1	KS6B1	Atypical B Memory			0.368127	0.384728	0.7388	0.833977	0.76099
130	MSGB non-HLA	10:94479107	10:31395761	HSPB1	B Memory	Atypical B Memory			0.368127	0.428431	0.703337	0.755962	0.697454
131	MSGB non-HLA	10:94479107	10:31395761	STAT6	STAT5	Natural T			0.368127	0.428431	0.725214	0.840295	0.823619
132	MSGB non-HLA	10:94479107	10:31395761	HSPB1	STAT5	Natural T			0.368127	0.428431	0.703337	0.85024	0.823619
133	MSGB non-HLA	10:94479107	10:31395761	STAT6	CD56 Dim	Natural T			0.368127	0.428431	0.725214	0.806721	0.837423
134	MSGB non-HLA	10:94479107	10:31395761	STAT6	Th17	Natural T			0.368127	0.428431	0.725214	0.825121	0.809691
135	MSGB non-HLA	10:94479107	10:31395761	HSPB1	CD8 Treg	Natural T			0.368127	0.428431	0.703337	0.812653	0.848844
136	MSGB non-HLA	10:94479107	11:118743286	KS6B1	STAT5	Natural T			0.368127	0.384728	0.736947	0.839045	0.823619
137	MSGB non-HLA	10:94479107	10:31395761	HSPB1	B Memory	Natural T			0.368127	0.428431	0.703337	0.755962	0.777946
138	MSGB non-HLA	10:94479107	11:118743286	MP2K1	CD8 Treg	Natural T			0.368127	0.384728	0.7388	0.80679	0.848844
139	MSGB non-HLA	10:94479107	11:118743286	KS6B1	Total T Cells	Natural T			0.368127	0.384728	0.736947	0.810226	0.844876
140	MSGB non-HLA	10:94479107	11:118743286	MP2K1	Th17	Natural T			0.368127	0.384728	0.7388	0.824616	0.809691
141	MSGB non-HLA	10:94479107	10:31395761	STAT6	CD56 Dim				0.368127	0.428431	0.725214	0.806721
142	MSGB non-HLA	10:94479107	3:105455955	STAT6	CD56 Dim				0.368127	0.342393	0.836523	0.806721
143	MSGB non-HLA	MSGB total	PTN11	CD56 Dim					0.164629	0.766594	0.778809
144	MSGB non-HLA	2:136884679	PTN11	CD56 Dim					0.159493	0.777495	0.778809
145	MSGB non-HLA	10:94479107	10:31395761	HSPB1	CD8 Treg	CD56 Dim			0.368127	0.428431	0.703337	0.812653	0.835031
146	MSGB non-HLA	10:94479107	10:31395761	HSPB1	STAT6	CD56 Dim			0.368127	0.428431	0.703337	0.839596	0.806721
147	MSGB non-HLA	10:94479107	10:31395761	HSPB1	B Memory	CD56 Dim			0.368127	0.428431	0.703337	0.755962	0.766175
148	MSGB non-HLA	10:94479107	11:118743286	MP2K1	CD8 Treg	CD56 Dim			0.368127	0.384728	0.7388	0.80679	0.835031
149	MSGB non-HLA	10:94479107	11:118743286	MP2K1	STAT6	CD56 Dim			0.368127	0.384728	0.7388	0.833698	0.806721
150	MSGB non-HLA	10:94479107	11:118743286	KS6B1	STAT6	CD56 Dim			0.368127	0.384728	0.736947	0.830998	0.806721
151	MSGB non-HLA	10:94479107	11:118743286	KS6B1	CD56 Bright				0.368127	0.384728	0.736947	0.818695
152	MSGB non-HLA	6:137438057	KS6B1	CD56 Bright					0.155137	0.922642	0.818695
153	MSGB non-HLA	10:94479107	10:31395761	STAT6	AKTS1	CD56 Bright			0.368127	0.428431	0.725214	0.839931	0.828086
154	MSGB non-HLA	10:94479107	10:31395761	STAT6	KS6B1	CD56 Bright			0.368127	0.428431	0.725214	0.830998	0.818695
155	MSGB non-HLA	10:94479107	10:31395761	HSPB1	AKTS1	CD56 Bright			0.368127	0.428431	0.703337	0.839278	0.828086
156	MSGB non-HLA	10:94479107	10:31395761	HSPB1	KS6B1	CD56 Bright			0.368127	0.428431	0.703337	0.838147	0.818695
157	MSGB non-HLA	10:94479107	10:31395761	STAT6	CD56 Dim	CD56 Bright			0.368127	0.428431	0.725214	0.806721	0.812451
158	MSGB non-HLA	10:94479107	10:31395761	HSPB1	CD8 Treg	CD56 Bright			0.368127	0.428431	0.703337	0.812653	0.80376
159	MSGB non-HLA	10:94479107	10:31395761	11:122518525	KS6B1	CD56 Bright			0.368127	0.428431	0.670651	0.813011	0.818695
160	MSGB non-HLA	10:94479107	11:118743286	MP2K1	AKTS1	CD56 Bright			0.368127	0.384728	0.7388	0.837298	0.828086
161	MSGB non-HLA	10:94479107	10:31395761	STAT6	Th17	CD56 Neg			0.368127	0.428431	0.725214	0.825121	0.522219
162	MSGB non-HLA	10:94479107	10:31395761	HSPB1	CD8 Treg	CD56 Neg			0.368127	0.428431	0.703337	0.812653	0.508015
163	MSGB non-HLA	10:94479107	10:31395761	HSPB1	Total CD8	CD56 Neg			0.368127	0.428431	0.703337	0.751304	0.514076
164	MSGB non-HLA	10:94479107	11:118743286	MP2K1	Th17	CD56 Neg			0.368127	0.384728	0.7388	0.824616	0.522219
165	MSGB non-HLA	10:94479107	11:118743286	MP2K1	CD8 Treg	CD56 Neg			0.368127	0.384728	0.7388	0.80679	0.508015
166	MSGB non-HLA	10:94479107	11:118743286	KS6B1	Total CD8	CD56 Neg			0.368127	0.384728	0.736947	0.75251	0.514076
167	MSGB non-HLA	10:94479107	3:105455955	STAT6	Th17	CD56 Neg			0.368127	0.342393	0.836523	0.825121	0.522219
168	MSGB non-HLA	LCK	Total CD8	CD56 Neg					0.143227	0.730389	0.514076
169	MSGB non-HLA	10:94479107	10:31395761	STAT6	Th17	INL	CD56 Neg		0.368127	0.428431	0.725214	0.825121	0.828956	0.558805
170	MSGB non-HLA	10:94479107	10:31395761	STAT6	Th17	mRNFL	CD56 Neg		0.368127	0.428431	0.725214	0.825121	0.830396	0.541811
171	MSGB non-HLA	10:94479107	10:31395761	STAT6	CD56 Dim	Total CD4 Teff			0.368127	0.428431	0.725214	0.806721	0.834275
172	MSGB non-HLA	10:94479107	10:31395761	STAT6	Th17	Total CD4 Teff			0.368127	0.428431	0.725214	0.825121	0.808058
173	MSGB non-HLA	10:94479107	10:31395761	HSPB1	CD8 Treg	Total CD4 Teff			0.368127	0.428431	0.703337	0.812653	0.845022
174	MSGB non-HLA	10:94479107	11:118743286	MP2K1	CD8 Treg	Total CD4 Teff			0.368127	0.384728	0.7388	0.80679	0.845022
175	MSGB non-HLA	10:94479107	11:118743286	KS6B1	Total T Cells	Total CD4 Teff			0.368127	0.384728	0.736947	0.810226	0.840271
176	MSGB non-HLA	10:94479107	11:118743286	MP2K1	Th17	Total CD4 Teff			0.368127	0.384728	0.7388	0.824616	0.808058
177	MSGB non-HLA	10:94479107	11:118743286	KS6B1	CD56 Bright	Total CD4 Teff			0.368127	0.384728	0.736947	0.818695	0.8101
178	MSGB non-HLA	3:71535338	NRF2	CD4 T Cells	Total CD4 Teff				0.190329	0.636081	0.817523	0.853782
179	MSGB non-HLA	10:94479107	3:105455955	NRF2	CD4 T Cells	Total CD4 Teff			0.368127	0.342393	0.83848	0.817523	0.853782
180	MSGB non-HLA	10:94479107	3:105455955	P53	B Reg	Total CD4 Teff			0.368127	0.342393	0.839635	0.808269	0.838813
181	MSGB non-HLA	2:136884679	JUN	Th1 Classic					0.159493	0.765989	0.784917
182	MSGB non-HLA	10:94479107	10:31395761	STAT6	AKTS1	Th1 Classic			0.368127	0.428431	0.725214	0.839931	0.789519
183	MSGB non-HLA	10:94479107	10:31395761	HSPB1	AKTS1	Th1 Classic			0.368127	0.428431	0.703337	0.839278	0.789519
184	MSGB non-HLA	10:94479107	11:118743286	MP2K1	JUN	Th1 Classic			0.368127	0.384728	0.7388	0.846488	0.784917
185	MSGB non-HLA	10:94479107	11:118743286	MP2K1	AKTS1	Th1 Classic			0.368127	0.384728	0.7388	0.837298	0.789519
186	MSGB non-HLA	10:94479107	11:118743286	KS6B1	AKTS1	Th1 Classic			0.368127	0.384728	0.736947	0.836775	0.789519
187	MSGB non-HLA	10:94479107	11:118743286	KS6B1	JUN	Th1 Classic			0.368127	0.384728	0.736947	0.833225	0.784917
188	MSGB non-HLA	10:94479107	10:31395761	19:10592144	JUN	Th1 Classic			0.368127	0.428431	0.67461	0.728736	0.784917
189	MSGB non-HLA	10:94479107	11:118743286	KS6B1	CD56 Bright	Th1 Classic			0.368127	0.384728	0.736947	0.818695	0.777753
190	MSGB non-HLA	10:94479107	11:118743286	MP2K1	Th1/Th17	Th1 Classic			0.368127	0.384728	0.7388	0.802227	0.77687
191	MSGB non-HLA	LCK	Th1 Non-Classic						0.143227	0.825824
192	MSGB non-HLA	2:136884679	JUN	Th1 Non-Classic					0.159493	0.765989	0.828625
193	MSGB non-HLA	10:94479107	10:31395761	STAT6	Th17	Th1 Non-Classic			0.368127	0.428431	0.725214	0.825121	0.825664
194	MSGB non-HLA	10:94479107	11:118743286	MP2K1	JUN	Th1 Non-Classic			0.368127	0.384728	0.7388	0.846488	0.828625
195	MSGB non-HLA	10:94479107	11:118743286	KS6B1	JUN	Th1 Non-Classic			0.368127	0.384728	0.736947	0.833225	0.828625
196	MSGB non-HLA	10:94479107	11:118743286	MP2K1	Th17	Th1 Non-Classic			0.368127	0.384728	0.7388	0.824616	0.825664
197	MSGB non-HLA	10:94479107	10:31395761	19:10592144	JUN	Th1 Non-Classic			0.368127	0.428431	0.67461	0.728736	0.828625
198	MSGB non-HLA	10:94479107	11:118743286	MP2K1	Th1/Th17	Th1 Non-Classic			0.368127	0.384728	0.7388	0.802227	0.83323
199	MSGB non-HLA	10:94479107	11:118743286	KS6B1	CD56 Bright	Th1 Non-Classic			0.368127	0.384728	0.736947	0.818695	0.817486
200	MSGB non-HLA	10:94479107	11:118743286	KS6B1	Total T Cells	Th1 Non-Classic			0.368127	0.384728	0.736947	0.810226	0.806877
201	MSGB non-HLA	10:94479107	10:31395761	STAT6	Th17				0.368127	0.428431	0.725214	0.825121
202	MSGB non-HLA	10:94479107	11:118743286	MP2K1	Th17				0.368127	0.384728	0.7388	0.824616
203	MSGB non-HLA	10:94479107	3:105455955	STAT6	Th17				0.368127	0.342393	0.836523	0.825121
204	MSGB non-HLA	10:94479107	10:31395761	STAT6	MP2K1	Th17			0.368127	0.428431	0.725214	0.833698	0.824616
205	MSGB non-HLA	2:136884679	STAT1	Th17					0.159493	0.752468	0.792739
206	MSGB non-HLA	10:94479107	10:31395761	HSPB1	STAT6	Th17			0.368127	0.428431	0.703337	0.839596	0.825121
207	MSGB non-HLA	10:94479107	10:31395761	HSPB1	MP2K1	Th17			0.368127	0.428431	0.703337	0.837468	0.824616
208	MSGB non-HLA	10:94479107	10:31395761	STAT6	STAT1	Th17			0.368127	0.428431	0.725214	0.800275	0.792739
209	MSGB non-HLA	10:94479107	10:31395761	HSPB1	STAT1	Th17			0.368127	0.428431	0.703337	0.803749	0.792739
210	MSGB non-HLA	10:94479107	11:118743286	MP2K1	STAT6	Th17			0.368127	0.384728	0.7388	0.833698	0.825121
211	MSGB non-HLA	10:94479107	11:118743286	MP2K1	Th1/Th17				0.368127	0.384728	0.7388	0.802227
212	MSGB non-HLA	10:94479107	10:31395761	STAT6	MP2K1	Th1/Th17			0.368127	0.428431	0.725214	0.833698	0.802227
213	MSGB non-HLA	10:94479107	10:31395761	STAT6	Th17	Th1/Th17			0.368127	0.428431	0.725214	0.825121	0.809087
214	MSGB non-HLA	2:136884679	STAT1	Th1/Th17					0.159493	0.752468	0.779113
215	MSGB non-HLA	10:94479107	10:31395761	STAT6	TF65	Th1/Th17			0.368127	0.428431	0.725214	0.825011	0.803209
216	MSGB non-HLA	10:94479107	10:31395761	HSPB1	MP2K1	Th1/Th17			0.368127	0.428431	0.703337	0.837468	0.802227
217	MSGB non-HLA	10:94479107	10:31395761	STAT6	STAT1	Th1/Th17			0.368127	0.428431	0.725214	0.800275	0.779113
218	MSGB non-HLA	10:94479107	10:31395761	HSPB1	STAT1	Th1/Th17			0.368127	0.428431	0.703337	0.803749	0.779113
219	MSGB non-HLA	10:94479107	11:118743286	MP2K1	TF65	Th1/Th17			0.368127	0.384728	0.7388	0.838667	0.803209
220	MSGB non-HLA	10:94479107	11:118743286	MP2K1	Th17	Th1/Th17			0.368127	0.384728	0.7388	0.824616	0.809087
221	MSGB non-HLA	10:94479107	10:31395761	STAT6	Th17	pRNFL			0.368127	0.428431	0.725214	0.825121	0.814877
222	MSGB non-HLA	10:94479107	11:118743286	MP2K1	Th17	pRNFL			0.368127	0.384728	0.7388	0.824616	0.814877
223	MSGB non-HLA	10:94479107	3:105455955	STAT6	Th17	pRNFL			0.368127	0.342393	0.836523	0.825121	0.814877
224	MSGB non-HLA	LCK	Th1 Non-Classic	pRNFL					0.143227	0.825824	0.817558
225	MSGB non-HLA	2:136884679	JUN	Th1 Non-Classic	pRNFL				0.159493	0.765989	0.828625	0.817558
226	MSGB non-HLA	10:94479107	10:31395761	STAT6	Th17	mRNFL	pRNFL		0.368127	0.428431	0.725214	0.825121	0.830396	0.840101
227	MSGB non-HLA	10:94479107	10:31395761	STAT6	Th17	INL	pRNFL		0.368127	0.428431	0.725214	0.825121	0.828956	0.838481
228	MSGB non-HLA	10:94479107	10:31395761	STAT6	Th17	T2LC	pRNFL		0.368127	0.428431	0.725214	0.825121	0.828434	0.828782
229	MSGB non-HLA	10:94479107	10:31395761	STAT6	MP2K1	Th17	pRNFL		0.368127	0.428431	0.725214	0.833698	0.824616	0.814877
230	MSGB non-HLA	10:94479107	10:31395761	STAT6	Th17	Th1 Non-Classic	pRNFL		0.368127	0.428431	0.725214	0.825121	0.825664	0.817558
231	MSGB non-HLA	10:94479107	11:118743286	MP2K1	Th1/Th17	pRNFL Change			0.368127	0.384728	0.7388	0.802227	0.688419
232	MSGB non-HLA	10:94479107	10:31395761	STAT6	Th17	INL	pRNFL Change		0.368127	0.428431	0.725214	0.825121	0.828956	0.680734
233	MSGB non-HLA	10:94479107	10:31395761	STAT6	MP2K1	Th1/Th17	pRNFL Change		0.368127	0.428431	0.725214	0.833698	0.802227	0.688419
234	MSGB non-HLA	10:94479107	10:31395761	STAT6	Th17	Th1/Th17	pRNFL Change		0.368127	0.428431	0.725214	0.825121	0.809087	0.688419
235	MSGB non-HLA	2:136884679	STAT1	Th1/Th17	pRNFL Change				0.159493	0.752468	0.779113	0.688419
236	MSGB non-HLA	10:94479107	10:31395761	STAT6	TF65	Th1/Th17	pRNFL Change		0.368127	0.428431	0.725214	0.825011	0.803209	0.688419
237	MSGB non-HLA	10:94479107	10:31395761	STAT6	CD56 Dim	INL Change	pRNFL Change		0.368127	0.428431	0.725214	0.806721	0.81237	0.692902
238	MSGB non-HLA	10:94479107	10:31395761	HSPB1	MP2K1	Th1/Th17	pRNFL Change		0.368127	0.428431	0.703337	0.837468	0.802227	0.688419
239	MSGB non-HLA	10:94479107	10:31395761	STAT6	Th17	Total Treg	pRNFL Change		0.368127	0.428431	0.725214	0.825121	0.815903	0.665929
240	MSGB non-HLA	10:94479107	10:31395761	HSPB1	CD8 Treg	Total Treg	pRNFL Change		0.368127	0.428431	0.703337	0.812653	0.829442	0.665929
241	MSGB non-HLA	10:94479107	10:31395761	STAT6	Th17	mRNFL			0.368127	0.428431	0.725214	0.825121	0.830396
242	MSGB non-HLA	10:94479107	11:118743286	MP2K1	Th17	mRNFL			0.368127	0.384728	0.7388	0.824616	0.830396
243	MSGB non-HLA	10:94479107	10:31395761	HSPB1	B Memory	mRNFL			0.368127	0.428431	0.703337	0.755962	0.756432
244	MSGB non-HLA	10:94479107	11:118743286	KS6B1	Total T Cells	mRNFL			0.368127	0.384728	0.736947	0.810226	0.817538
245	MSGB non-HLA	10:94479107	3:105455955	STAT6	Th17	mRNFL			0.368127	0.342393	0.836523	0.825121	0.830396
246	MSGB non-HLA	3:71535338	NRF2	CD4 T Cells	mRNFL				0.190329	0.636081	0.817523	0.822438
247	MSGB non-HLA	10:94479107	3:105455955	NRF2	CD4 T Cells	mRNFL			0.368127	0.342393	0.83848	0.817523	0.822438
248	MSGB non-HLA	LCK	Th1 Non-Classic	mRNFL					0.143227	0.825824	0.831348
249	MSGB non-HLA	10:94479107	3:105455955	RS6	B Memory	mRNFL			0.368127	0.342393	0.839807	0.753669	0.756432
250	MSGB non-HLA	20:44734310	MK03	Total T Cells	mRNFL				0.203998	0.467789	0.813323	0.817538
251	MSGB non-HLA	10:94479107	10:31395761	STAT6	Th17	INL	mRNFL Change		0.368127	0.428431	0.725214	0.825121	0.828956	0.837427
252	MSGB non-HLA	10:94479107	10:31395761	STAT6	Th17	mRNFL	mRNFL Change		0.368127	0.428431	0.725214	0.825121	0.830396	0.835649
253	MSGB non-HLA	10:94479107	10:31395761	STAT6	CD56 Dim	INL Change	mRNFL Change		0.368127	0.428431	0.725214	0.806721	0.81237	0.840908
254	MSGB non-HLA	10:94479107	10:31395761	STAT6	Th17	NGMV Change	mRNFL Change		0.368127	0.428431	0.725214	0.825121	0.802632	0.806775
255	MSGB non-HLA	2:136884679	JUN	Th1 Classic	mRNFL Change				0.159493	0.765989	0.784917	0.777449
256	MSGB non-HLA	10:94479107	10:31395761	STAT6	AKTS1	Th1 Classic	mRNFL Change		0.368127	0.428431	0.725214	0.839931	0.789519	0.777449
257	MSGB non-HLA	10:94479107	10:31395761	STAT6	CD56 Dim	NGMV Change	mRNFL Change		0.368127	0.428431	0.725214	0.806721	0.778115	0.806775
258	MSGB non-HLA	10:94479107	10:31395761	HSPB1	CD8 Treg	GCIPL	mRNFL Change		0.368127	0.428431	0.703337	0.812653	0.812456	0.780566
259	MSGB non-HLA	10:94479107	10:31395761	HSPB1	AKTS1	Th1 Classic	mRNFL Change		0.368127	0.428431	0.703337	0.839278	0.789519	0.777449
260	MSGB non-HLA	10:94479107	10:31395761	STAT6	Th17	GCIPL Change	mRNFL Change		0.368127	0.428431	0.725214	0.825121	0.772921	0.770576
261	MSGB non-HLA	10:94479107	11:118743286	KS6B1	CD56 Bright	tpRNFL			0.368127	0.384728	0.736947	0.818695	0.75355
262	MSGB non-HLA	10:94479107	10:31395761	HSPB1	Total CD8	tpRNFL			0.368127	0.428431	0.703337	0.751304	0.664141
263	MSGB non-HLA	10:94479107	11:118743286	KS6B1	Total CD8	tpRNFL			0.368127	0.384728	0.736947	0.75251	0.664141
264	MSGB non-HLA	LCK	Total CD8	tpRNFL					0.143227	0.730389	0.664141
265	MSGB non-HLA	6:137438057	KS6B1	CD56 Bright	tpRNFL				0.155137	0.922642	0.818695	0.75355
266	MSGB non-HLA	10:94479107	10:31395761	HSPB1	CD8 Treg	TMV	tpRNFL		0.368127	0.428431	0.703337	0.812653	0.82211	0.810278
267	MSGB non-HLA	10:94479107	10:31395761	HSPB1	CD8 Treg	TRT	tpRNFL		0.368127	0.428431	0.703337	0.812653	0.818206	0.813528
268	MSGB non-HLA	10:94479107	10:31395761	STAT6	AKTS1	CD56 Bright	tpRNFL		0.368127	0.428431	0.725214	0.839931	0.828086	0.75355
269	MSGB non-HLA	10:94479107	10:31395761	STAT6	Th17	mRNFL	tpRNFL		0.368127	0.428431	0.725214	0.825121	0.830396	0.763395
270	MSGB non-HLA	10:94479107	10:31395761	HSPB1	CD8 Treg	GCIPL	tpRNFL		0.368127	0.428431	0.703337	0.812653	0.812456	0.813596
271	MSGB non-HLA	10:94479107	10:31395761	HSPB1	CD8 Treg	TMV			0.368127	0.428431	0.703337	0.812653	0.82211
272	MSGB non-HLA	10:94479107	11:118743286	MP2K1	CD8 Treg	TMV			0.368127	0.384728	0.7388	0.80679	0.82211
273	MSGB non-HLA	10:94479107	11:118743286	KS6B1	Total T Cells	TMV			0.368127	0.384728	0.736947	0.810226	0.813895
274	MSGB non-HLA	3:71535338	NRF2	CD4 T Cells	TMV				0.190329	0.636081	0.817523	0.817697
275	MSGB non-HLA	10:94479107	3:105455955	NRF2	CD4 T Cells	TMV			0.368127	0.342393	0.83848	0.817523	0.817697
276	MSGB non-HLA	20:44734310	MK03	Total T Cells	TMV				0.203998	0.467789	0.813323	0.813895
277	MSGB non-HLA	5:35877505	MK03	Total T Cells	TMV				0.161377	0.906959	0.813323	0.813895
278	MSGB non-HLA	6:137438057	KS6B1	Total T Cells	TMV				0.155137	0.922642	0.810226	0.813895
279	MSGB non-HLA	10:94479107	10:31395761	STAT6	STAT5	Natural T	TMV		0.368127	0.428431	0.725214	0.840295	0.823619	0.818585
280	MSGB non-HLA	10:94479107	10:31395761	STAT6	HSPB1	CD8 Treg	TMV		0.368127	0.428431	0.725214	0.839596	0.812653	0.82211
281	MSGB non-HLA	10:94479107	10:31395761	STAT6	CD56 Dim	Total CD4 Teff	TMV Change		0.368127	0.428431	0.725214	0.806721	0.834275	0.73691
282	MSGB non-HLA	10:94479107	10:31395761	STAT6	Th17	Total CD4 Teff	TMV Change		0.368127	0.428431	0.725214	0.825121	0.808058	0.73691
283	MSGB non-HLA	10:94479107	10:31395761	HSPB1	CD8 Treg	Total CD4 Teff	TMV Change		0.368127	0.428431	0.703337	0.812653	0.845022	0.73691
284	MSGB non-HLA	10:94479107	10:31395761	HSPB1	CD8 Treg	TRT	TMV Change		0.368127	0.428431	0.703337	0.812653	0.818206	0.745431
285	MSGB non-HLA	10:94479107	10:31395761	HSPB1	CD8 Treg	TMV	TMV Change		0.368127	0.428431	0.703337	0.812653	0.82211	0.740337
286	MSGB non-HLA	10:94479107	10:31395761	HSPB1	CD8 Treg	GCIPL	TMV Change		0.368127	0.428431	0.703337	0.812653	0.812456	0.74395
287	MSGB non-HLA	10:94479107	10:31395761	STAT6	Th17	GCIPL Change	TMV Change		0.368127	0.428431	0.725214	0.825121	0.772921	0.733658
288	MSGB non-HLA	10:94479107	10:31395761	HSPB1	CD8 Treg	GCIPL Change	TMV Change		0.368127	0.428431	0.703337	0.812653	0.797088	0.733658
289	MSGB non-HLA	10:94479107	11:118743286	MP2K1	CD8 Treg	Total CD4 Teff	TMV Change		0.368127	0.384728	0.7388	0.80679	0.845022	0.73691
290	MSGB non-HLA	10:94479107	11:118743286	KS6B1	Total T Cells	Total CD4 Teff	TMV Change		0.368127	0.384728	0.736947	0.810226	0.840271	0.73691
291	MSGB non-HLA	10:94479107	10:31395761	HSPB1	CD8 Treg	TRT			0.368127	0.428431	0.703337	0.812653	0.818206
292	MSGB non-HLA	10:94479107	11:118743286	MP2K1	CD8 Treg	TRT			0.368127	0.384728	0.7388	0.80679	0.818206
293	MSGB non-HLA	10:94479107	11:118743286	KS6B1	Total T Cells	TRT			0.368127	0.384728	0.736947	0.810226	0.812844
294	MSGB non-HLA	3:71535338	NRF2	CD4 T Cells	TRT				0.190329	0.636081	0.817523	0.821895
295	MSGB non-HLA	10:94479107	3:105455955	NRF2	CD4 T Cells	TRT			0.368127	0.342393	0.83848	0.817523	0.821895
296	MSGB non-HLA	20:44734310	MK03	Total T Cells	TRT				0.203998	0.467789	0.813323	0.812844
297	MSGB non-HLA	5:35877505	MK03	Total T Cells	TRT				0.161377	0.906959	0.813323	0.812844
298	MSGB non-HLA	6:137438057	KS6B1	Total T Cells	TRT				0.155137	0.922642	0.810226	0.812844
299	MSGB non-HLA	10:94479107	10:31395761	STAT6	STAT5	Natural T	TRT		0.368127	0.428431	0.725214	0.840295	0.823619	0.822113
300	MSGB non-HLA	10:94479107	10:31395761	STAT6	NRF2	CD4 T Cells	TRT		0.368127	0.428431	0.725214	0.835276	0.817523	0.821895
301	MSGB non-HLA	10:94479107	10:31395761	STAT6	CD56 Dim	Total CD4 Teff	TRT Change		0.368127	0.428431	0.725214	0.806721	0.834275	0.736508
302	MSGB non-HLA	10:94479107	10:31395761	STAT6	Th17	Total CD4 Teff	TRT Change		0.368127	0.428431	0.725214	0.825121	0.808058	0.736508
303	MSGB non-HLA	10:94479107	10:31395761	HSPB1	CD8 Treg	Total CD4 Teff	TRT Change		0.368127	0.428431	0.703337	0.812653	0.845022	0.736508
304	MSGB non-HLA	10:94479107	10:31395761	HSPB1	CD8 Treg	TMV	TRT Change		0.368127	0.428431	0.703337	0.812653	0.82211	0.742499
305	MSGB non-HLA	10:94479107	10:31395761	HSPB1	CD8 Treg	TRT	TRT Change		0.368127	0.428431	0.703337	0.812653	0.818206	0.744856
306	MSGB non-HLA	10:94479107	10:31395761	HSPB1	CD8 Treg	GCIPL	TRT Change		0.368127	0.428431	0.703337	0.812653	0.812456	0.741636
307	MSGB non-HLA	10:94479107	10:31395761	STAT6	Th17	GCIPL Change	TRT Change		0.368127	0.428431	0.725214	0.825121	0.772921	0.732639
308	MSGB non-HLA	10:94479107	10:31395761	HSPB1	CD8 Treg	GCIPL Change	TRT Change		0.368127	0.428431	0.703337	0.812653	0.797088	0.732639
309	MSGB non-HLA	10:94479107	11:118743286	MP2K1	CD8 Treg	Total CD4 Teff	TRT Change		0.368127	0.384728	0.7388	0.80679	0.845022	0.736508
310	MSGB non-HLA	10:94479107	11:118743286	KS6B1	Total T Cells	Total CD4 Teff	TRT Change		0.368127	0.384728	0.736947	0.810226	0.840271	0.736508
311	MSGB non-HLA	10:94479107	10:31395761	HSPB1	CD8 Treg	GCIPL			0.368127	0.428431	0.703337	0.812653	0.812456
312	MSGB non-HLA	10:94479107	11:118743286	MP2K1	CD8 Treg	GCIPL			0.368127	0.384728	0.7388	0.80679	0.812456
313	MSGB non-HLA	3:71535338	NRF2	CD4 T Cells	GCIPL				0.190329	0.636081	0.817523	0.816696
314	MSGB non-HLA	10:94479107	3:105455955	NRF2	CD4 T Cells	GCIPL			0.368127	0.342393	0.83848	0.817523	0.816696
315	MSGB non-HLA	10:94479107	10:31395761	STAT6	STAT5	Natural T	GCIPL		0.368127	0.428431	0.725214	0.840295	0.823619	0.813603
316	MSGB non-HLA	10:94479107	10:31395761	STAT6	NRF2	CD4 T Cells	GCIPL		0.368127	0.428431	0.725214	0.835276	0.817523	0.816696
317	MSGB non-HLA	10:94479107	10:31395761	STAT6	HSPB1	CD8 Treg	GCIPL		0.368127	0.428431	0.725214	0.839596	0.812653	0.812456
318	MSGB non-HLA	10:94479107	10:31395761	STAT6	CD56 Dim	CD4 T Cells	GCIPL		0.368127	0.428431	0.725214	0.806721	0.84082	0.816696
319	MSGB non-HLA	10:94479107	10:31395761	STAT6	Th17	CD4 T Cells	GCIPL		0.368127	0.428431	0.725214	0.825121	0.816118	0.816696
320	MSGB non-HLA	10:94479107	10:31395761	HSPB1	STAT5	Natural T	GCIPL		0.368127	0.428431	0.703337	0.85024	0.823619	0.813603
321	MSGB non-HLA	10:94479107	10:31395761	STAT6	Th17	GCIPL Change			0.368127	0.428431	0.725214	0.825121	0.772921
322	MSGB non-HLA	10:94479107	10:31395761	HSPB1	CD8 Treg	GCIPL Change			0.368127	0.428431	0.703337	0.812653	0.797088
323	MSGB non-HLA	10:94479107	11:118743286	MP2K1	CD8 Treg	GCIPL Change			0.368127	0.384728	0.7388	0.80679	0.797088
324	MSGB non-HLA	10:94479107	11:118743286	MP2K1	Th17	GCIPL Change			0.368127	0.384728	0.7388	0.824616	0.772921
325	MSGB non-HLA	3:71535338	NRF2	CD4 T Cells	GCIPL Change				0.190329	0.636081	0.817523	0.804788
326	MSGB non-HLA	10:94479107	3:105455955	NRF2	CD4 T Cells	GCIPL Change			0.368127	0.342393	0.83848	0.817523	0.804788
327	MSGB non-HLA	10:94479107	3:105455955	STAT6	Th17	GCIPL Change			0.368127	0.342393	0.836523	0.825121	0.772921
328	MSGB non-HLA	10:94479107	10:31395761	STAT6	STAT5	Natural T	GCIPL Change		0.368127	0.428431	0.725214	0.840295	0.823619	0.801976
329	MSGB non-HLA	10:94479107	10:31395761	STAT6	NRF2	CD4 T Cells	GCIPL Change		0.368127	0.428431	0.725214	0.835276	0.817523	0.804788
330	MSGB non-HLA	10:94479107	10:31395761	STAT6	CD56 Dim	CD4 T Cells	GCIPL Change		0.368127	0.428431	0.725214	0.806721	0.84082	0.804788
331	MSGB non-HLA	10:94479107	10:31395761	STAT6	Th17	INL			0.368127	0.428431	0.725214	0.825121	0.828956
332	MSGB non-HLA	10:94479107	11:118743286	MP2K1	Th17	INL			0.368127	0.384728	0.7388	0.824616	0.828956
333	MSGB non-HLA	10:94479107	3:105455955	STAT6	Th17	INL			0.368127	0.342393	0.836523	0.825121	0.828956
334	MSGB non-HLA	10:94479107	10:31395761	STAT6	Th17	mRNFL	INL		0.368127	0.428431	0.725214	0.825121	0.830396	0.848075
335	MSGB non-HLA	10:94479107	10:31395761	STAT6	Th17	T2LC	INL		0.368127	0.428431	0.725214	0.825121	0.828434	0.838511
336	MSGB non-HLA	10:94479107	10:31395761	STAT6	MP2K1	Th17	INL		0.368127	0.428431	0.725214	0.833698	0.824616	0.828956
337	MSGB non-HLA	10:94479107	10:31395761	STAT6	Th17	pRNFL	INL		0.368127	0.428431	0.725214	0.825121	0.814877	0.838481
338	MSGB non-HLA	2:136884679	STAT1	Th17	INL				0.159493	0.752468	0.792739	0.828956
339	MSGB non-HLA	10:94479107	10:31395761	STAT6	AKTS1	Total B Cells	INL		0.368127	0.428431	0.725214	0.839931	0.817148	0.815292
340	MSGB non-HLA	10:94479107	10:31395761	HSPB1	STAT6	Th17	INL		0.368127	0.428431	0.703337	0.839596	0.825121	0.828956
341	MSGB non-HLA	10:94479107	10:31395761	STAT6	CD56 Dim	INL Change			0.368127	0.428431	0.725214	0.806721	0.81237
342	MSGB non-HLA	10:94479107	3:105455955	STAT6	CD56 Dim	INL Change			0.368127	0.342393	0.836523	0.806721	0.81237
343	MSGB non-HLA	MSGB total	PTN11	CD56 Dim	INL Change				0.164629	0.766594	0.778809	0.81237
344	MSGB non-HLA	10:94479107	10:31395761	STAT6	Th17	mRNFL	INL Change		0.368127	0.428431	0.725214	0.825121	0.830396	0.844013
345	MSGB non-HLA	10:94479107	10:31395761	STAT6	Th17	INL	INL Change		0.368127	0.428431	0.725214	0.825121	0.828956	0.843128
346	MSGB non-HLA	2:136884679	PTN11	CD56 Dim	INL Change				0.159493	0.777495	0.778809	0.81237
347	MSGB non-HLA	10:94479107	10:31395761	STAT6	Th17	pRNFL	INL Change		0.368127	0.428431	0.725214	0.825121	0.814877	0.826568
348	MSGB non-HLA	2:136884679	JUN	Th1 Classic	INL Change				0.159493	0.765989	0.784917	0.787678
349	MSGB non-HLA	10:94479107	10:31395761	HSPB1	CD8 Treg	CD56 Dim	INL Change		0.368127	0.428431	0.703337	0.812653	0.835031	0.81237
350	MSGB non-HLA	10:94479107	10:31395761	HSPB1	STAT6	CD56 Dim	INL Change		0.368127	0.428431	0.703337	0.839596	0.806721	0.81237
351	MSGB non-HLA	10:94479107	10:31395761	HSPB1	CD8 Treg	ORL			0.368127	0.428431	0.703337	0.812653	0.655806
352	MSGB non-HLA	10:94479107	11:118743286	MP2K1	CD8 Treg	ORL			0.368127	0.384728	0.7388	0.80679	0.655806
353	MSGB non-HLA	10:94479107	11:118743286	KS6B1	CD56 Bright	ORL			0.368127	0.384728	0.736947	0.818695	0.637718
354	MSGB non-HLA	10:94479107	11:118743286	MP2K1	Th1/Th17	ORL			0.368127	0.384728	0.7388	0.802227	0.610712
355	MSGB non-HLA	3:71535338	NRF2	CD4 T Cells	ORL				0.190329	0.636081	0.817523	0.656363
356	MSGB non-HLA	10:94479107	3:105455955	NRF2	CD4 T Cells	ORL			0.368127	0.342393	0.83848	0.817523	0.656363
357	MSGB non-HLA	10:94479107	3:105455955	P53	B Reg	ORL			0.368127	0.342393	0.839635	0.808269	0.651851
358	MSGB non-HLA	6:137438057	KS6B1	CD56 Bright	ORL				0.155137	0.922642	0.818695	0.637718
359	MSGB non-HLA	10:94479107	10:31395761	STAT6	STAT5	Natural T	ORL		0.368127	0.428431	0.725214	0.840295	0.823619	0.657549
360	MSGB non-HLA	10:94479107	10:31395761	STAT6	NRF2	CD4 T Cells	ORL		0.368127	0.428431	0.725214	0.835276	0.817523	0.656363
361	MSGB non-HLA	10:94479107	11:118743286	KS6B1	CD56 Bright	ORL Change			0.368127	0.384728	0.736947	0.818695	0.63589
362	MSGB non-HLA	6:137438057	KS6B1	CD56 Bright	ORL Change				0.155137	0.922642	0.818695	0.63589
363	MSGB non-HLA	10:94479107	10:31395761	STAT6	AKTS1	CD56 Bright	ORL Change		0.368127	0.428431	0.725214	0.839931	0.828086	0.63589
364	MSGB non-HLA	10:94479107	10:31395761	STAT6	Th17	T2LC	ORL Change		0.368127	0.428431	0.725214	0.825121	0.828434	0.639413
365	MSGB non-HLA	10:94479107	10:31395761	STAT6	KS6B1	CD56 Bright	ORL Change		0.368127	0.428431	0.725214	0.830998	0.818695	0.63589
366	MSGB non-HLA	10:94479107	10:31395761	STAT6	AKTS1	Total B Cells	ORL Change		0.368127	0.428431	0.725214	0.839931	0.817148	0.629331
367	MSGB non-HLA	10:94479107	10:31395761	HSPB1	CD8 Treg	TRT	ORL Change		0.368127	0.428431	0.703337	0.812653	0.818206	0.659328
368	MSGB non-HLA	10:94479107	10:31395761	HSPB1	AKTS1	CD56 Bright	ORL Change		0.368127	0.428431	0.703337	0.839278	0.828086	0.63589
369	MSGB non-HLA	10:94479107	10:31395761	HSPB1	CD8 Treg	TMV	ORL Change		0.368127	0.428431	0.703337	0.812653	0.82211	0.654177
370	MSGB non-HLA	10:94479107	10:31395761	HSPB1	KS6B1	CD56 Bright	ORL Change		0.368127	0.428431	0.703337	0.838147	0.818695	0.63589
371	MSGB non-HLA	10:94479107	10:31395761	STAT6	Th17	T2LC			0.368127	0.428431	0.725214	0.825121	0.828434
372	MSGB non-HLA	10:94479107	11:118743286	MP2K1	Th17	T2LC			0.368127	0.384728	0.7388	0.824616	0.828434
373	MSGB non-HLA	10:94479107	10:31395761	HSPB1	B Memory	T2LC			0.368127	0.428431	0.703337	0.755962	0.755662
374	MSGB non-HLA	10:94479107	3:105455955	STAT6	Th17	T2LC			0.368127	0.342393	0.836523	0.825121	0.828434
375	MSGB non-HLA	LCK	Th1 Non-Classic	T2LC					0.143227	0.825824	0.828484
376	MSGB non-HLA	10:94479107	3:105455955	RS6	B Memory	T2LC			0.368127	0.342393	0.839807	0.753669	0.755662
377	MSGB non-HLA	5:40429250	RS6	B Memory	T2LC				0.198139	0.463602	0.753669	0.755662
378	MSGB non-HLA	6:138179146	RS6	B Memory	T2LC				0.168668	0.761598	0.753669	0.755662
379	MSGB non-HLA	2:136884679	JUN	Th1 Non-Classic	T2LC				0.159493	0.765989	0.828625	0.828484
380	MSGB non-HLA	10:94479107	10:31395761	STAT6	Th17	INL	T2LC		0.368127	0.428431	0.725214	0.825121	0.828956	0.838511
381	MSGB non-HLA	10:94479107	10:31395761	STAT6	Th17	GCIPL Change	T2LC Change		0.368127	0.428431	0.725214	0.825121	0.772921	0.711338
382	MSGB non-HLA	10:94479107	10:31395761	STAT6	CD56 Dim	INL Change	T2LC Change		0.368127	0.428431	0.725214	0.806721	0.81237	0.689641
383	MSGB non-HLA	10:94479107	10:31395761	HSPB1	CD8 Treg	GCIPL Change	T2LC Change		0.368127	0.428431	0.703337	0.812653	0.797088	0.711338
384	MSGB non-HLA	10:94479107	10:31395761	HSPB1	B Memory	NBV	T2LC Change		0.368127	0.428431	0.703337	0.755962	0.752747	0.694626
385	MSGB non-HLA	10:94479107	11:118743286	MP2K1	CD8 Treg	GCIPL Change	T2LC Change		0.368127	0.384728	0.7388	0.80679	0.797088	0.711338
386	MSGB non-HLA	10:94479107	11:118743286	MP2K1	Th17	GCIPL Change	T2LC Change		0.368127	0.384728	0.7388	0.824616	0.772921	0.711338
387	MSGB non-HLA	3:71535338	NRF2	CD4 T Cells	GCIPL Change	T2LC Change			0.190329	0.636081	0.817523	0.804788	0.711338
388	MSGB non-HLA	10:94479107	3:105455955	NRF2	CD4 T Cells	GCIPL Change	T2LC Change		0.368127	0.342393	0.83848	0.817523	0.804788	0.711338
389	MSGB non-HLA	10:94479107	10:31395761	STAT6	Th17	NWMV	T2LC Change		0.368127	0.428431	0.725214	0.825121	0.639644	0.659503
390	MSGB non-HLA	10:94479107	3:105455955	STAT6	Th17	GCIPL Change	T2LC Change		0.368127	0.342393	0.836523	0.825121	0.772921	0.711338
391	MSGB non-HLA	10:94479107	10:31395761	HSPB1	B Memory	T2LV			0.368127	0.428431	0.703337	0.755962	0.767362
392	MSGB non-HLA	10:94479107	11:118743286	KS6B1	Total T Cells	T2LV			0.368127	0.384728	0.736947	0.810226	0.826705
393	MSGB non-HLA	10:94479107	10:31395761	HSPB1	Total CD8	T2LV			0.368127	0.428431	0.703337	0.751304	0.731666
394	MSGB non-HLA	10:94479107	11:118743286	KS6B1	Total CD8	T2LV			0.368127	0.384728	0.736947	0.75251	0.731666
395	MSGB non-HLA	LCK	Th1 Non-Classic	T2LV					0.143227	0.825824	0.841272
396	MSGB non-HLA	10:94479107	3:105455955	RS6	B Memory	T2LV			0.368127	0.342393	0.839807	0.753669	0.767362
397	MSGB non-HLA	20:44734310	MK03	Total T Cells	T2LV				0.203998	0.467789	0.813323	0.826705
398	MSGB non-HLA	LCK	Total CD8	T2LV					0.143227	0.730389	0.731666
399	MSGB non-HLA	5:35877505	MK03	Total T Cells	T2LV				0.161377	0.906959	0.813323	0.826705
400	MSGB non-HLA	5:40429250	RS6	B Memory	T2LV				0.198139	0.463602	0.753669	0.767362
401	MSGB non-HLA	10:94479107	10:31395761	STAT6	STAT5	Natural T	T2LV Change		0.368127	0.428431	0.725214	0.840295	0.823619	0.774272
402	MSGB non-HLA	10:94479107	10:31395761	HSPB1	STAT5	Natural T	T2LV Change		0.368127	0.428431	0.703337	0.85024	0.823619	0.774272
403	MSGB non-HLA	10:94479107	10:31395761	STAT6	CD56 Dim	Natural T	T2LV Change		0.368127	0.428431	0.725214	0.806721	0.837423	0.774272
404	MSGB non-HLA	10:94479107	10:31395761	STAT6	Th17	Effector Treg	T2LV Change		0.368127	0.428431	0.725214	0.825121	0.813612	0.771856
405	MSGB non-HLA	10:94479107	10:31395761	STAT6	Th17	Natural T	T2LV Change		0.368127	0.428431	0.725214	0.825121	0.809691	0.774272
406	MSGB non-HLA	10:94479107	10:31395761	HSPB1	CD8 Treg	Natural T	T2LV Change		0.368127	0.428431	0.703337	0.812653	0.848844	0.774272
407	MSGB non-HLA	2:136884679	STAT1	Effector Treg	T2LV Change				0.159493	0.752468	0.781342	0.771856
408	MSGB non-HLA	10:94479107	10:31395761	HSPB1	CD8 Treg	TMV	T2LV Change		0.368127	0.428431	0.703337	0.812653	0.82211	0.789743
409	MSGB non-HLA	10:94479107	10:31395761	HSPB1	CD8 Treg	TRT	T2LV Change		0.368127	0.428431	0.703337	0.812653	0.818206	0.79262
410	MSGB non-HLA	10:94479107	10:31395761	HSPB1	CD8 Treg	Effector Treg	T2LV Change		0.368127	0.428431	0.703337	0.812653	0.839436	0.771856
411	MSGB non-HLA	10:94479107	10:31395761	HSPB1	B Memory	NBV			0.368127	0.428431	0.703337	0.755962	0.752747
412	MSGB non-HLA	10:94479107	3:105455955	RS6	B Memory	NBV			0.368127	0.342393	0.839807	0.753669	0.752747
413	MSGB non-HLA	5:40429250	RS6	B Memory	NBV				0.198139	0.463602	0.753669	0.752747
414	MSGB non-HLA	6:138179146	RS6	B Memory	NBV				0.168668	0.761598	0.753669	0.752747
415	MSGB non-HLA	10:94479107	10:31395761	STAT6	Th17	mRNFL	NBV		0.368127	0.428431	0.725214	0.825121	0.830396	0.840868
416	MSGB non-HLA	10:94479107	10:31395761	STAT6	Th17	T2LC	NBV		0.368127	0.428431	0.725214	0.825121	0.828434	0.840526
417	MSGB non-HLA	10:94479107	10:31395761	STAT6	Th17	pRNFL	NBV		0.368127	0.428431	0.725214	0.825121	0.814877	0.830619
418	MSGB non-HLA	2:136884679	JUN	Th1 Classic	NBV				0.159493	0.765989	0.784917	0.788643
419	MSGB non-HLA	10:94479107	10:31395761	STAT6	Th17	NGMV Change	NBV		0.368127	0.428431	0.725214	0.825121	0.802632	0.809992
420	MSGB non-HLA	10:94479107	10:31395761	STAT6	AKTS1	Th1 Classic	NBV		0.368127	0.428431	0.725214	0.839931	0.789519	0.788643
421	MSGB non-HLA	10:94479107	10:31395761	STAT6	Th17	T2LC	NBV Change		0.368127	0.428431	0.725214	0.825121	0.828434	0.744189
422	MSGB non-HLA	10:94479107	10:31395761	HSPB1	CD8 Treg	TRT	NBV Change		0.368127	0.428431	0.703337	0.812653	0.818206	0.777185
423	MSGB non-HLA	10:94479107	10:31395761	HSPB1	CD8 Treg	TMV	NBV Change		0.368127	0.428431	0.703337	0.812653	0.82211	0.768792
424	MSGB non-HLA	10:94479107	10:31395761	STAT6	CD56 Dim	B Mature	NBV Change		0.368127	0.428431	0.725214	0.806721	0.8265	0.744673
425	MSGB non-HLA	10:94479107	10:31395761	HSPB1	CD8 Treg	GCIPL	NBV Change		0.368127	0.428431	0.703337	0.812653	0.812456	0.774785
426	MSGB non-HLA	10:94479107	10:31395761	HSPB1	CD8 Treg	B Mature	NBV Change		0.368127	0.428431	0.703337	0.812653	0.819317	0.744673
427	MSGB non-HLA	10:94479107	11:118743286	MP2K1	CD8 Treg	TRT	NBV Change		0.368127	0.384728	0.7388	0.80679	0.818206	0.777185
428	MSGB non-HLA	10:94479107	11:118743286	KS6B1	Total T Cells	TRT	NBV Change		0.368127	0.384728	0.736947	0.810226	0.812844	0.777185
429	MSGB non-HLA	10:94479107	11:118743286	MP2K1	CD8 Treg	TMV	NBV Change		0.368127	0.384728	0.7388	0.80679	0.82211	0.768792
430	MSGB non-HLA	10:94479107	11:118743286	MP2K1	CD8 Treg	GCIPL	NBV Change		0.368127	0.384728	0.7388	0.80679	0.812456	0.774785
431	MSGB non-HLA	10:94479107	10:31395761	STAT6	Th17	NWMV			0.368127	0.428431	0.725214	0.825121	0.639644
432	MSGB non-HLA	10:94479107	11:118743286	MP2K1	Th17	NWMV			0.368127	0.384728	0.7388	0.824616	0.639644
433	MSGB non-HLA	10:94479107	3:105455955	STAT6	Th17	NWMV			0.368127	0.342393	0.836523	0.825121	0.639644
434	MSGB non-HLA	10:94479107	10:31395761	STAT6	Th17	T2LC	NWMV		0.368127	0.428431	0.725214	0.825121	0.828434	0.647421
435	MSGB non-HLA	10:94479107	10:31395761	HSPB1	CD8 Treg	GCIPL	NWMV		0.368127	0.428431	0.703337	0.812653	0.812456	0.684895
436	MSGB non-HLA	10:94479107	10:31395761	STAT6	Th17	Effector Treg	NWMV		0.368127	0.428431	0.725214	0.825121	0.813612	0.653282
437	MSGB non-HLA	10:94479107	10:31395761	STAT6	MP2K1	Th17	NWMV		0.368127	0.428431	0.725214	0.833698	0.824616	0.639644
438	MSGB non-HLA	10:94479107	10:31395761	HSPB1	CD8 Treg	TRT	NWMV		0.368127	0.428431	0.703337	0.812653	0.818206	0.67491
439	MSGB non-HLA	10:94479107	10:31395761	HSPB1	CD8 Treg	TMV	NWMV		0.368127	0.428431	0.703337	0.812653	0.82211	0.671992
440	MSGB non-HLA	10:94479107	10:31395761	STAT6	Th17	INL	NWMV		0.368127	0.428431	0.725214	0.825121	0.828956	0.640413
441	MSGB non-HLA	10:94479107	11:118743286	KS6B1	Total T Cells	NWMV Change			0.368127	0.384728	0.736947	0.810226	0.704248
442	MSGB non-HLA	3:71535338	NRF2	CD4 T Cells	NWMV Change				0.190329	0.636081	0.817523	0.701531
443	MSGB non-HLA	10:94479107	3:105455955	NRF2	CD4 T Cells	NWMV Change			0.368127	0.342393	0.83848	0.817523	0.701531
444	MSGB non-HLA	20:44734310	MK03	Total T Cells	NWMV Change				0.203998	0.467789	0.813323	0.704248
445	MSGB non-HLA	5:35877505	MK03	Total T Cells	NWMV Change				0.161377	0.906959	0.813323	0.704248
446	MSGB non-HLA	6:137438057	KS6B1	Total T Cells	NWMV Change				0.155137	0.922642	0.810226	0.704248
447	MSGB non-HLA	10:94479107	10:31395761	STAT6	Th17	NGMV Change	NWMV Change		0.368127	0.428431	0.725214	0.825121	0.802632	0.746904
448	MSGB non-HLA	10:94479107	10:31395761	STAT6	Th17	mRNFL	NWMV Change		0.368127	0.428431	0.725214	0.825121	0.830396	0.719505
449	MSGB non-HLA	10:94479107	10:31395761	STAT6	AKTS1	Total B Cells	NWMV Change		0.368127	0.428431	0.725214	0.839931	0.817148	0.714741
450	MSGB non-HLA	10:94479107	10:31395761	STAT6	Th17	INL	NWMV Change		0.368127	0.428431	0.725214	0.825121	0.828956	0.712556
451	MSGB non-HLA	10:94479107	11:118743286	KS6B1	CD56 Bright	NGMV			0.368127	0.384728	0.736947	0.818695	0.825803
452	MSGB non-HLA	10:94479107	11:118743286	KS6B1	Total T Cells	NGMV			0.368127	0.384728	0.736947	0.810226	0.822882
453	MSGB non-HLA	10:94479107	10:31395761	HSPB1	Total CD8	NGMV			0.368127	0.428431	0.703337	0.751304	0.725467
454	MSGB non-HLA	10:94479107	11:118743286	KS6B1	Total CD8	NGMV			0.368127	0.384728	0.736947	0.75251	0.725467
455	MSGB non-HLA	LCK	Th1 Non-Classic	NGMV					0.143227	0.825824	0.836627
456	MSGB non-HLA	20:44734310	MK03	Total T Cells	NGMV				0.203998	0.467789	0.813323	0.822882
457	MSGB non-HLA	LCK	Total CD8	NGMV					0.143227	0.730389	0.725467
458	MSGB non-HLA	5:35877505	MK03	Total T Cells	NGMV				0.161377	0.906959	0.813323	0.822882
459	MSGB non-HLA	6:137438057	KS6B1	CD56 Bright	NGMV				0.155137	0.922642	0.818695	0.825803
460	MSGB non-HLA	2:136884679	JUN	Th1 Non-Classic	NGMV				0.159493	0.765989	0.828625	0.836627
461	MSGB non-HLA	10:94479107	10:31395761	STAT6	Th17	NGMV Change			0.368127	0.428431	0.725214	0.825121	0.802632
462	MSGB non-HLA	10:94479107	10:31395761	STAT6	CD56 Dim	NGMV Change			0.368127	0.428431	0.725214	0.806721	0.778115
463	MSGB non-HLA	10:94479107	11:118743286	MP2K1	Th17	NGMV Change			0.368127	0.384728	0.7388	0.824616	0.802632
464	MSGB non-HLA	10:94479107	11:118743286	KS6B1	CD56 Bright	NGMV Change			0.368127	0.384728	0.736947	0.818695	0.796779
465	MSGB non-HLA	10:94479107	11:118743286	KS6B1	Total T Cells	NGMV Change			0.368127	0.384728	0.736947	0.810226	0.787671
466	MSGB non-HLA	10:94479107	3:105455955	STAT6	Th17	NGMV Change			0.368127	0.342393	0.836523	0.825121	0.802632
467	MSGB non-HLA	3:71535338	NRF2	CD4 T Cells	NGMV Change				0.190329	0.636081	0.817523	0.790923
468	MSGB non-HLA	10:94479107	3:105455955	NRF2	CD4 T Cells	NGMV Change			0.368127	0.342393	0.83848	0.817523	0.790923
469	MSGB non-HLA	10:94479107	3:105455955	STAT6	CD56 Dim	NGMV Change			0.368127	0.342393	0.836523	0.806721	0.778115
470	MSGB non-HLA	LCK	Th1 Non-Classic	NGMV Change					0.143227	0.825824	0.799448
471	MSGB non-HLA	10:94479107	10:31395761	STAT6	Th17	mRNFL	MS Subtype		0.368127	0.428431	0.725214	0.825121	0.830396	0.851523
472	MSGB non-HLA	10:94479107	10:31395761	STAT6	Th17	INL	MS Subtype		0.368127	0.428431	0.725214	0.825121	0.828956	0.851773
473	MSGB non-HLA	10:94479107	10:31395761	HSPB1	CD8 Treg	GCIPL	MS Subtype		0.368127	0.428431	0.703337	0.812653	0.812456	0.80317
474	MSGB non-HLA	10:94479107	10:31395761	HSPB1	B Memory	T2LV	MS Subtype		0.368127	0.428431	0.703337	0.755962	0.767362	0.862211
475	MSGB non-HLA	10:94479107	11:118743286	MP2K1	Th17	mRNFL	MS Subtype		0.368127	0.384728	0.7388	0.824616	0.830396	0.851523
476	MSGB non-HLA	10:94479107	11:118743286	MP2K1	Th17	INL	MS Subtype		0.368127	0.384728	0.7388	0.824616	0.828956	0.851773
477	MSGB non-HLA	10:94479107	11:118743286	KS6B1	CD56 Bright	NGMV	MS Subtype		0.368127	0.384728	0.736947	0.818695	0.825803	0.856877
478	MSGB non-HLA	10:94479107	11:118743286	KS6B1	Total T Cells	T2LV	MS Subtype		0.368127	0.384728	0.736947	0.810226	0.826705	0.862211
479	MSGB non-HLA	10:94479107	11:118743286	KS6B1	Total T Cells	NGMV	MS Subtype		0.368127	0.384728	0.736947	0.810226	0.822882	0.856877
480	MSGB non-HLA	10:94479107	10:31395761	HSPB1	B Memory	mRNFL	MS Subtype		0.368127	0.428431	0.703337	0.755962	0.756432	0.851523
481	MSGB non-HLA	10:94479107	10:31395761	STAT6	Th17	mRNFL	Years with Disease		0.368127	0.428431	0.725214	0.825121	0.830396	0.841038
482	MSGB non-HLA	10:94479107	10:31395761	STAT6	Th17	T2LC	Years with Disease		0.368127	0.428431	0.725214	0.825121	0.828434	0.840231
483	MSGB non-HLA	10:94479107	10:31395761	STAT6	Th17	pRNFL	Years with Disease		0.368127	0.428431	0.725214	0.825121	0.814877	0.830233
484	MSGB non-HLA	10:94479107	10:31395761	STAT6	CD56 Dim	INL Change	Years with Disease		0.368127	0.428431	0.725214	0.806721	0.81237	0.850488
485	MSGB non-HLA	10:94479107	10:31395761	STAT6	Th17	NGMV Change	Years with Disease		0.368127	0.428431	0.725214	0.825121	0.802632	0.809194
486	MSGB non-HLA	10:94479107	10:31395761	HSPB1	CD8 Treg	TMV	Years with Disease		0.368127	0.428431	0.703337	0.812653	0.82211	0.799116
487	MSGB non-HLA	10:94479107	10:31395761	HSPB1	CD8 Treg	TRT	Years with Disease		0.368127	0.428431	0.703337	0.812653	0.818206	0.798075
488	MSGB non-HLA	10:94479107	10:31395761	HSPB1	CD8 Treg	GCIPL	Years with Disease		0.368127	0.428431	0.703337	0.812653	0.812456	0.796218
489	MSGB non-HLA	10:94479107	10:31395761	STAT6	CD56 Dim	NGMV Change	Years with Disease		0.368127	0.428431	0.725214	0.806721	0.778115	0.809194
490	MSGB non-HLA	10:94479107	10:31395761	HSPB1	B Memory	T2LV	Years with Disease		0.368127	0.428431	0.703337	0.755962	0.767362	0.855299
491	MSGB non-HLA	10:94479107	11:118743286	KS6B1	CD56 Bright	NGMV	Years since Relapse		0.368127	0.384728	0.736947	0.818695	0.825803	0.850857
492	MSGB non-HLA	10:94479107	11:118743286	KS6B1	Total T Cells	NGMV	Years since Relapse		0.368127	0.384728	0.736947	0.810226	0.822882	0.850857
493	MSGB non-HLA	10:94479107	10:31395761	HSPB1	B Memory	NBV	Years since Relapse		0.368127	0.428431	0.703337	0.755962	0.752747	0.849014
494	MSGB non-HLA	10:94479107	10:31395761	HSPB1	Total CD8	NGMV	Years since Relapse		0.368127	0.428431	0.703337	0.751304	0.725467	0.850857
495	MSGB non-HLA	10:94479107	11:118743286	KS6B1	Total CD8	NGMV	Years since Relapse		0.368127	0.384728	0.736947	0.75251	0.725467	0.850857
496	MSGB non-HLA	LCK	Th1 Non-Classic	NGMV	Years since Relapse				0.143227	0.825824	0.836627	0.850857
497	MSGB non-HLA	20:44734310	MK03	Total T Cells	NGMV	Years since Relapse			0.203998	0.467789	0.813323	0.822882	0.850857
498	MSGB non-HLA	10:94479107	3:105455955	RS6	B Memory	NBV	Years since Relapse		0.368127	0.342393	0.839807	0.753669	0.752747	0.849014
499	MSGB non-HLA	LCK	Total CD8	NGMV	Years since Relapse				0.143227	0.730389	0.725467	0.850857
500	MSGB non-HLA	5:35877505	MK03	Total T Cells	NGMV	Years since Relapse			0.161377	0.906959	0.813323	0.822882	0.850857
501	MSGB non-HLA	10:94479107	10:31395761	STAT6	Th17	mRNFL	EDSS		0.368127	0.428431	0.725214	0.825121	0.830396	0.842996
502	MSGB non-HLA	10:94479107	10:31395761	STAT6	Th17	INL	EDSS		0.368127	0.428431	0.725214	0.825121	0.828956	0.842435
503	MSGB non-HLA	10:94479107	10:31395761	STAT6	Th17	T2LC	EDSS		0.368127	0.428431	0.725214	0.825121	0.828434	0.839593
504	MSGB non-HLA	10:94479107	10:31395761	STAT6	Th17	pRNFL	EDSS		0.368127	0.428431	0.725214	0.825121	0.814877	0.830321
505	MSGB non-HLA	10:94479107	10:31395761	STAT6	CD56 Dim	INL Change	EDSS		0.368127	0.428431	0.725214	0.806721	0.81237	0.846714
506	MSGB non-HLA	10:94479107	10:31395761	STAT6	Th17	NGMV Change	EDSS		0.368127	0.428431	0.725214	0.825121	0.802632	0.80707
507	MSGB non-HLA	10:94479107	10:31395761	HSPB1	CD8 Treg	TRT	EDSS		0.368127	0.428431	0.703337	0.812653	0.818206	0.802364
508	MSGB non-HLA	10:94479107	10:31395761	HSPB1	CD8 Treg	TMV	EDSS		0.368127	0.428431	0.703337	0.812653	0.82211	0.796171
509	MSGB non-HLA	10:94479107	10:31395761	HSPB1	CD8 Treg	GCIPL	EDSS		0.368127	0.428431	0.703337	0.812653	0.812456	0.795442
510	MSGB non-HLA	10:94479107	10:31395761	STAT6	CD56 Dim	NGMV Change	EDSS		0.368127	0.428431	0.725214	0.806721	0.778115	0.80707
511	MSGB non-HLA	10:94479107	10:31395761	STAT6	Th17	INL	EDSS Change		0.368127	0.428431	0.725214	0.825121	0.828956	0.368009
512	MSGB non-HLA	10:94479107	10:31395761	HSPB1	CD8 Treg	GCIPL	EDSS Change		0.368127	0.428431	0.703337	0.812653	0.812456	0.373713
513	MSGB non-HLA	10:94479107	11:118743286	MP2K1	Th17	INL	EDSS Change		0.368127	0.384728	0.7388	0.824616	0.828956	0.368009
514	MSGB non-HLA	10:94479107	11:118743286	MP2K1	CD8 Treg	GCIPL	EDSS Change		0.368127	0.384728	0.7388	0.80679	0.812456	0.373713
515	MSGB non-HLA	3:71535338	NRF2	CD4 T Cells	GCIPL	EDSS Change			0.190329	0.636081	0.817523	0.816696	0.373713
516	MSGB non-HLA	10:94479107	3:105455955	NRF2	CD4 T Cells	GCIPL	EDSS Change		0.368127	0.342393	0.83848	0.817523	0.816696	0.373713
517	MSGB non-HLA	10:94479107	3:105455955	STAT6	Th17	INL	EDSS Change		0.368127	0.342393	0.836523	0.825121	0.828956	0.368009
518	MSGB non-HLA	10:94479107	10:31395761	HSPB1	CD8 Treg	ORL	EDSS Change		0.368127	0.428431	0.703337	0.812653	0.655806	0.363378
519	MSGB non-HLA	10:94479107	11:118743286	MP2K1	CD8 Treg	ORL	EDSS Change		0.368127	0.384728	0.7388	0.80679	0.655806	0.363378
520	MSGB non-HLA	10:94479107	11:118743286	KS6B1	CD56 Bright	ORL	EDSS Change		0.368127	0.384728	0.736947	0.818695	0.637718	0.363378
521	MSGB non-HLA	10:94479107	10:31395761	STAT6	Th17	INL	EDSS Increase?		0.368127	0.428431	0.725214	0.825121	0.828956	0.361177
522	MSGB non-HLA	10:94479107	11:118743286	MP2K1	Th17	INL	EDSS Increase?		0.368127	0.384728	0.7388	0.824616	0.828956	0.361177
523	MSGB non-HLA	10:94479107	3:105455955	STAT6	Th17	INL	EDSS Increase?		0.368127	0.342393	0.836523	0.825121	0.828956	0.361177
524	MSGB non-HLA	10:94479107	10:31395761	STAT6	Th17	INL	EDSS Change	EDSS Increase?	0.368127	0.428431	0.725214	0.825121	0.828956	0.368009	0.924275
525	MSGB non-HLA	10:94479107	10:31395761	HSPB1	CD8 Treg	GCIPL	EDSS Change	EDSS Increase?	0.368127	0.428431	0.703337	0.812653	0.812456	0.373713	0.924275
526	MSGB non-HLA	10:94479107	10:31395761	STAT6	Th17	mRNFL	INL	EDSS Increase?	0.368127	0.428431	0.725214	0.825121	0.830396	0.848075	0.361177
527	MSGB non-HLA	10:94479107	10:31395761	STAT6	Th17	mRNFL	gARMSS	EDSS Increase?	0.368127	0.428431	0.725214	0.825121	0.830396	0.848696	0.359393
528	MSGB non-HLA	10:94479107	10:31395761	STAT6	Th17	T2LC	INL	EDSS Increase?	0.368127	0.428431	0.725214	0.825121	0.828434	0.838511	0.361177
529	MSGB non-HLA	10:94479107	10:31395761	STAT6	MP2K1	Th17	INL	EDSS Increase?	0.368127	0.428431	0.725214	0.833698	0.824616	0.828956	0.361177
530	MSGB non-HLA	10:94479107	10:31395761	STAT6	Th17	T2LC	gARMSS	EDSS Increase?	0.368127	0.428431	0.725214	0.825121	0.828434	0.842443	0.359393
531	MSGB non-HLA	10:94479107	10:31395761	STAT6	Th17	INL	uGMSSS		0.368127	0.428431	0.725214	0.825121	0.828956	0.848667
532	MSGB non-HLA	10:94479107	10:31395761	STAT6	Th17	mRNFL	uGMSSS		0.368127	0.428431	0.725214	0.825121	0.830396	0.84586
533	MSGB non-HLA	10:94479107	10:31395761	STAT6	Th17	NGMV Change	uGMSSS		0.368127	0.428431	0.725214	0.825121	0.802632	0.813198
534	MSGB non-HLA	10:94479107	10:31395761	STAT6	CD56 Dim	NGMV Change	uGMSSS		0.368127	0.428431	0.725214	0.806721	0.778115	0.813198
535	MSGB non-HLA	10:94479107	10:31395761	HSPB1	B Memory	T2LV	uGMSSS		0.368127	0.428431	0.703337	0.755962	0.767362	0.859652
536	MSGB non-HLA	10:94479107	11:118743286	MP2K1	Th17	INL	uGMSSS		0.368127	0.384728	0.7388	0.824616	0.828956	0.848667
537	MSGB non-HLA	10:94479107	11:118743286	MP2K1	Th17	mRNFL	uGMSSS		0.368127	0.384728	0.7388	0.824616	0.830396	0.84586
538	MSGB non-HLA	10:94479107	11:118743286	KS6B1	Total T Cells	T2LV	uGMSSS		0.368127	0.384728	0.736947	0.810226	0.826705	0.859652
539	MSGB non-HLA	10:94479107	11:118743286	KS6B1	CD56 Bright	NGMV	uGMSSS		0.368127	0.384728	0.736947	0.818695	0.825803	0.850731
540	MSGB non-HLA	10:94479107	11:118743286	KS6B1	Total T Cells	NGMV	uGMSSS		0.368127	0.384728	0.736947	0.810226	0.822882	0.850731
541	MSGB non-HLA	10:94479107	10:31395761	STAT6	Th17	mRNFL	gARMSS		0.368127	0.428431	0.725214	0.825121	0.830396	0.848696
542	MSGB non-HLA	10:94479107	10:31395761	STAT6	Th17	T2LC	gARMSS		0.368127	0.428431	0.725214	0.825121	0.828434	0.842443
543	MSGB non-HLA	10:94479107	10:31395761	STAT6	Th17	pRNFL	gARMSS		0.368127	0.428431	0.725214	0.825121	0.814877	0.831286
544	MSGB non-HLA	10:94479107	10:31395761	HSPB1	CD8 Treg	TMV	gARMSS		0.368127	0.428431	0.703337	0.812653	0.82211	0.800887
545	MSGB non-HLA	10:94479107	10:31395761	HSPB1	CD8 Treg	TRT	gARMSS		0.368127	0.428431	0.703337	0.812653	0.818206	0.801344
546	MSGB non-HLA	10:94479107	10:31395761	HSPB1	CD8 Treg	GCIPL	gARMSS		0.368127	0.428431	0.703337	0.812653	0.812456	0.797554
547	MSGB non-HLA	10:94479107	11:118743286	MP2K1	Th17	mRNFL	gARMSS		0.368127	0.384728	0.7388	0.824616	0.830396	0.848696
548	MSGB non-HLA	10:94479107	10:31395761	HSPB1	B Memory	T2LV	gARMSS		0.368127	0.428431	0.703337	0.755962	0.767362	0.856618
549	MSGB non-HLA	10:94479107	11:118743286	MP2K1	Th17	T2LC	gARMSS		0.368127	0.384728	0.7388	0.824616	0.828434	0.842443
550	MSGB non-HLA	10:94479107	11:118743286	KS6B1	CD56 Bright	NGMV	gARMSS		0.368127	0.384728	0.736947	0.818695	0.825803	0.848795
551	MSGB non-HLA	10:94479107	10:31395761	STAT6	Th17	mRNFL	T25WT		0.368127	0.428431	0.725214	0.825121	0.830396	0.843122
552	MSGB non-HLA	10:94479107	10:31395761	STAT6	CD56 Dim	INL Change	T25WT		0.368127	0.428431	0.725214	0.806721	0.81237	0.846643
553	MSGB non-HLA	10:94479107	10:31395761	STAT6	Th17	NGMV Change	T25WT		0.368127	0.428431	0.725214	0.825121	0.802632	0.816207
554	MSGB non-HLA	10:94479107	10:31395761	STAT6	CD56 Dim	NGMV Change	T25WT		0.368127	0.428431	0.725214	0.806721	0.778115	0.816207
555	MSGB non-HLA	10:94479107	10:31395761	HSPB1	B Memory	T2LV	T25WT		0.368127	0.428431	0.703337	0.755962	0.767362	0.857072
556	MSGB non-HLA	10:94479107	11:118743286	MP2K1	Th17	mRNFL	T25WT		0.368127	0.384728	0.7388	0.824616	0.830396	0.843122
557	MSGB non-HLA	10:94479107	11:118743286	KS6B1	Total T Cells	T2LV	T25WT		0.368127	0.384728	0.736947	0.810226	0.826705	0.857072
558	MSGB non-HLA	10:94479107	11:118743286	KS6B1	CD56 Bright	NGMV	T25WT		0.368127	0.384728	0.736947	0.818695	0.825803	0.847989
559	MSGB non-HLA	10:94479107	11:118743286	KS6B1	Total T Cells	NGMV	T25WT		0.368127	0.384728	0.736947	0.810226	0.822882	0.847989
560	MSGB non-HLA	10:94479107	10:31395761	HSPB1	B Memory	mRNFL	T25WT		0.368127	0.428431	0.703337	0.755962	0.756432	0.843122
561	MSGB non-HLA	10:94479107	10:31395761	STAT6	Th17	mRNFL	T25WT Change		0.368127	0.428431	0.725214	0.825121	0.830396	0.838848
562	MSGB non-HLA	10:94479107	10:31395761	STAT6	Th17	INL	T25WT Change		0.368127	0.428431	0.725214	0.825121	0.828956	0.834762
563	MSGB non-HLA	10:94479107	10:31395761	STAT6	Th17	NGMV Change	T25WT Change		0.368127	0.428431	0.725214	0.825121	0.802632	0.805055
564	MSGB non-HLA	10:94479107	10:31395761	STAT6	CD56 Dim	NGMV Change	T25WT Change		0.368127	0.428431	0.725214	0.806721	0.778115	0.805055
565	MSGB non-HLA	10:94479107	11:118743286	MP2K1	Th17	mRNFL	T25WT Change		0.368127	0.384728	0.7388	0.824616	0.830396	0.838848
566	MSGB non-HLA	10:94479107	10:31395761	HSPB1	B Memory	T2LV	T25WT Change		0.368127	0.428431	0.703337	0.755962	0.767362	0.846693
567	MSGB non-HLA	10:94479107	11:118743286	MP2K1	Th17	INL	T25WT Change		0.368127	0.384728	0.7388	0.824616	0.828956	0.834762
568	MSGB non-HLA	10:94479107	11:118743286	KS6B1	CD56 Bright	NGMV	T25WT Change		0.368127	0.384728	0.736947	0.818695	0.825803	0.838709
569	MSGB non-HLA	10:94479107	11:118743286	KS6B1	Total T Cells	T2LV	T25WT Change		0.368127	0.384728	0.736947	0.810226	0.826705	0.846693
570	MSGB non-HLA	10:94479107	10:31395761	HSPB1	B Memory	mRNFL	T25WT Change		0.368127	0.428431	0.703337	0.755962	0.756432	0.838848
571	MSGB non-HLA	10:94479107	10:31395761	STAT6	Th17	INL	9HPT		0.368127	0.428431	0.725214	0.825121	0.828956	0.839658
572	MSGB non-HLA	10:94479107	10:31395761	STAT6	Th17	mRNFL	9HPT		0.368127	0.428431	0.725214	0.825121	0.830396	0.837838
573	MSGB non-HLA	10:94479107	10:31395761	STAT6	Th17	T2LC	9HPT		0.368127	0.428431	0.725214	0.825121	0.828434	0.836543
574	MSGB non-HLA	10:94479107	10:31395761	STAT6	Th17	pRNFL	9HPT		0.368127	0.428431	0.725214	0.825121	0.814877	0.825587
575	MSGB non-HLA	10:94479107	10:31395761	STAT6	CD56 Dim	INL Change	9HPT		0.368127	0.428431	0.725214	0.806721	0.81237	0.840965
576	MSGB non-HLA	10:94479107	10:31395761	STAT6	Th17	NGMV Change	9HPT		0.368127	0.428431	0.725214	0.825121	0.802632	0.808977
577	MSGB non-HLA	10:94479107	10:31395761	STAT6	CD56 Dim	NGMV Change	9HPT		0.368127	0.428431	0.725214	0.806721	0.778115	0.808977
578	MSGB non-HLA	10:94479107	10:31395761	HSPB1	CD8 Treg	GCIPL	9HPT		0.368127	0.428431	0.703337	0.812653	0.812456	0.788797
579	MSGB non-HLA	10:94479107	10:31395761	HSPB1	B Memory	T2LV	9HPT		0.368127	0.428431	0.703337	0.755962	0.767362	0.848446
580	MSGB non-HLA	10:94479107	11:118743286	MP2K1	Th17	INL	9HPT		0.368127	0.384728	0.7388	0.824616	0.828956	0.839658
581	MSGB non-HLA	10:94479107	10:31395761	STAT6	Th17	mRNFL	9HPT Change		0.368127	0.428431	0.725214	0.825121	0.830396	0.850872
582	MSGB non-HLA	10:94479107	11:118743286	MP2K1	Th17	mRNFL	9HPT Change		0.368127	0.384728	0.7388	0.824616	0.830396	0.850872
583	MSGB non-HLA	10:94479107	11:118743286	KS6B1	CD56 Bright	NGMV	9HPT Change		0.368127	0.384728	0.736947	0.818695	0.825803	0.849377
584	MSGB non-HLA	10:94479107	10:31395761	HSPB1	B Memory	mRNFL	9HPT Change		0.368127	0.428431	0.703337	0.755962	0.756432	0.850872
585	MSGB non-HLA	10:94479107	11:118743286	KS6B1	Total T Cells	NGMV	9HPT Change		0.368127	0.384728	0.736947	0.810226	0.822882	0.849377
586	MSGB non-HLA	10:94479107	11:118743286	KS6B1	Total T Cells	mRNFL	9HPT Change		0.368127	0.384728	0.736947	0.810226	0.817538	0.850872
587	MSGB non-HLA	10:94479107	10:31395761	HSPB1	B Memory	NBV	9HPT Change		0.368127	0.428431	0.703337	0.755962	0.752747	0.843405
588	MSGB non-HLA	10:94479107	10:31395761	HSPB1	Total CD8	NGMV	9HPT Change		0.368127	0.428431	0.703337	0.751304	0.725467	0.849377
589	MSGB non-HLA	10:94479107	3:105455955	STAT6	Th17	mRNFL	9HPT Change		0.368127	0.342393	0.836523	0.825121	0.830396	0.850872
590	MSGB non-HLA	3:71535338	NRF2	CD4 T Cells	mRNFL	9HPT Change			0.190329	0.636081	0.817523	0.822438	0.850872
591	MSGB non-HLA	10:94479107	10:31395761	STAT6	Th17	mRNFL	SDMT		0.368127	0.428431	0.725214	0.825121	0.830396	0.842983
592	MSGB non-HLA	10:94479107	10:31395761	STAT6	Th17	T2LC	SDMT		0.368127	0.428431	0.725214	0.825121	0.828434	0.84329
593	MSGB non-HLA	10:94479107	10:31395761	STAT6	CD56 Dim	INL Change	SDMT		0.368127	0.428431	0.725214	0.806721	0.81237	0.844248
594	MSGB non-HLA	10:94479107	10:31395761	HSPB1	CD8 Treg	TMV	SDMT		0.368127	0.428431	0.703337	0.812653	0.82211	0.799138
595	MSGB non-HLA	10:94479107	10:31395761	HSPB1	CD8 Treg	TRT	SDMT		0.368127	0.428431	0.703337	0.812653	0.818206	0.801139
596	MSGB non-HLA	10:94479107	10:31395761	HSPB1	CD8 Treg	GCIPL	SDMT		0.368127	0.428431	0.703337	0.812653	0.812456	0.798745
597	MSGB non-HLA	10:94479107	10:31395761	HSPB1	B Memory	T2LV	SDMT		0.368127	0.428431	0.703337	0.755962	0.767362	0.855853
598	MSGB non-HLA	10:94479107	11:118743286	MP2K1	Th17	mRNFL	SDMT		0.368127	0.384728	0.7388	0.824616	0.830396	0.842983
599	MSGB non-HLA	10:94479107	11:118743286	MP2K1	Th17	T2LC	SDMT		0.368127	0.384728	0.7388	0.824616	0.828434	0.84329
600	MSGB non-HLA	10:94479107	11:118743286	KS6B1	CD56 Bright	NGMV	SDMT		0.368127	0.384728	0.736947	0.818695	0.825803	0.849812
601	MSGB non-HLA	10:94479107	10:31395761	STAT6	CD56 Dim	INL Change	SDMT Change		0.368127	0.428431	0.725214	0.806721	0.81237	0.733596
602	MSGB non-HLA	10:94479107	10:31395761	STAT6	Th17	mRNFL	SDMT Change		0.368127	0.428431	0.725214	0.825121	0.830396	0.699865
603	MSGB non-HLA	10:94479107	10:31395761	STAT6	Th17	INL	SDMT Change		0.368127	0.428431	0.725214	0.825121	0.828956	0.697771
604	MSGB non-HLA	10:94479107	10:31395761	HSPB1	CD8 Treg	TMV	SDMT Change		0.368127	0.428431	0.703337	0.812653	0.82211	0.651061
605	MSGB non-HLA	10:94479107	10:31395761	HSPB1	CD8 Treg	TRT	SDMT Change		0.368127	0.428431	0.703337	0.812653	0.818206	0.649387
606	MSGB non-HLA	10:94479107	10:31395761	HSPB1	CD8 Treg	GCIPL	SDMT Change		0.368127	0.428431	0.703337	0.812653	0.812456	0.649006
607	MSGB non-HLA	10:94479107	11:118743286	MP2K1	Th17	mRNFL	SDMT Change		0.368127	0.384728	0.7388	0.824616	0.830396	0.699865
608	MSGB non-HLA	10:94479107	11:118743286	MP2K1	Th17	INL	SDMT Change		0.368127	0.384728	0.7388	0.824616	0.828956	0.697771
609	MSGB non-HLA	10:94479107	10:31395761	HSPB1	B Memory	mRNFL	SDMT Change		0.368127	0.428431	0.703337	0.755962	0.756432	0.699865
610	MSGB non-HLA	10:94479107	11:118743286	KS6B1	Total T Cells	mRNFL	SDMT Change		0.368127	0.384728	0.736947	0.810226	0.817538	0.699865
611	MSGB non-HLA	10:94479107	10:31395761	STAT6	Th17	mRNFL	LCVA		0.368127	0.428431	0.725214	0.825121	0.830396	0.847727
612	MSGB non-HLA	10:94479107	10:31395761	STAT6	Th17	T2LC	LCVA		0.368127	0.428431	0.725214	0.825121	0.828434	0.848953
613	MSGB non-HLA	10:94479107	10:31395761	STAT6	Th17	pRNFL	LCVA		0.368127	0.428431	0.725214	0.825121	0.814877	0.837595
614	MSGB non-HLA	10:94479107	10:31395761	STAT6	CD56 Dim	INL Change	LCVA		0.368127	0.428431	0.725214	0.806721	0.81237	0.848962
615	MSGB non-HLA	10:94479107	10:31395761	STAT6	Th17	NGMV Change	LCVA		0.368127	0.428431	0.725214	0.825121	0.802632	0.816618
616	MSGB non-HLA	10:94479107	10:31395761	HSPB1	CD8 Treg	TRT	LCVA		0.368127	0.428431	0.703337	0.812653	0.818206	0.804289
617	MSGB non-HLA	10:94479107	10:31395761	HSPB1	CD8 Treg	TMV	LCVA		0.368127	0.428431	0.703337	0.812653	0.82211	0.800124
618	MSGB non-HLA	10:94479107	10:31395761	STAT6	CD56 Dim	NGMV Change	LCVA		0.368127	0.428431	0.725214	0.806721	0.778115	0.816618
619	MSGB non-HLA	10:94479107	10:31395761	HSPB1	CD8 Treg	GCIPL	LCVA		0.368127	0.428431	0.703337	0.812653	0.812456	0.801048
620	MSGB non-HLA	10:94479107	10:31395761	STAT6	Th17	GCIPL Change	LCVA		0.368127	0.428431	0.725214	0.825121	0.772921	0.785728
621	MSGB non-HLA	10:94479107	10:31395761	STAT6	Th17	NGMV Change	LCVA Change		0.368127	0.428431	0.725214	0.825121	0.802632	0.593885
622	MSGB non-HLA	10:94479107	10:31395761	STAT6	CD56 Dim	NGMV Change	LCVA Change		0.368127	0.428431	0.725214	0.806721	0.778115	0.593885
623	MSGB non-HLA	10:94479107	10:31395761	HSPB1	CD8 Treg	TMV	LCVA Change		0.368127	0.428431	0.703337	0.812653	0.82211	0.551806
624	MSGB non-HLA	10:94479107	10:31395761	HSPB1	CD8 Treg	TRT	LCVA Change		0.368127	0.428431	0.703337	0.812653	0.818206	0.553093
625	MSGB non-HLA	10:94479107	10:31395761	HSPB1	CD8 Treg	GCIPL	LCVA Change		0.368127	0.428431	0.703337	0.812653	0.812456	0.555082
626	MSGB non-HLA	10:94479107	10:31395761	HSPB1	B Memory	T2LV	LCVA Change		0.368127	0.428431	0.703337	0.755962	0.767362	0.605018
627	MSGB non-HLA	10:94479107	11:118743286	KS6B1	CD56 Bright	NGMV	LCVA Change		0.368127	0.384728	0.736947	0.818695	0.825803	0.604002
628	MSGB non-HLA	10:94479107	11:118743286	KS6B1	Total T Cells	T2LV	LCVA Change		0.368127	0.384728	0.736947	0.810226	0.826705	0.605018
629	MSGB non-HLA	10:94479107	11:118743286	KS6B1	Total T Cells	NGMV	LCVA Change		0.368127	0.384728	0.736947	0.810226	0.822882	0.604002
630	MSGB non-HLA	10:94479107	11:118743286	MP2K1	Th17	NGMV Change	LCVA Change		0.368127	0.384728	0.7388	0.824616	0.802632	0.593885
631	MSGB non-HLA	10:94479107	10:31395761	STAT6	Th17	INL	HCVA		0.368127	0.428431	0.725214	0.825121	0.828956	0.845814
632	MSGB non-HLA	10:94479107	10:31395761	STAT6	Th17	T2LC	HCVA		0.368127	0.428431	0.725214	0.825121	0.828434	0.845863
633	MSGB non-HLA	10:94479107	10:31395761	STAT6	Th17	pRNFL	HCVA		0.368127	0.428431	0.725214	0.825121	0.814877	0.832359
634	MSGB non-HLA	10:94479107	10:31395761	STAT6	CD56 Dim	INL Change	HCVA		0.368127	0.428431	0.725214	0.806721	0.81237	0.850565
635	MSGB non-HLA	10:94479107	10:31395761	HSPB1	CD8 Treg	TMV	HCVA		0.368127	0.428431	0.703337	0.812653	0.82211	0.801407
636	MSGB non-HLA	10:94479107	10:31395761	HSPB1	CD8 Treg	TRT	HCVA		0.368127	0.428431	0.703337	0.812653	0.818206	0.804747
637	MSGB non-HLA	10:94479107	11:118743286	MP2K1	Th17	INL	HCVA		0.368127	0.384728	0.7388	0.824616	0.828956	0.845814
638	MSGB non-HLA	10:94479107	11:118743286	MP2K1	Th17	T2LC	HCVA		0.368127	0.384728	0.7388	0.824616	0.828434	0.845863
639	MSGB non-HLA	10:94479107	11:118743286	KS6B1	CD56 Bright	NGMV	HCVA		0.368127	0.384728	0.736947	0.818695	0.825803	0.850718
640	MSGB non-HLA	10:94479107	11:118743286	KS6B1	Total T Cells	NGMV	HCVA		0.368127	0.384728	0.736947	0.810226	0.822882	0.850718
641	MSGB non-HLA	10:94479107	10:31395761	STAT6	Th17	INL	HCVA Change		0.368127	0.428431	0.725214	0.825121	0.828956	0.843569
642	MSGB non-HLA	10:94479107	10:31395761	STAT6	Th17	mRNFL	HCVA Change		0.368127	0.428431	0.725214	0.825121	0.830396	0.841815
643	MSGB non-HLA	10:94479107	10:31395761	STAT6	CD56 Dim	INL Change	HCVA Change		0.368127	0.428431	0.725214	0.806721	0.81237	0.843175
644	MSGB non-HLA	10:94479107	10:31395761	STAT6	Th17	NGMV Change	HCVA Change		0.368127	0.428431	0.725214	0.825121	0.802632	0.813371
645	MSGB non-HLA	10:94479107	10:31395761	HSPB1	CD8 Treg	TRT	HCVA Change		0.368127	0.428431	0.703337	0.812653	0.818206	0.796001
646	MSGB non-HLA	10:94479107	10:31395761	STAT6	CD56 Dim	NGMV Change	HCVA Change		0.368127	0.428431	0.725214	0.806721	0.778115	0.813371
647	MSGB non-HLA	10:94479107	10:31395761	HSPB1	CD8 Treg	TMV	HCVA Change		0.368127	0.428431	0.703337	0.812653	0.82211	0.788963
648	MSGB non-HLA	10:94479107	10:31395761	HSPB1	CD8 Treg	GCIPL	HCVA Change		0.368127	0.428431	0.703337	0.812653	0.812456	0.78937
649	MSGB non-HLA	10:94479107	11:118743286	MP2K1	Th17	INL	HCVA Change		0.368127	0.384728	0.7388	0.824616	0.828956	0.843569
650	MSGB non-HLA	10:94479107	11:118743286	MP2K1	Th17	mRNFL	HCVA Change		0.368127	0.384728	0.7388	0.824616	0.830396	0.841815
651	MSGB HLA only	16:79350204	MK03	Total T Cells					0.177581	0.840278	0.798167
652	MSGB HLA only	MSGB total	MSGB non-HLA	LCK	MK03	Total T Cells			0.855482	0.315578	0.693259	0.842259	0.798167
653	MSGB HLA only	MSGB total	16:79350204	MK03	Total T Cells				0.855482	0.216205	0.840278	0.798167
654	MSGB HLA only	MSGB total	MSGB non-HLA	LCK	Th1 Non-Classic	Total T Cells			0.855482	0.315578	0.693259	0.822062	0.791325
655	MSGB HLA only	MSGB total	MSGB non-HLA	6:137438057	KS6B1	Total T Cells			0.855482	0.315578	0.574612	0.924169	0.803746
656	MSGB HLA only	MSGB total	MSGB non-HLA	6:159465977	MK03	Total T Cells			0.855482	0.315578	0.614432	0.84133	0.798167
657	MSGB HLA only	MSGB total	MSGB non-HLA	5:35877505	MK03	Total T Cells			0.855482	0.315578	0.571069	0.924742	0.798167
658	MSGB HLA only	MSGB total	MSGB non-HLA	5:158759900	KS6B1	Total T Cells			0.855482	0.315578	0.592408	0.829519	0.803746
659	MSGB HLA only	MSGB total	MSGB non-HLA	LCK	Total CD8	Total T Cells			0.855482	0.315578	0.693259	0.746195	0.708057
660	MSGB HLA only	MSGB total	8:128814091	MK03	Total T Cells				0.855482	0.203872	0.759587	0.798167
661	MSGB HLA only	3:71535338	NRF2	CD4 T Cells					0.215545	0.558856	0.801001
662	MSGB HLA only	MSGB total	MSGB non-HLA	LCK	NRF2	CD4 T Cells			0.855482	0.315578	0.693259	0.839293	0.801001
663	MSGB HLA only	MSGB total	3:71535338	NRF2	CD4 T Cells				0.855482	0.248897	0.558856	0.801001
664	MSGB HLA only	MSGB total	MSGB non-HLA	LCK	Th1 Non-Classic	CD4 T Cells			0.855482	0.315578	0.693259	0.822062	0.801397
665	MSGB HLA only	MSGB total	MSGB non-HLA	3:105455955	NRF2	CD4 T Cells			0.855482	0.315578	0.603691	0.837705	0.801001
666	MSGB HLA only	MSGB total	PTN11	CD56 Dim	CD4 T Cells				0.855482	0.199582	0.762906	0.826635
667	MSGB HLA only	MSGB total	GSK3AB	NRF2	CD4 T Cells				0.855482	0.189502	0.841737	0.801001
668	MSGB HLA only	PTN11	CD56 Dim	CD4 T Cells					0.153033	0.762906	0.826635
669	MSGB HLA only	16:79350204	MK03	Total T Cells	CD4 T Cells				0.177581	0.840278	0.798167	0.844228
670	MSGB HLA only	MSGB total	MSGB non-HLA	LCK	AKT1	CD8 Treg	CD4 T Cells		0.855482	0.315578	0.693259	0.847091	0.806398	0.850413
671	MSGB HLA only	MSGB total	MSGB non-HLA	LCK	Th1 Non-Classic	Total Treg			0.855482	0.315578	0.693259	0.822062	0.798585
672	MSGB HLA only	3:71535338	NRF2	CD4 T Cells	Total Treg				0.215545	0.558856	0.801001	0.830232
673	MSGB HLA only	16:79350204	MK03	Total T Cells	Total Treg				0.177581	0.840278	0.798167	0.829906
674	MSGB HLA only	MSGB total	MSGB non-HLA	LCK	AKTS1	CD56 Bright	Total Treg		0.855482	0.315578	0.693259	0.841895	0.821799	0.815722
675	MSGB HLA only	MSGB total	MSGB non-HLA	LCK	AKT1	CD8 Treg	Total Treg		0.855482	0.315578	0.693259	0.847091	0.806398	0.820688
676	MSGB HLA only	MSGB total	MSGB non-HLA	LCK	NRF2	CD4 T Cells	Total Treg		0.855482	0.315578	0.693259	0.839293	0.801001	0.830232
677	MSGB HLA only	MSGB total	MSGB non-HLA	LCK	MK03	Total T Cells	Total Treg		0.855482	0.315578	0.693259	0.842259	0.798167	0.829906
678	MSGB HLA only	MSGB total	MSGB non-HLA	LCK	AKTS1	Total B Cells	Total Treg		0.855482	0.315578	0.693259	0.841895	0.817591	0.808983
679	MSGB HLA only	MSGB total	3:71535338	NRF2	CD4 T Cells	Total Treg			0.855482	0.248897	0.558856	0.801001	0.830232
680	MSGB HLA only	rs9271366	MSGB total	MSGB non-HLA	LCK	Th1 Non-Classic	Total Treg		0.920703	0.783813	0.315578	0.693259	0.822062	0.798585
681	MSGB HLA only	MSGB total	MSGB non-HLA	LCK	Th1 Non-Classic	Naive Treg			0.855482	0.315578	0.693259	0.822062	0.799844
682	MSGB HLA only	3:71535338	NRF2	CD4 T Cells	Naive Treg				0.215545	0.558856	0.801001	0.829851
683	MSGB HLA only	16:79350204	MK03	Total T Cells	Naive Treg				0.177581	0.840278	0.798167	0.825521
684	MSGB HLA only	MSGB total	MSGB non-HLA	LCK	AKTS1	CD56 Bright	Naive Treg		0.855482	0.315578	0.693259	0.841895	0.821799	0.814006
685	MSGB HLA only	MSGB total	MSGB non-HLA	LCK	AKT1	CD8 Treg	Naive Treg		0.855482	0.315578	0.693259	0.847091	0.806398	0.823417
686	MSGB HLA only	MSGB total	MSGB non-HLA	LCK	NRF2	CD4 T Cells	Naive Treg		0.855482	0.315578	0.693259	0.839293	0.801001	0.829851
687	MSGB HLA only	MSGB total	MSGB non-HLA	LCK	AKTS1	Total B Cells	Naive Treg		0.855482	0.315578	0.693259	0.841895	0.817591	0.810273
688	MSGB HLA only	MSGB total	3:71535338	NRF2	CD4 T Cells	Naive Treg			0.855482	0.248897	0.558856	0.801001	0.829851
689	MSGB HLA only	MSGB total	MSGB non-HLA	LCK	MK03	Total T Cells	Naive Treg		0.855482	0.315578	0.693259	0.842259	0.798167	0.825521
690	MSGB HLA only	MSGB total	MSGB non-HLA	LCK	Th1 Non-Classic	T2LV	Naive Treg		0.855482	0.315578	0.693259	0.822062	0.831901	0.811033
691	MSGB HLA only	MSGB total	MSGB non-HLA	2:136884679	STAT1	Effector Treg			0.855482	0.315578	0.580433	0.758573	0.782261
692	MSGB HLA only	3:71535338	NRF2	CD4 T Cells	Effector Treg				0.215545	0.558856	0.801001	0.849962
693	MSGB HLA only	16:79350204	MK03	Total T Cells	Effector Treg				0.177581	0.840278	0.798167	0.84078
694	MSGB HLA only	MSGB total	MSGB non-HLA	LCK	AKT1	CD8 Treg	Effector Treg		0.855482	0.315578	0.693259	0.847091	0.806398	0.839129
695	MSGB HLA only	MSGB total	MSGB non-HLA	LCK	NRF2	CD4 T Cells	Effector Treg		0.855482	0.315578	0.693259	0.839293	0.801001	0.849962
696	MSGB HLA only	MSGB total	3:71535338	NRF2	CD4 T Cells	Effector Treg			0.855482	0.248897	0.558856	0.801001	0.849962
697	MSGB HLA only	MSGB total	MSGB non-HLA	LCK	MK03	Total T Cells	Effector Treg		0.855482	0.315578	0.693259	0.842259	0.798167	0.84078
698	MSGB HLA only	MSGB total	MSGB non-HLA	LCK	Th1 Non-Classic	CD4 T Cells	Effector Treg		0.855482	0.315578	0.693259	0.822062	0.801397	0.849962
699	MSGB HLA only	MSGB total	16:79350204	MK03	Total T Cells	Effector Treg			0.855482	0.216205	0.840278	0.798167	0.84078
700	MSGB HLA only	MSGB total	MSGB non-HLA	LCK	Th1 Non-Classic	Total CD4 Teff	Effector Treg		0.855482	0.315578	0.693259	0.822062	0.795223	0.84048
701	MSGB HLA only	MSGB total	MSGB non-HLA	LCK	Total CD8				0.855482	0.315578	0.693259	0.746195
702	MSGB HLA only	rs9271366	MSGB total	MSGB non-HLA	LCK	Total CD8			0.920703	0.783813	0.315578	0.693259	0.746195
703	MSGB HLA only	HLA_DRB1_1501	MSGB total	MSGB non-HLA	LCK	Total CD8			0.921303	0.781071	0.315578	0.693259	0.746195
704	MSGB HLA only	rs2523500	MSGB total	MSGB non-HLA	LCK	Total CD8			0.920887	0.779071	0.315578	0.693259	0.746195
705	MSGB HLA only	rs9277626	MSGB total	MSGB non-HLA	LCK	Total CD8			0.767418	0.918227	0.315578	0.693259	0.746195
706	MSGB HLA only	4:109058718	MSGB total	MSGB non-HLA	LCK	Total CD8			0.756838	0.909029	0.315578	0.693259	0.746195
707	MSGB HLA only	MSGB total	MSGB non-HLA	6:137438057	KS6B1	Total CD8			0.855482	0.315578	0.574612	0.924169	0.760192
708	MSGB HLA only	MSGB total	MSGB non-HLA	6:159465977	LCK	Total CD8			0.855482	0.315578	0.614432	0.842734	0.746195
709	MSGB HLA only	MSGB total	MSGB non-HLA	6:159465977	TF65	Total CD8			0.855482	0.315578	0.614432	0.841022	0.729914
710	MSGB HLA only	MSGB total	MSGB non-HLA	5:158759900	KS6B1	Total CD8			0.855482	0.315578	0.592408	0.829519	0.760192
711	MSGB HLA only	MSGB total	MSGB non-HLA	LCK	AKT1	CD8 Treg			0.855482	0.315578	0.693259	0.847091	0.806398
712	MSGB HLA only	MSGB total	MSGB non-HLA	5:158759900	HSPB1	CD8 Treg			0.855482	0.315578	0.592408	0.818008	0.798551
713	MSGB HLA only	MSGB total	MSGB non-HLA	LCK	Total CD8	CD8 Treg			0.855482	0.315578	0.693259	0.746195	0.694606
714	MSGB HLA only	MSGB total	PTN11	CD56 Dim	CD8 Treg				0.855482	0.199582	0.762906	0.824961
715	MSGB HLA only	3:71535338	NRF2	CD4 T Cells	CD8 Treg				0.215545	0.558856	0.801001	0.850413
716	MSGB HLA only	3:71535338	NRF2	HSPB1	CD8 Treg				0.215545	0.558856	0.845541	0.798551
717	MSGB HLA only	MSGB total	GSK3AB	AKT1	CD8 Treg				0.855482	0.189502	0.845481	0.806398
718	MSGB HLA only	MSGB total	GSK3AB	HSPB1	CD8 Treg				0.855482	0.189502	0.841785	0.798551
719	MSGB HLA only	MSGB total	5:158759900	HSPB1	CD8 Treg				0.855482	0.189913	0.818008	0.798551
720	MSGB HLA only	PTN11	CD56 Dim	CD8 Treg					0.153033	0.762906	0.824961
721	MSGB HLA only	MSGB total	MSGB non-HLA	LCK	AKTS1	Total B Cells			0.855482	0.315578	0.693259	0.841895	0.817591
722	MSGB HLA only	MSGB total	MSGB non-HLA	LCK	Th1 Non-Classic	Total B Cells			0.855482	0.315578	0.693259	0.822062	0.812136
723	MSGB HLA only	MSGB total	MSGB non-HLA	LCK	Total CD8	Total B Cells			0.855482	0.315578	0.693259	0.746195	0.711549
724	MSGB HLA only	MSGB total	PTN11	CD56 Dim	Total B Cells				0.855482	0.199582	0.762906	0.796001
725	MSGB HLA only	3:71535338	NRF2	AKTS1	Total B Cells				0.215545	0.558856	0.842008	0.817591
726	MSGB HLA only	MSGB total	GSK3AB	AKTS1	Total B Cells				0.855482	0.189502	0.840735	0.817591
727	MSGB HLA only	PTN11	CD56 Dim	Total B Cells					0.153033	0.762906	0.796001
728	MSGB HLA only	16:79350204	MK03	AKTS1	Total B Cells				0.177581	0.840278	0.839254	0.817591
729	MSGB HLA only	MSGB total	MSGB non-HLA	LCK	AKT1	AKTS1	Total B Cells		0.855482	0.315578	0.693259	0.847091	0.850685	0.817591
730	MSGB HLA only	MSGB total	MSGB non-HLA	LCK	AKTS1	CD56 Bright	Total B Cells		0.855482	0.315578	0.693259	0.841895	0.821799	0.847281
731	MSGB HLA only	MSGB total	MSGB non-HLA	LCK	RS6	B Memory			0.855482	0.315578	0.693259	0.838855	0.743469
732	MSGB HLA only	MSGB total	MSGB non-HLA	3:105455955	RS6	B Memory			0.855482	0.315578	0.603691	0.840911	0.743469
733	MSGB HLA only	MSGB total	MSGB non-HLA	5:158759900	HSPB1	B Memory			0.855482	0.315578	0.592408	0.818008	0.740261
734	MSGB HLA only	MSGB total	MSGB non-HLA	LCK	Total CD8	B Memory			0.855482	0.315578	0.693259	0.746195	0.649624
735	MSGB HLA only	MSGB total	MSGB non-HLA	6:138179146	RS6	B Memory			0.855482	0.315578	0.569521	0.756603	0.743469
736	MSGB HLA only	MSGB total	PTN11	CD56 Dim	B Memory				0.855482	0.199582	0.762906	0.745532
737	MSGB HLA only	5:133449827	RS6	B Memory					0.159865	0.789495	0.743469
738	MSGB HLA only	3:71535338	NRF2	RS6	B Memory				0.215545	0.558856	0.842928	0.743469
739	MSGB HLA only	3:71535338	NRF2	HSPB1	B Memory				0.215545	0.558856	0.845541	0.740261
740	MSGB HLA only	3:71535338	NRF2	CD4 T Cells	B Memory				0.215545	0.558856	0.801001	0.773005
741	MSGB HLA only	MSGB total	MSGB non-HLA	LCK	Total CD8	B Mature			0.855482	0.315578	0.693259	0.746195	0.689227
742	MSGB HLA only	MSGB total	PTN11	CD56 Dim	B Mature				0.855482	0.199582	0.762906	0.814808
743	MSGB HLA only	3:71535338	NRF2	CD4 T Cells	B Mature				0.215545	0.558856	0.801001	0.810538
744	MSGB HLA only	PTN11	CD56 Dim	B Mature					0.153033	0.762906	0.814808
745	MSGB HLA only	MSGB total	MSGB non-HLA	LCK	AKTS1	Total B Cells	B Mature		0.855482	0.315578	0.693259	0.841895	0.817591	0.803108
746	MSGB HLA only	MSGB total	MSGB non-HLA	LCK	AKT1	CD8 Treg	B Mature		0.855482	0.315578	0.693259	0.847091	0.806398	0.808107
747	MSGB HLA only	MSGB total	MSGB non-HLA	LCK	NRF2	CD4 T Cells	B Mature		0.855482	0.315578	0.693259	0.839293	0.801001	0.810538
748	MSGB HLA only	MSGB total	3:71535338	NRF2	CD4 T Cells	B Mature			0.855482	0.248897	0.558856	0.801001	0.810538
749	MSGB HLA only	MSGB total	MSGB non-HLA	LCK	Th1 Non-Classic	Total B Cells	B Mature		0.855482	0.315578	0.693259	0.822062	0.812136	0.803108
750	MSGB HLA only	MSGB total	MSGB non-HLA	LCK	Th1 Non-Classic	CD4 T Cells	B Mature		0.855482	0.315578	0.693259	0.822062	0.801397	0.810538
751	MSGB HLA only	MSGB total	MSGB non-HLA	3:105455955	P53	B Reg			0.855482	0.315578	0.603691	0.842197	0.797766
752	MSGB HLA only	3:71535338	NRF2	CD4 T Cells	B Reg				0.215545	0.558856	0.801001	0.849782
753	MSGB HLA only	3:71535338	NRF2	P53	B Reg				0.215545	0.558856	0.842858	0.797766
754	MSGB HLA only	MSGB total	GSK3AB	P53	B Reg				0.855482	0.189502	0.845043	0.797766
755	MSGB HLA only	16:79350204	MK03	Total T Cells	B Reg				0.177581	0.840278	0.798167	0.836517
756	MSGB HLA only	MSGB total	MSGB non-HLA	LCK	AKT1	CD8 Treg	B Reg		0.855482	0.315578	0.693259	0.847091	0.806398	0.842359
757	MSGB HLA only	MSGB total	MSGB non-HLA	LCK	NRF2	CD4 T Cells	B Reg		0.855482	0.315578	0.693259	0.839293	0.801001	0.849782
758	MSGB HLA only	MSGB total	3:71535338	NRF2	CD4 T Cells	B Reg			0.855482	0.248897	0.558856	0.801001	0.849782
759	MSGB HLA only	GSK3AB	P53	B Reg					0.143564	0.845043	0.797766
760	MSGB HLA only	MSGB total	MSGB non-HLA	LCK	GSK3AB	P53	B Reg		0.855482	0.315578	0.693259	0.84194	0.845043	0.797766
761	MSGB HLA only	MSGB total	PTN11	CD56 Dim	Plasma B Cells				0.855482	0.199582	0.762906	0.826825
762	MSGB HLA only	PTN11	CD56 Dim	Plasma B Cells					0.153033	0.762906	0.826825
763	MSGB HLA only	MSGB total	MSGB non-HLA	LCK	AKT1	CD8 Treg	Plasma B Cells		0.855482	0.315578	0.693259	0.847091	0.806398	0.824927
764	MSGB HLA only	MSGB total	MSGB non-HLA	LCK	AKTS1	Total B Cells	Plasma B Cells		0.855482	0.315578	0.693259	0.841895	0.817591	0.798767
765	MSGB HLA only	MSGB total	MSGB non-HLA	LCK	Th1 Non-Classic	Naive Treg	Plasma B Cells		0.855482	0.315578	0.693259	0.822062	0.799844	0.826784
766	MSGB HLA only	MSGB total	MSGB non-HLA	LCK	Th1 Non-Classic	Total Treg	Plasma B Cells		0.855482	0.315578	0.693259	0.822062	0.798585	0.82544
767	MSGB HLA only	MSGB total	MSGB non-HLA	LCK	Th1 Non-Classic	Total B Cells	Plasma B Cells		0.855482	0.315578	0.693259	0.822062	0.812136	0.798767
768	MSGB HLA only	MSGB total	MSGB non-HLA	LCK	RS6	B Memory	Plasma B Cells		0.855482	0.315578	0.693259	0.838855	0.743469	0.758442
769	MSGB HLA only	MSGB total	MSGB non-HLA	3:105455955	P53	B Reg	Plasma B Cells		0.855482	0.315578	0.603691	0.842197	0.797766	0.827474
770	MSGB HLA only	MSGB total	MSGB non-HLA	3:105455955	STAT6	CD56 Dim	Plasma B Cells		0.855482	0.315578	0.603691	0.845238	0.793651	0.826825
771	MSGB HLA only	MSGB total	MSGB non-HLA	6:137438057	KS6B1	Atypical B Memory			0.855482	0.315578	0.574612	0.924169	0.756643
772	MSGB HLA only	MSGB total	MSGB non-HLA	5:158759900	KS6B1	Atypical B Memory			0.855482	0.315578	0.592408	0.829519	0.756643
773	MSGB HLA only	MSGB total	MSGB non-HLA	5:158759900	HSPB1	Atypical B Memory			0.855482	0.315578	0.592408	0.818008	0.70076
774	MSGB HLA only	3:71535338	NRF2	KS6B1	Atypical B Memory				0.215545	0.558856	0.845096	0.756643
775	MSGB HLA only	MSGB total	GSK3AB	KS6B1	Atypical B Memory				0.855482	0.189502	0.846675	0.756643
776	MSGB HLA only	MSGB total	5:158759900	KS6B1	Atypical B Memory				0.855482	0.189913	0.829519	0.756643
777	MSGB HLA only	3:71535338	6:7100029	KS6B1	Atypical B Memory				0.215545	0.55813	0.819229	0.756643
778	MSGB HLA only	MSGB total	PTN11	CD56 Dim	Atypical B Memory				0.855482	0.199582	0.762906	0.659551
779	MSGB HLA only	3:71535338	NRF2	HSPB1	Atypical B Memory				0.215545	0.558856	0.845541	0.70076
780	MSGB HLA only	MSGB total	GSK3AB	HSPB1	Atypical B Memory				0.855482	0.189502	0.841785	0.70076
781	MSGB HLA only	MSGB total	MSGB non-HLA	LCK	Total CD8	Natural T			0.855482	0.315578	0.693259	0.746195	0.703108
782	MSGB HLA only	MSGB total	PTN11	STAT5	Natural T				0.855482	0.199582	0.808676	0.797603
783	MSGB HLA only	MSGB total	PTN11	CD56 Dim	Natural T				0.855482	0.199582	0.762906	0.822381
784	MSGB HLA only	3:71535338	NRF2	CD4 T Cells	Natural T				0.215545	0.558856	0.801001	0.852981
785	MSGB HLA only	3:71535338	NRF2	STAT5	Natural T				0.215545	0.558856	0.837404	0.797603
786	MSGB HLA only	MSGB total	GSK3AB	STAT5	Natural T				0.855482	0.189502	0.838645	0.797603
787	MSGB HLA only	PTN11	STAT5	Natural T					0.153033	0.808676	0.797603
788	MSGB HLA only	PTN11	CD56 Dim	Natural T					0.153033	0.762906	0.822381
789	MSGB HLA only	16:79350204	MK03	Total T Cells	Natural T				0.177581	0.840278	0.798167	0.83909
790	MSGB HLA only	MSGB total	MSGB non-HLA	LCK	AKT1	CD8 Treg	Natural T		0.855482	0.315578	0.693259	0.847091	0.806398	0.842155
791	MSGB HLA only	MSGB total	PTN11	CD56 Dim					0.855482	0.199582	0.762906
792	MSGB HLA only	PTN11	CD56 Dim						0.153033	0.762906
793	MSGB HLA only	MSGB total	MSGB non-HLA	3:105455955	STAT6	CD56 Dim			0.855482	0.315578	0.603691	0.845238	0.793651
794	MSGB HLA only	MSGB total	MSGB non-HLA	2:136884679	PTN11	CD56 Dim			0.855482	0.315578	0.580433	0.779235	0.762906
795	MSGB HLA only	rs9271366	MSGB total	PTN11	CD56 Dim				0.920703	0.783813	0.199582	0.762906
796	MSGB HLA only	HLA_DRB1_1501	MSGB total	PTN11	CD56 Dim				0.921303	0.781071	0.199582	0.762906
797	MSGB HLA only	rs2523500	MSGB total	PTN11	CD56 Dim				0.920887	0.779071	0.199582	0.762906
798	MSGB HLA only	rs9277626	MSGB total	PTN11	CD56 Dim				0.767418	0.918227	0.199582	0.762906
799	MSGB HLA only	4:109058718	MSGB total	PTN11	CD56 Dim				0.756838	0.909029	0.199582	0.762906
800	MSGB HLA only	3:71535338	NRF2	STAT6	CD56 Dim				0.215545	0.558856	0.844882	0.793651
801	MSGB HLA only	MSGB total	MSGB non-HLA	LCK	AKTS1	CD56 Bright			0.855482	0.315578	0.693259	0.841895	0.821799
802	MSGB HLA only	MSGB total	MSGB non-HLA	LCK	Th1 Non-Classic	CD56 Bright			0.855482	0.315578	0.693259	0.822062	0.816569
803	MSGB HLA only	MSGB total	MSGB non-HLA	6:137438057	KS6B1	CD56 Bright			0.855482	0.315578	0.574612	0.924169	0.824696
804	MSGB HLA only	MSGB total	MSGB non-HLA	5:158759900	KS6B1	CD56 Bright			0.855482	0.315578	0.592408	0.829519	0.824696
805	MSGB HLA only	MSGB total	PTN11	CD56 Dim	CD56 Bright				0.855482	0.199582	0.762906	0.79942
806	MSGB HLA only	3:71535338	NRF2	KS6B1	CD56 Bright				0.215545	0.558856	0.845096	0.824696
807	MSGB HLA only	3:71535338	NRF2	AKTS1	CD56 Bright				0.215545	0.558856	0.842008	0.821799
808	MSGB HLA only	MSGB total	GSK3AB	KS6B1	CD56 Bright				0.855482	0.189502	0.846675	0.824696
809	MSGB HLA only	MSGB total	GSK3AB	AKTS1	CD56 Bright				0.855482	0.189502	0.840735	0.821799
810	MSGB HLA only	MSGB total	5:158759900	KS6B1	CD56 Bright				0.855482	0.189913	0.829519	0.824696
811	MSGB HLA only	MSGB total	MSGB non-HLA	LCK	Total CD8	CD56 Neg			0.855482	0.315578	0.693259	0.746195	0.521197
812	MSGB HLA only	MSGB total	MSGB non-HLA	LCK	Th1 Non-Classic	mRNFL	CD56 Neg		0.855482	0.315578	0.693259	0.822062	0.828383	0.545385
813	MSGB HLA only	MSGB total	MSGB non-HLA	LCK	Th1 Non-Classic	T2LV	CD56 Neg		0.855482	0.315578	0.693259	0.822062	0.831901	0.541096
814	MSGB HLA only	MSGB total	MSGB non-HLA	LCK	Th1 Non-Classic	pRNFL	CD56 Neg		0.855482	0.315578	0.693259	0.822062	0.820493	0.532865
815	MSGB HLA only	MSGB total	MSGB non-HLA	LCK	Th1 Non-Classic	Th17	CD56 Neg		0.855482	0.315578	0.693259	0.822062	0.820096	0.515665
816	MSGB HLA only	MSGB total	MSGB non-HLA	LCK	AKT1	CD8 Treg	CD56 Neg		0.855482	0.315578	0.693259	0.847091	0.806398	0.497244
817	MSGB HLA only	MSGB total	MSGB non-HLA	LCK	Th1 Non-Classic	Total CD4 Teff	CD56 Neg		0.855482	0.315578	0.693259	0.822062	0.795223	0.508338
818	MSGB HLA only	rs9271366	MSGB total	MSGB non-HLA	LCK	Total CD8	CD56 Neg		0.920703	0.783813	0.315578	0.693259	0.746195	0.521197
819	MSGB HLA only	HLA_DRB1_1501	MSGB total	MSGB non-HLA	LCK	Total CD8	CD56 Neg		0.921303	0.781071	0.315578	0.693259	0.746195	0.521197
820	MSGB HLA only	rs2523500	MSGB total	MSGB non-HLA	LCK	Total CD8	CD56 Neg		0.920887	0.779071	0.315578	0.693259	0.746195	0.521197
821	MSGB HLA only	MSGB total	MSGB non-HLA	LCK	Th1 Non-Classic	Total CD4 Teff			0.855482	0.315578	0.693259	0.822062	0.795223
822	MSGB HLA only	MSGB total	PTN11	CD56 Dim	Total CD4 Teff				0.855482	0.199582	0.762906	0.825046
823	MSGB HLA only	3:71535338	NRF2	CD4 T Cells	Total CD4 Teff				0.215545	0.558856	0.801001	0.854145
824	MSGB HLA only	PTN11	CD56 Dim	Total CD4 Teff					0.153033	0.762906	0.825046
825	MSGB HLA only	16:79350204	MK03	Total T Cells	Total CD4 Teff				0.177581	0.840278	0.798167	0.843512
826	MSGB HLA only	MSGB total	MSGB non-HLA	LCK	AKT1	CD8 Treg	Total CD4 Teff		0.855482	0.315578	0.693259	0.847091	0.806398	0.846905
827	MSGB HLA only	MSGB total	MSGB non-HLA	LCK	NRF2	CD4 T Cells	Total CD4 Teff		0.855482	0.315578	0.693259	0.839293	0.801001	0.854145
828	MSGB HLA only	MSGB total	3:71535338	NRF2	CD4 T Cells	Total CD4 Teff			0.855482	0.248897	0.558856	0.801001	0.854145
829	MSGB HLA only	MSGB total	MSGB non-HLA	LCK	MK03	Total T Cells	Total CD4 Teff		0.855482	0.315578	0.693259	0.842259	0.798167	0.843512
830	MSGB HLA only	MSGB total	MSGB non-HLA	LCK	Th1 Non-Classic	CD4 T Cells	Total CD4 Teff		0.855482	0.315578	0.693259	0.822062	0.801397	0.854145
831	MSGB HLA only	MSGB total	MSGB non-HLA	LCK	AKTS1	Th1 Classic			0.855482	0.315578	0.693259	0.841895	0.797707
832	MSGB HLA only	MSGB total	MSGB non-HLA	LCK	Th1 Non-Classic	Th1 Classic			0.855482	0.315578	0.693259	0.822062	0.810995
833	MSGB HLA only	MSGB total	MSGB non-HLA	LCK	JUN	Th1 Classic			0.855482	0.315578	0.693259	0.837614	0.790003
834	MSGB HLA only	MSGB total	MSGB non-HLA	2:136884679	JUN	Th1 Classic			0.855482	0.315578	0.580433	0.767304	0.790003
835	MSGB HLA only	3:71535338	NRF2	AKTS1	Th1 Classic				0.215545	0.558856	0.842008	0.797707
836	MSGB HLA only	MSGB total	GSK3AB	AKTS1	Th1 Classic				0.855482	0.189502	0.840735	0.797707
837	MSGB HLA only	3:71535338	NRF2	JUN	Th1 Classic				0.215545	0.558856	0.832134	0.790003
838	MSGB HLA only	16:79350204	MK03	AKTS1	Th1 Classic				0.177581	0.840278	0.839254	0.797707
839	MSGB HLA only	5:40396425	11:36438075	JUN	Th1 Classic				0.254172	0.354063	0.771166	0.790003
840	MSGB HLA only	MSGB total	MSGB non-HLA	LCK	AKT1	AKTS1	Th1 Classic		0.855482	0.315578	0.693259	0.847091	0.850685	0.797707
841	MSGB HLA only	MSGB total	MSGB non-HLA	LCK	Th1 Non-Classic				0.855482	0.315578	0.693259	0.822062
842	MSGB HLA only	rs9271366	MSGB total	MSGB non-HLA	LCK	Th1 Non-Classic			0.920703	0.783813	0.315578	0.693259	0.822062
843	MSGB HLA only	HLA_DRB1_1501	MSGB total	MSGB non-HLA	LCK	Th1 Non-Classic			0.921303	0.781071	0.315578	0.693259	0.822062
844	MSGB HLA only	MSGB total	MSGB non-HLA	LCK	JUN	Th1 Non-Classic			0.855482	0.315578	0.693259	0.837614	0.81769
845	MSGB HLA only	rs2523500	MSGB total	MSGB non-HLA	LCK	Th1 Non-Classic			0.920887	0.779071	0.315578	0.693259	0.822062
846	MSGB HLA only	rs9277626	MSGB total	MSGB non-HLA	LCK	Th1 Non-Classic			0.767418	0.918227	0.315578	0.693259	0.822062
847	MSGB HLA only	4:109058718	MSGB total	MSGB non-HLA	LCK	Th1 Non-Classic			0.756838	0.909029	0.315578	0.693259	0.822062
848	MSGB HLA only	MSGB total	MSGB non-HLA	6:159465977	LCK	Th1 Non-Classic			0.855482	0.315578	0.614432	0.842734	0.822062
849	MSGB HLA only	MSGB total	MSGB non-HLA	2:136884679	JUN	Th1 Non-Classic			0.855482	0.315578	0.580433	0.767304	0.81769
850	MSGB HLA only	MSGB total	8:128814091	LCK	Th1 Non-Classic				0.855482	0.203872	0.758729	0.822062
851	MSGB HLA only	MSGB total	MSGB non-HLA	LCK	Th1 Non-Classic	Th17			0.855482	0.315578	0.693259	0.822062	0.820096
852	MSGB HLA only	MSGB total	MSGB non-HLA	3:105455955	STAT6	Th17			0.855482	0.315578	0.603691	0.845238	0.821502
853	MSGB HLA only	MSGB total	MSGB non-HLA	2:136884679	STAT1	Th17			0.855482	0.315578	0.580433	0.758573	0.802464
854	MSGB HLA only	3:71535338	NRF2	STAT6	Th17				0.215545	0.558856	0.844882	0.821502
855	MSGB HLA only	MSGB total	GSK3AB	STAT6	Th17				0.855482	0.189502	0.843142	0.821502
856	MSGB HLA only	3:71535338	NRF2	CD4 T Cells	Th17				0.215545	0.558856	0.801001	0.797835
857	MSGB HLA only	16:79350204	MK03	MP2K1	Th17				0.177581	0.840278	0.840798	0.820581
858	MSGB HLA only	16:79350204	MK03	STAT6	Th17				0.177581	0.840278	0.837183	0.821502
859	MSGB HLA only	16:79350204	MK03	Total T Cells	Th17				0.177581	0.840278	0.798167	0.794013
860	MSGB HLA only	MSGB total	MSGB non-HLA	LCK	AKT1	STAT6	Th17		0.855482	0.315578	0.693259	0.847091	0.851695	0.821502
861	MSGB HLA only	MSGB total	MSGB non-HLA	LCK	Th1 Non-Classic	Th1/Th17			0.855482	0.315578	0.693259	0.822062	0.828035
862	MSGB HLA only	MSGB total	MSGB non-HLA	6:159465977	TF65	Th1/Th17			0.855482	0.315578	0.614432	0.841022	0.79268
863	MSGB HLA only	MSGB total	MSGB non-HLA	LCK	Total CD8	Th1/Th17			0.855482	0.315578	0.693259	0.746195	0.704062
864	MSGB HLA only	MSGB total	MSGB non-HLA	2:136884679	STAT1	Th1/Th17			0.855482	0.315578	0.580433	0.758573	0.778453
865	MSGB HLA only	MSGB total	PTN11	TF65	Th1/Th17				0.855482	0.199582	0.815569	0.79268
866	MSGB HLA only	PTN11	TF65	Th1/Th17					0.153033	0.815569	0.79268
867	MSGB HLA only	16:79350204	MK03	MP2K1	Th1/Th17				0.177581	0.840278	0.840798	0.790719
868	MSGB HLA only	5:40396425	14:76014298	TF65	Th1/Th17				0.254172	0.354055	0.77371	0.79268
869	MSGB HLA only	rs9271366	MSGB total	MSGB non-HLA	LCK	Th1 Non-Classic	Th1/Th17		0.920703	0.783813	0.315578	0.693259	0.822062	0.828035
870	MSGB HLA only	HLA_DRB1_1501	MSGB total	MSGB non-HLA	LCK	Th1 Non-Classic	Th1/Th17		0.921303	0.781071	0.315578	0.693259	0.822062	0.828035
871	MSGB HLA only	MSGB total	MSGB non-HLA	LCK	Th1 Non-Classic	pRNFL			0.855482	0.315578	0.693259	0.822062	0.820493
872	MSGB HLA only	MSGB total	MSGB non-HLA	LCK	Th1 Non-Classic	T2LV	pRNFL		0.855482	0.315578	0.693259	0.822062	0.831901	0.848414
873	MSGB HLA only	MSGB total	MSGB non-HLA	LCK	Th1 Non-Classic	mRNFL	pRNFL		0.855482	0.315578	0.693259	0.822062	0.828383	0.844323
874	MSGB HLA only	MSGB total	MSGB non-HLA	LCK	Th1 Non-Classic	NGMV	pRNFL		0.855482	0.315578	0.693259	0.822062	0.825806	0.841922
875	MSGB HLA only	rs9271366	MSGB total	MSGB non-HLA	LCK	Th1 Non-Classic	pRNFL		0.920703	0.783813	0.315578	0.693259	0.822062	0.820493
876	MSGB HLA only	HLA_DRB1_1501	MSGB total	MSGB non-HLA	LCK	Th1 Non-Classic	pRNFL		0.921303	0.781071	0.315578	0.693259	0.822062	0.820493
877	MSGB HLA only	MSGB total	MSGB non-HLA	LCK	JUN	Th1 Non-Classic	pRNFL		0.855482	0.315578	0.693259	0.837614	0.81769	0.820493
878	MSGB HLA only	rs2523500	MSGB total	MSGB non-HLA	LCK	Th1 Non-Classic	pRNFL		0.920887	0.779071	0.315578	0.693259	0.822062	0.820493
879	MSGB HLA only	MSGB total	MSGB non-HLA	LCK	Th1 Non-Classic	T2LC	pRNFL		0.855482	0.315578	0.693259	0.822062	0.818985	0.834273
880	MSGB HLA only	rs9277626	MSGB total	MSGB non-HLA	LCK	Th1 Non-Classic	pRNFL		0.767418	0.918227	0.315578	0.693259	0.822062	0.820493
881	MSGB HLA only	MSGB total	MSGB non-HLA	LCK	Th1 Non-Classic	Th1/Th17	pRNFL Change		0.855482	0.315578	0.693259	0.822062	0.828035	0.689354
882	MSGB HLA only	MSGB total	MSGB non-HLA	LCK	Th1 Non-Classic	Total Treg	pRNFL Change		0.855482	0.315578	0.693259	0.822062	0.798585	0.640179
883	MSGB HLA only	MSGB total	MSGB non-HLA	6:159465977	TF65	Th1/Th17	pRNFL Change		0.855482	0.315578	0.614432	0.841022	0.79268	0.689354
884	MSGB HLA only	MSGB total	MSGB non-HLA	LCK	Total CD8	Th1/Th17	pRNFL Change		0.855482	0.315578	0.693259	0.746195	0.704062	0.689354
885	MSGB HLA only	MSGB total	MSGB non-HLA	2:136884679	STAT1	Th1/Th17	pRNFL Change		0.855482	0.315578	0.580433	0.758573	0.778453	0.689354
886	MSGB HLA only	MSGB total	PTN11	TF65	Th1/Th17	pRNFL Change			0.855482	0.199582	0.815569	0.79268	0.689354
887	MSGB HLA only	MSGB total	PTN11	CD56 Dim	INL Change	pRNFL Change			0.855482	0.199582	0.762906	0.79105	0.666693
888	MSGB HLA only	MSGB total	MSGB non-HLA	LCK	Total CD8	tpRNFL	pRNFL Change		0.855482	0.315578	0.693259	0.746195	0.660738	0.563186
889	MSGB HLA only	3:71535338	NRF2	CD4 T Cells	Total Treg	pRNFL Change			0.215545	0.558856	0.801001	0.830232	0.640179
890	MSGB HLA only	PTN11	TF65	Th1/Th17	pRNFL Change				0.153033	0.815569	0.79268	0.689354
891	MSGB HLA only	MSGB total	MSGB non-HLA	LCK	Th1 Non-Classic	mRNFL			0.855482	0.315578	0.693259	0.822062	0.828383
892	MSGB HLA only	3:71535338	NRF2	CD4 T Cells	mRNFL				0.215545	0.558856	0.801001	0.810399
893	MSGB HLA only	16:79350204	MK03	Total T Cells	mRNFL				0.177581	0.840278	0.798167	0.806904
894	MSGB HLA only	MSGB total	MSGB non-HLA	LCK	Th1 Non-Classic	T2LV	mRNFL		0.855482	0.315578	0.693259	0.822062	0.831901	0.856814
895	MSGB HLA only	MSGB total	MSGB non-HLA	LCK	Th1 Non-Classic	NGMV	mRNFL		0.855482	0.315578	0.693259	0.822062	0.825806	0.8486
896	MSGB HLA only	rs9271366	MSGB total	MSGB non-HLA	LCK	Th1 Non-Classic	mRNFL		0.920703	0.783813	0.315578	0.693259	0.822062	0.828383
897	MSGB HLA only	MSGB total	MSGB non-HLA	LCK	Th1 Non-Classic	pRNFL	mRNFL		0.855482	0.315578	0.693259	0.822062	0.820493	0.844323
898	MSGB HLA only	HLA_DRB1_1501	MSGB total	MSGB non-HLA	LCK	Th1 Non-Classic	mRNFL		0.921303	0.781071	0.315578	0.693259	0.822062	0.828383
899	MSGB HLA only	MSGB total	MSGB non-HLA	LCK	Th1 Non-Classic	T2LC	mRNFL		0.855482	0.315578	0.693259	0.822062	0.818985	0.844501
900	MSGB HLA only	MSGB total	MSGB non-HLA	LCK	JUN	Th1 Non-Classic	mRNFL		0.855482	0.315578	0.693259	0.837614	0.81769	0.828383
901	MSGB HLA only	MSGB total	MSGB non-HLA	LCK	Th1 Non-Classic	mRNFL	mRNFL Change		0.855482	0.315578	0.693259	0.822062	0.828383	0.837923
902	MSGB HLA only	MSGB total	MSGB non-HLA	LCK	AKTS1	Th1 Classic	mRNFL Change		0.855482	0.315578	0.693259	0.841895	0.797707	0.789241
903	MSGB HLA only	MSGB total	MSGB non-HLA	LCK	Th1 Non-Classic	Th1 Classic	mRNFL Change		0.855482	0.315578	0.693259	0.822062	0.810995	0.789241
904	MSGB HLA only	MSGB total	MSGB non-HLA	LCK	Th1 Non-Classic	NGMV Change	mRNFL Change		0.855482	0.315578	0.693259	0.822062	0.792011	0.807794
905	MSGB HLA only	MSGB total	MSGB non-HLA	LCK	JUN	Th1 Classic	mRNFL Change		0.855482	0.315578	0.693259	0.837614	0.790003	0.789241
906	MSGB HLA only	MSGB total	MSGB non-HLA	2:136884679	JUN	Th1 Classic	mRNFL Change		0.855482	0.315578	0.580433	0.767304	0.790003	0.789241
907	MSGB HLA only	MSGB total	PTN11	CD56 Dim	INL Change	mRNFL Change			0.855482	0.199582	0.762906	0.79105	0.841549
908	MSGB HLA only	MSGB total	PTN11	CD56 Dim	NGMV Change	mRNFL Change			0.855482	0.199582	0.762906	0.755458	0.807794
909	MSGB HLA only	3:71535338	NRF2	CD4 T Cells	mRNFL	mRNFL Change			0.215545	0.558856	0.801001	0.810399	0.837923
910	MSGB HLA only	3:71535338	NRF2	AKTS1	Th1 Classic	mRNFL Change			0.215545	0.558856	0.842008	0.797707	0.789241
911	MSGB HLA only	MSGB total	MSGB non-HLA	LCK	Total CD8	tpRNFL			0.855482	0.315578	0.693259	0.746195	0.660738
912	MSGB HLA only	MSGB total	MSGB non-HLA	LCK	Th1 Non-Classic	mRNFL	tpRNFL		0.855482	0.315578	0.693259	0.822062	0.828383	0.750406
913	MSGB HLA only	MSGB total	MSGB non-HLA	LCK	Th1 Non-Classic	pRNFL	tpRNFL		0.855482	0.315578	0.693259	0.822062	0.820493	0.750355
914	MSGB HLA only	MSGB total	MSGB non-HLA	LCK	AKTS1	CD56 Bright	tpRNFL		0.855482	0.315578	0.693259	0.841895	0.821799	0.730303
915	MSGB HLA only	MSGB total	MSGB non-HLA	LCK	AKTS1	Total B Cells	tpRNFL		0.855482	0.315578	0.693259	0.841895	0.817591	0.729964
916	MSGB HLA only	MSGB total	MSGB non-HLA	LCK	Th1 Non-Classic	CD56 Bright	tpRNFL		0.855482	0.315578	0.693259	0.822062	0.816569	0.730303
917	MSGB HLA only	MSGB total	MSGB non-HLA	LCK	Th1 Non-Classic	Total B Cells	tpRNFL		0.855482	0.315578	0.693259	0.822062	0.812136	0.729964
918	MSGB HLA only	MSGB total	MSGB non-HLA	6:137438057	KS6B1	CD56 Bright	tpRNFL		0.855482	0.315578	0.574612	0.924169	0.824696	0.730303
919	MSGB HLA only	MSGB total	MSGB non-HLA	5:158759900	KS6B1	CD56 Bright	tpRNFL		0.855482	0.315578	0.592408	0.829519	0.824696	0.730303
920	MSGB HLA only	rs9271366	MSGB total	MSGB non-HLA	LCK	Total CD8	tpRNFL		0.920703	0.783813	0.315578	0.693259	0.746195	0.660738
921	MSGB HLA only	3:71535338	NRF2	CD4 T Cells	TMV				0.215545	0.558856	0.801001	0.804467
922	MSGB HLA only	16:79350204	MK03	Total T Cells	TMV				0.177581	0.840278	0.798167	0.794496
923	MSGB HLA only	MSGB total	MSGB non-HLA	LCK	AKT1	CD8 Treg	TMV		0.855482	0.315578	0.693259	0.847091	0.806398	0.795334
924	MSGB HLA only	MSGB total	MSGB non-HLA	LCK	NRF2	CD4 T Cells	TMV		0.855482	0.315578	0.693259	0.839293	0.801001	0.804467
925	MSGB HLA only	MSGB total	3:71535338	NRF2	CD4 T Cells	TMV			0.855482	0.248897	0.558856	0.801001	0.804467
926	MSGB HLA only	MSGB total	MSGB non-HLA	LCK	Th1 Non-Classic	mRNFL	TMV		0.855482	0.315578	0.693259	0.822062	0.828383	0.787857
927	MSGB HLA only	MSGB total	MSGB non-HLA	LCK	MK03	Total T Cells	TMV		0.855482	0.315578	0.693259	0.842259	0.798167	0.794496
928	MSGB HLA only	MSGB total	MSGB non-HLA	LCK	Th1 Non-Classic	CD4 T Cells	TMV		0.855482	0.315578	0.693259	0.822062	0.801397	0.804467
929	MSGB HLA only	MSGB total	MSGB non-HLA	LCK	Th1 Non-Classic	pRNFL	TMV		0.855482	0.315578	0.693259	0.822062	0.820493	0.782016
930	MSGB HLA only	MSGB total	16:79350204	MK03	Total T Cells	TMV			0.855482	0.216205	0.840278	0.798167	0.794496
931	MSGB HLA only	MSGB total	MSGB non-HLA	LCK	Th1 Non-Classic	Total CD4 Teff	TMV Change		0.855482	0.315578	0.693259	0.822062	0.795223	0.700373
932	MSGB HLA only	MSGB total	PTN11	CD56 Dim	Total CD4 Teff	TMV Change			0.855482	0.199582	0.762906	0.825046	0.700373
933	MSGB HLA only	3:71535338	NRF2	CD4 T Cells	Total CD4 Teff	TMV Change			0.215545	0.558856	0.801001	0.854145	0.700373
934	MSGB HLA only	3:71535338	NRF2	CD4 T Cells	TMV	TMV Change			0.215545	0.558856	0.801001	0.804467	0.717738
935	MSGB HLA only	3:71535338	NRF2	CD4 T Cells	TRT	TMV Change			0.215545	0.558856	0.801001	0.801324	0.715674
936	MSGB HLA only	3:71535338	NRF2	CD4 T Cells	GCIPL	TMV Change			0.215545	0.558856	0.801001	0.797131	0.708484
937	MSGB HLA only	3:71535338	NRF2	CD4 T Cells	GCIPL Change	TMV Change			0.215545	0.558856	0.801001	0.778483	0.706654
938	MSGB HLA only	PTN11	CD56 Dim	Total CD4 Teff	TMV Change				0.153033	0.762906	0.825046	0.700373
939	MSGB HLA only	16:79350204	MK03	Total T Cells	Total CD4 Teff	TMV Change			0.177581	0.840278	0.798167	0.843512	0.700373
940	MSGB HLA only	16:79350204	MK03	Total T Cells	TMV	TMV Change			0.177581	0.840278	0.798167	0.794496	0.717738
941	MSGB HLA only	3:71535338	NRF2	CD4 T Cells	TRT				0.215545	0.558856	0.801001	0.801324
942	MSGB HLA only	16:79350204	MK03	Total T Cells	TRT				0.177581	0.840278	0.798167	0.790097
943	MSGB HLA only	MSGB total	MSGB non-HLA	LCK	AKT1	CD8 Treg	TRT		0.855482	0.315578	0.693259	0.847091	0.806398	0.796951
944	MSGB HLA only	MSGB total	MSGB non-HLA	LCK	NRF2	CD4 T Cells	TRT		0.855482	0.315578	0.693259	0.839293	0.801001	0.801324
945	MSGB HLA only	MSGB total	3:71535338	NRF2	CD4 T Cells	TRT			0.855482	0.248897	0.558856	0.801001	0.801324
946	MSGB HLA only	MSGB total	MSGB non-HLA	LCK	Th1 Non-Classic	mRNFL	TRT		0.855482	0.315578	0.693259	0.822062	0.828383	0.785697
947	MSGB HLA only	MSGB total	MSGB non-HLA	LCK	MK03	Total T Cells	TRT		0.855482	0.315578	0.693259	0.842259	0.798167	0.790097
948	MSGB HLA only	MSGB total	MSGB non-HLA	LCK	Th1 Non-Classic	CD4 T Cells	TRT		0.855482	0.315578	0.693259	0.822062	0.801397	0.801324
949	MSGB HLA only	MSGB total	MSGB non-HLA	LCK	Th1 Non-Classic	pRNFL	TRT		0.855482	0.315578	0.693259	0.822062	0.820493	0.779364
950	MSGB HLA only	MSGB total	16:79350204	MK03	Total T Cells	TRT			0.855482	0.216205	0.840278	0.798167	0.790097
951	MSGB HLA only	MSGB total	MSGB non-HLA	LCK	Th1 Non-Classic	Total CD4 Teff	TRT Change		0.855482	0.315578	0.693259	0.822062	0.795223	0.698358
952	MSGB HLA only	MSGB total	PTN11	CD56 Dim	Total CD4 Teff	TRT Change			0.855482	0.199582	0.762906	0.825046	0.698358
953	MSGB HLA only	3:71535338	NRF2	CD4 T Cells	Total CD4 Teff	TRT Change			0.215545	0.558856	0.801001	0.854145	0.698358
954	MSGB HLA only	3:71535338	NRF2	CD4 T Cells	TMV	TRT Change			0.215545	0.558856	0.801001	0.804467	0.718318
955	MSGB HLA only	3:71535338	NRF2	CD4 T Cells	TRT	TRT Change			0.215545	0.558856	0.801001	0.801324	0.713244
956	MSGB HLA only	3:71535338	NRF2	CD4 T Cells	GCIPL	TRT Change			0.215545	0.558856	0.801001	0.797131	0.710061
957	MSGB HLA only	3:71535338	NRF2	CD4 T Cells	GCIPL Change	TRT Change			0.215545	0.558856	0.801001	0.778483	0.707727
958	MSGB HLA only	PTN11	CD56 Dim	Total CD4 Teff	TRT Change				0.153033	0.762906	0.825046	0.698358
959	MSGB HLA only	16:79350204	MK03	Total T Cells	Total CD4 Teff	TRT Change			0.177581	0.840278	0.798167	0.843512	0.698358
960	MSGB HLA only	16:79350204	MK03	Total T Cells	TMV	TRT Change			0.177581	0.840278	0.798167	0.794496	0.718318
961	MSGB HLA only	3:71535338	NRF2	CD4 T Cells	GCIPL				0.215545	0.558856	0.801001	0.797131
962	MSGB HLA only	MSGB total	MSGB non-HLA	LCK	AKT1	CD8 Treg	GCIPL		0.855482	0.315578	0.693259	0.847091	0.806398	0.797255
963	MSGB HLA only	MSGB total	MSGB non-HLA	LCK	NRF2	CD4 T Cells	GCIPL		0.855482	0.315578	0.693259	0.839293	0.801001	0.797131
964	MSGB HLA only	MSGB total	3:71535338	NRF2	CD4 T Cells	GCIPL			0.855482	0.248897	0.558856	0.801001	0.797131
965	MSGB HLA only	MSGB total	MSGB non-HLA	LCK	Th1 Non-Classic	mRNFL	GCIPL		0.855482	0.315578	0.693259	0.822062	0.828383	0.777948
966	MSGB HLA only	MSGB total	MSGB non-HLA	LCK	Th1 Non-Classic	CD4 T Cells	GCIPL		0.855482	0.315578	0.693259	0.822062	0.801397	0.797131
967	MSGB HLA only	MSGB total	MSGB non-HLA	LCK	Th1 Non-Classic	pRNFL	GCIPL		0.855482	0.315578	0.693259	0.822062	0.820493	0.778323
968	MSGB HLA only	MSGB total	MSGB non-HLA	LCK	Th1 Non-Classic	Total CD4 Teff	GCIPL		0.855482	0.315578	0.693259	0.822062	0.795223	0.797177
969	MSGB HLA only	MSGB total	MSGB non-HLA	LCK	AKTS1	Th1 Classic	GCIPL		0.855482	0.315578	0.693259	0.841895	0.797707	0.736354
970	MSGB HLA only	MSGB total	MSGB non-HLA	LCK	Th1 Non-Classic	Th1 Classic	GCIPL		0.855482	0.315578	0.693259	0.822062	0.810995	0.736354
971	MSGB HLA only	3:71535338	NRF2	CD4 T Cells	GCIPL Change				0.215545	0.558856	0.801001	0.778483
972	MSGB HLA only	MSGB total	MSGB non-HLA	LCK	AKT1	CD8 Treg	GCIPL Change		0.855482	0.315578	0.693259	0.847091	0.806398	0.772162
973	MSGB HLA only	MSGB total	MSGB non-HLA	LCK	NRF2	CD4 T Cells	GCIPL Change		0.855482	0.315578	0.693259	0.839293	0.801001	0.778483
974	MSGB HLA only	MSGB total	3:71535338	NRF2	CD4 T Cells	GCIPL Change			0.855482	0.248897	0.558856	0.801001	0.778483
975	MSGB HLA only	MSGB total	MSGB non-HLA	LCK	Th1 Non-Classic	CD4 T Cells	GCIPL Change		0.855482	0.315578	0.693259	0.822062	0.801397	0.778483
976	MSGB HLA only	MSGB total	MSGB non-HLA	LCK	Th1 Non-Classic	Total CD4 Teff	GCIPL Change		0.855482	0.315578	0.693259	0.822062	0.795223	0.778166
977	MSGB HLA only	MSGB total	MSGB non-HLA	LCK	Th1 Non-Classic	Th17	GCIPL Change		0.855482	0.315578	0.693259	0.822062	0.820096	0.74639
978	MSGB HLA only	MSGB total	MSGB non-HLA	3:105455955	NRF2	CD4 T Cells	GCIPL Change		0.855482	0.315578	0.603691	0.837705	0.801001	0.778483
979	MSGB HLA only	MSGB total	MSGB non-HLA	3:105455955	STAT6	Th17	GCIPL Change		0.855482	0.315578	0.603691	0.845238	0.821502	0.74639
980	MSGB HLA only	MSGB total	MSGB non-HLA	5:158759900	HSPB1	CD8 Treg	GCIPL Change		0.855482	0.315578	0.592408	0.818008	0.798551	0.772162
981	MSGB HLA only	MSGB total	MSGB non-HLA	LCK	Th1 Non-Classic	T2LV	INL		0.855482	0.315578	0.693259	0.822062	0.831901	0.847069
982	MSGB HLA only	MSGB total	MSGB non-HLA	LCK	Th1 Non-Classic	mRNFL	INL		0.855482	0.315578	0.693259	0.822062	0.828383	0.842251
983	MSGB HLA only	MSGB total	MSGB non-HLA	LCK	Th1 Non-Classic	NGMV	INL		0.855482	0.315578	0.693259	0.822062	0.825806	0.835463
984	MSGB HLA only	MSGB total	MSGB non-HLA	LCK	Th1 Non-Classic	pRNFL	INL		0.855482	0.315578	0.693259	0.822062	0.820493	0.836162
985	MSGB HLA only	MSGB total	MSGB non-HLA	LCK	Th1 Non-Classic	T2LC	INL		0.855482	0.315578	0.693259	0.822062	0.818985	0.837139
986	MSGB HLA only	MSGB total	MSGB non-HLA	LCK	AKTS1	Total B Cells	INL		0.855482	0.315578	0.693259	0.841895	0.817591	0.814639
987	MSGB HLA only	MSGB total	MSGB non-HLA	LCK	Th1 Non-Classic	Th17	INL		0.855482	0.315578	0.693259	0.822062	0.820096	0.817722
988	MSGB HLA only	MSGB total	MSGB non-HLA	LCK	Th1 Non-Classic	Total B Cells	INL		0.855482	0.315578	0.693259	0.822062	0.812136	0.814639
989	MSGB HLA only	MSGB total	MSGB non-HLA	LCK	AKTS1	Th1 Classic	INL		0.855482	0.315578	0.693259	0.841895	0.797707	0.794386
990	MSGB HLA only	MSGB total	MSGB non-HLA	LCK	Th1 Non-Classic	Th1 Classic	INL		0.855482	0.315578	0.693259	0.822062	0.810995	0.794386
991	MSGB HLA only	MSGB total	PTN11	CD56 Dim	INL Change				0.855482	0.199582	0.762906	0.79105
992	MSGB HLA only	PTN11	CD56 Dim	INL Change					0.153033	0.762906	0.79105
993	MSGB HLA only	MSGB total	MSGB non-HLA	LCK	Th1 Non-Classic	T2LV	INL Change		0.855482	0.315578	0.693259	0.822062	0.831901	0.852914
994	MSGB HLA only	MSGB total	MSGB non-HLA	LCK	Th1 Non-Classic	mRNFL	INL Change		0.855482	0.315578	0.693259	0.822062	0.828383	0.850111
995	MSGB HLA only	MSGB total	MSGB non-HLA	LCK	Th1 Non-Classic	NGMV	INL Change		0.855482	0.315578	0.693259	0.822062	0.825806	0.848188
996	MSGB HLA only	MSGB total	MSGB non-HLA	LCK	Th1 Non-Classic	pRNFL	INL Change		0.855482	0.315578	0.693259	0.822062	0.820493	0.841941
997	MSGB HLA only	MSGB total	MSGB non-HLA	LCK	AKTS1	Th1 Classic	INL Change		0.855482	0.315578	0.693259	0.841895	0.797707	0.795099
998	MSGB HLA only	MSGB total	MSGB non-HLA	LCK	Th1 Non-Classic	Th1 Classic	INL Change		0.855482	0.315578	0.693259	0.822062	0.810995	0.795099
999	MSGB HLA only	MSGB total	MSGB non-HLA	LCK	JUN	Th1 Classic	INL Change		0.855482	0.315578	0.693259	0.837614	0.790003	0.795099
1000	MSGB HLA only	MSGB total	MSGB non-HLA	LCK	Total CD8	T2LV	INL Change		0.855482	0.315578	0.693259	0.746195	0.738739	0.852914
1001	MSGB HLA only	3:71535338	NRF2	CD4 T Cells	ORL				0.215545	0.558856	0.801001	0.601975
1002	MSGB HLA only	MSGB total	MSGB non-HLA	LCK	AKT1	CD8 Treg	ORL		0.855482	0.315578	0.693259	0.847091	0.806398	0.606017
1003	MSGB HLA only	MSGB total	MSGB non-HLA	LCK	Th1 Non-Classic	T2LV	ORL		0.855482	0.315578	0.693259	0.822062	0.831901	0.601815
1004	MSGB HLA only	MSGB total	MSGB non-HLA	LCK	Th1 Non-Classic	mRNFL	ORL		0.855482	0.315578	0.693259	0.822062	0.828383	0.599919
1005	MSGB HLA only	MSGB total	MSGB non-HLA	LCK	AKTS1	CD56 Bright	ORL		0.855482	0.315578	0.693259	0.841895	0.821799	0.590178
1006	MSGB HLA only	MSGB total	MSGB non-HLA	LCK	NRF2	CD4 T Cells	ORL		0.855482	0.315578	0.693259	0.839293	0.801001	0.601975
1007	MSGB HLA only	MSGB total	3:71535338	NRF2	CD4 T Cells	ORL			0.855482	0.248897	0.558856	0.801001	0.601975
1008	MSGB HLA only	MSGB total	MSGB non-HLA	LCK	AKTS1	Total B Cells	ORL		0.855482	0.315578	0.693259	0.841895	0.817591	0.588242
1009	MSGB HLA only	MSGB total	MSGB non-HLA	LCK	Th1 Non-Classic	NGMV	ORL		0.855482	0.315578	0.693259	0.822062	0.825806	0.59259
1010	MSGB HLA only	MSGB total	MSGB non-HLA	LCK	Th1 Non-Classic	Total CD4 Teff	ORL		0.855482	0.315578	0.693259	0.822062	0.795223	0.605965
1011	MSGB HLA only	MSGB total	MSGB non-HLA	LCK	AKTS1	CD56 Bright	ORL Change		0.855482	0.315578	0.693259	0.841895	0.821799	0.607288
1012	MSGB HLA only	MSGB total	MSGB non-HLA	LCK	Th1 Non-Classic	T2LC	ORL Change		0.855482	0.315578	0.693259	0.822062	0.818985	0.614724
1013	MSGB HLA only	MSGB total	MSGB non-HLA	LCK	AKTS1	Total B Cells	ORL Change		0.855482	0.315578	0.693259	0.841895	0.817591	0.600277
1014	MSGB HLA only	MSGB total	MSGB non-HLA	LCK	Th1 Non-Classic	CD56 Bright	ORL Change		0.855482	0.315578	0.693259	0.822062	0.816569	0.607288
1015	MSGB HLA only	MSGB total	MSGB non-HLA	LCK	Th1 Non-Classic	Total B Cells	ORL Change		0.855482	0.315578	0.693259	0.822062	0.812136	0.600277
1016	MSGB HLA only	MSGB total	MSGB non-HLA	6:137438057	KS6B1	CD56 Bright	ORL Change		0.855482	0.315578	0.574612	0.924169	0.824696	0.607288
1017	MSGB HLA only	MSGB total	MSGB non-HLA	5:158759900	KS6B1	CD56 Bright	ORL Change		0.855482	0.315578	0.592408	0.829519	0.824696	0.607288
1018	MSGB HLA only	MSGB total	MSGB non-HLA	LCK	Total CD8	Total B Cells	ORL Change		0.855482	0.315578	0.693259	0.746195	0.711549	0.600277
1019	MSGB HLA only	MSGB total	MSGB non-HLA	LCK	Total CD8	tpRNFL	ORL Change		0.855482	0.315578	0.693259	0.746195	0.660738	0.604892
1020	MSGB HLA only	MSGB total	PTN11	CD56 Dim	CD56 Bright	ORL Change			0.855482	0.199582	0.762906	0.79942	0.607288
1021	MSGB HLA only	MSGB total	MSGB non-HLA	LCK	Th1 Non-Classic	T2LC			0.855482	0.315578	0.693259	0.822062	0.818985
1022	MSGB HLA only	MSGB total	MSGB non-HLA	LCK	Th1 Non-Classic	T2LV	T2LC		0.855482	0.315578	0.693259	0.822062	0.831901	0.85221
1023	MSGB HLA only	MSGB total	MSGB non-HLA	LCK	Th1 Non-Classic	mRNFL	T2LC		0.855482	0.315578	0.693259	0.822062	0.828383	0.844501
1024	MSGB HLA only	MSGB total	MSGB non-HLA	LCK	Th1 Non-Classic	NGMV	T2LC		0.855482	0.315578	0.693259	0.822062	0.825806	0.841096
1025	MSGB HLA only	rs9271366	MSGB total	MSGB non-HLA	LCK	Th1 Non-Classic	T2LC		0.920703	0.783813	0.315578	0.693259	0.822062	0.818985
1026	MSGB HLA only	MSGB total	MSGB non-HLA	LCK	Th1 Non-Classic	pRNFL	T2LC		0.855482	0.315578	0.693259	0.822062	0.820493	0.834273
1027	MSGB HLA only	HLA_DRB1_1501	MSGB total	MSGB non-HLA	LCK	Th1 Non-Classic	T2LC		0.921303	0.781071	0.315578	0.693259	0.822062	0.818985
1028	MSGB HLA only	MSGB total	MSGB non-HLA	LCK	JUN	Th1 Non-Classic	T2LC		0.855482	0.315578	0.693259	0.837614	0.81769	0.818985
1029	MSGB HLA only	rs2523500	MSGB total	MSGB non-HLA	LCK	Th1 Non-Classic	T2LC		0.920887	0.779071	0.315578	0.693259	0.822062	0.818985
1030	MSGB HLA only	MSGB total	MSGB non-HLA	LCK	Th1 Non-Classic	Th17	T2LC		0.855482	0.315578	0.693259	0.822062	0.820096	0.820737
1031	MSGB HLA only	MSGB total	PTN11	CD56 Dim	INL Change	T2LC Change			0.855482	0.199582	0.762906	0.79105	0.691073
1032	MSGB HLA only	3:71535338	NRF2	CD4 T Cells	GCIPL Change	T2LC Change			0.215545	0.558856	0.801001	0.778483	0.712557
1033	MSGB HLA only	PTN11	CD56 Dim	INL Change	T2LC Change				0.153033	0.762906	0.79105	0.691073
1034	MSGB HLA only	3:71535338	NRF2	CD4 T Cells	NWMV Change	T2LC Change			0.215545	0.558856	0.801001	0.709099	0.617277
1035	MSGB HLA only	MSGB total	MSGB non-HLA	LCK	Th1 Non-Classic	T2LV	NBV	T2LC Change	0.855482	0.315578	0.693259	0.822062	0.831901	0.861628	0.703029
1036	MSGB HLA only	MSGB total	MSGB non-HLA	LCK	Th1 Non-Classic	mRNFL	NBV	T2LC Change	0.855482	0.315578	0.693259	0.822062	0.828383	0.856119	0.703029
1037	MSGB HLA only	MSGB total	MSGB non-HLA	LCK	Th1 Non-Classic	NGMV	NBV	T2LC Change	0.855482	0.315578	0.693259	0.822062	0.825806	0.856474	0.703029
1038	MSGB HLA only	MSGB total	MSGB non-HLA	LCK	Th1 Non-Classic	T2LC	NBV	T2LC Change	0.855482	0.315578	0.693259	0.822062	0.818985	0.853808	0.703029
1039	MSGB HLA only	MSGB total	MSGB non-HLA	LCK	Th1 Non-Classic	T2LV	INL Change	T2LC Change	0.855482	0.315578	0.693259	0.822062	0.831901	0.852914	0.691073
1040	MSGB HLA only	MSGB total	MSGB non-HLA	LCK	Th1 Non-Classic	pRNFL	NBV	T2LC Change	0.855482	0.315578	0.693259	0.822062	0.820493	0.843609	0.703029
1041	MSGB HLA only	MSGB total	MSGB non-HLA	LCK	Th1 Non-Classic	T2LV			0.855482	0.315578	0.693259	0.822062	0.831901
1042	MSGB HLA only	MSGB total	MSGB non-HLA	LCK	Total CD8	T2LV			0.855482	0.315578	0.693259	0.746195	0.738739
1043	MSGB HLA only	16:79350204	MK03	Total T Cells	T2LV				0.177581	0.840278	0.798167	0.811504
1044	MSGB HLA only	MSGB total	MSGB non-HLA	LCK	Th1 Non-Classic	mRNFL	T2LV		0.855482	0.315578	0.693259	0.822062	0.828383	0.856814
1045	MSGB HLA only	MSGB total	MSGB non-HLA	LCK	Th1 Non-Classic	NGMV	T2LV		0.855482	0.315578	0.693259	0.822062	0.825806	0.853439
1046	MSGB HLA only	MSGB total	MSGB non-HLA	LCK	Th1 Non-Classic	T2LC	T2LV		0.855482	0.315578	0.693259	0.822062	0.818985	0.85221
1047	MSGB HLA only	rs9271366	MSGB total	MSGB non-HLA	LCK	Th1 Non-Classic	T2LV		0.920703	0.783813	0.315578	0.693259	0.822062	0.831901
1048	MSGB HLA only	MSGB total	MSGB non-HLA	LCK	Th1 Non-Classic	pRNFL	T2LV		0.855482	0.315578	0.693259	0.822062	0.820493	0.848414
1049	MSGB HLA only	HLA_DRB1_1501	MSGB total	MSGB non-HLA	LCK	Th1 Non-Classic	T2LV		0.921303	0.781071	0.315578	0.693259	0.822062	0.831901
1050	MSGB HLA only	MSGB total	MSGB non-HLA	LCK	JUN	Th1 Non-Classic	T2LV		0.855482	0.315578	0.693259	0.837614	0.81769	0.831901
1051	MSGB HLA only	MSGB total	MSGB non-HLA	LCK	Total CD8	Natural T	T2LV Change		0.855482	0.315578	0.693259	0.746195	0.703108	0.77188
1052	MSGB HLA only	MSGB total	MSGB non-HLA	LCK	Total CD8	B Mature	T2LV Change		0.855482	0.315578	0.693259	0.746195	0.689227	0.743937
1053	MSGB HLA only	MSGB total	PTN11	STAT5	Natural T	T2LV Change			0.855482	0.199582	0.808676	0.797603	0.77188
1054	MSGB HLA only	MSGB total	MSGB non-HLA	2:136884679	STAT1	Effector Treg	T2LV Change		0.855482	0.315578	0.580433	0.758573	0.782261	0.762834
1055	MSGB HLA only	MSGB total	PTN11	CD56 Dim	Natural T	T2LV Change			0.855482	0.199582	0.762906	0.822381	0.77188
1056	MSGB HLA only	MSGB total	PTN11	CD56 Dim	B Mature	T2LV Change			0.855482	0.199582	0.762906	0.814808	0.743937
1057	MSGB HLA only	3:71535338	NRF2	CD4 T Cells	Natural T	T2LV Change			0.215545	0.558856	0.801001	0.852981	0.77188
1058	MSGB HLA only	3:71535338	NRF2	CD4 T Cells	TMV	T2LV Change			0.215545	0.558856	0.801001	0.804467	0.80539
1059	MSGB HLA only	3:71535338	NRF2	CD4 T Cells	Effector Treg	T2LV Change			0.215545	0.558856	0.801001	0.849962	0.762834
1060	MSGB HLA only	3:71535338	NRF2	CD4 T Cells	TRT	T2LV Change			0.215545	0.558856	0.801001	0.801324	0.802472
1061	MSGB HLA only	MSGB total	MSGB non-HLA	LCK	Th1 Non-Classic	T2LV	NBV		0.855482	0.315578	0.693259	0.822062	0.831901	0.861628
1062	MSGB HLA only	MSGB total	MSGB non-HLA	LCK	Th1 Non-Classic	mRNFL	NBV		0.855482	0.315578	0.693259	0.822062	0.828383	0.856119
1063	MSGB HLA only	MSGB total	MSGB non-HLA	LCK	Th1 Non-Classic	NGMV	NBV		0.855482	0.315578	0.693259	0.822062	0.825806	0.856474
1064	MSGB HLA only	MSGB total	MSGB non-HLA	LCK	Th1 Non-Classic	T2LC	NBV		0.855482	0.315578	0.693259	0.822062	0.818985	0.853808
1065	MSGB HLA only	MSGB total	MSGB non-HLA	LCK	Th1 Non-Classic	pRNFL	NBV		0.855482	0.315578	0.693259	0.822062	0.820493	0.843609
1066	MSGB HLA only	MSGB total	MSGB non-HLA	LCK	AKTS1	Th1 Classic	NBV		0.855482	0.315578	0.693259	0.841895	0.797707	0.801025
1067	MSGB HLA only	MSGB total	MSGB non-HLA	LCK	Th1 Non-Classic	Th1 Classic	NBV		0.855482	0.315578	0.693259	0.822062	0.810995	0.801025
1068	MSGB HLA only	MSGB total	MSGB non-HLA	LCK	JUN	Th1 Classic	NBV		0.855482	0.315578	0.693259	0.837614	0.790003	0.801025
1069	MSGB HLA only	MSGB total	MSGB non-HLA	LCK	Th1 Non-Classic	NGMV Change	NBV		0.855482	0.315578	0.693259	0.822062	0.792011	0.812983
1070	MSGB HLA only	MSGB total	MSGB non-HLA	LCK	Total CD8	T2LV	NBV		0.855482	0.315578	0.693259	0.746195	0.738739	0.861628
1071	MSGB HLA only	MSGB total	MSGB non-HLA	LCK	Th1 Non-Classic	T2LC	NBV Change		0.855482	0.315578	0.693259	0.822062	0.818985	0.749119
1072	MSGB HLA only	MSGB total	MSGB non-HLA	LCK	Total CD8	B Mature	NBV Change		0.855482	0.315578	0.693259	0.746195	0.689227	0.736836
1073	MSGB HLA only	MSGB total	PTN11	CD56 Dim	B Mature	NBV Change			0.855482	0.199582	0.762906	0.814808	0.736836
1074	MSGB HLA only	3:71535338	NRF2	CD4 T Cells	TMV	NBV Change			0.215545	0.558856	0.801001	0.804467	0.787791
1075	MSGB HLA only	3:71535338	NRF2	CD4 T Cells	TRT	NBV Change			0.215545	0.558856	0.801001	0.801324	0.777578
1076	MSGB HLA only	3:71535338	NRF2	CD4 T Cells	GCIPL	NBV Change			0.215545	0.558856	0.801001	0.797131	0.781493
1077	MSGB HLA only	3:71535338	NRF2	CD4 T Cells	B Mature	NBV Change			0.215545	0.558856	0.801001	0.810538	0.736836
1078	MSGB HLA only	PTN11	CD56 Dim	B Mature	NBV Change				0.153033	0.762906	0.814808	0.736836
1079	MSGB HLA only	3:71535338	NRF2	CD4 T Cells	NWMV Change	NBV Change			0.215545	0.558856	0.801001	0.709099	0.678933
1080	MSGB HLA only	16:79350204	MK03	Total T Cells	TMV	NBV Change			0.177581	0.840278	0.798167	0.794496	0.787791
1081	MSGB HLA only	MSGB total	MSGB non-HLA	LCK	Th1 Non-Classic	T2LC	NWMV		0.855482	0.315578	0.693259	0.822062	0.818985	0.646845
1082	MSGB HLA only	MSGB total	MSGB non-HLA	LCK	Th1 Non-Classic	Th17	NWMV		0.855482	0.315578	0.693259	0.822062	0.820096	0.629684
1083	MSGB HLA only	MSGB total	MSGB non-HLA	LCK	Th1 Non-Classic	NGMV Change	NWMV		0.855482	0.315578	0.693259	0.822062	0.792011	0.612724
1084	MSGB HLA only	MSGB total	MSGB non-HLA	3:105455955	STAT6	Th17	NWMV		0.855482	0.315578	0.603691	0.845238	0.821502	0.629684
1085	MSGB HLA only	MSGB total	MSGB non-HLA	LCK	Total CD8	B Mature	NWMV		0.855482	0.315578	0.693259	0.746195	0.689227	0.633664
1086	MSGB HLA only	MSGB total	MSGB non-HLA	2:136884679	STAT1	Effector Treg	NWMV		0.855482	0.315578	0.580433	0.758573	0.782261	0.654059
1087	MSGB HLA only	MSGB total	MSGB non-HLA	2:136884679	STAT1	Th17	NWMV		0.855482	0.315578	0.580433	0.758573	0.802464	0.629684
1088	MSGB HLA only	MSGB total	PTN11	CD56 Dim	B Mature	NWMV			0.855482	0.199582	0.762906	0.814808	0.633664
1089	MSGB HLA only	3:71535338	NRF2	CD4 T Cells	GCIPL	NWMV			0.215545	0.558856	0.801001	0.797131	0.702942
1090	MSGB HLA only	3:71535338	NRF2	CD4 T Cells	TMV	NWMV			0.215545	0.558856	0.801001	0.804467	0.695647
1091	MSGB HLA only	3:71535338	NRF2	CD4 T Cells	NWMV Change				0.215545	0.558856	0.801001	0.709099
1092	MSGB HLA only	16:79350204	MK03	Total T Cells	NWMV Change				0.177581	0.840278	0.798167	0.708759
1093	MSGB HLA only	MSGB total	MSGB non-HLA	LCK	AKTS1	Total B Cells	NWMV Change		0.855482	0.315578	0.693259	0.841895	0.817591	0.724236
1094	MSGB HLA only	MSGB total	MSGB non-HLA	LCK	Th1 Non-Classic	NGMV	NWMV Change		0.855482	0.315578	0.693259	0.822062	0.825806	0.719355
1095	MSGB HLA only	MSGB total	MSGB non-HLA	LCK	Th1 Non-Classic	mRNFL	NWMV Change		0.855482	0.315578	0.693259	0.822062	0.828383	0.716853
1096	MSGB HLA only	MSGB total	MSGB non-HLA	LCK	Th1 Non-Classic	Total B Cells	NWMV Change		0.855482	0.315578	0.693259	0.822062	0.812136	0.724236
1097	MSGB HLA only	MSGB total	MSGB non-HLA	LCK	NRF2	CD4 T Cells	NWMV Change		0.855482	0.315578	0.693259	0.839293	0.801001	0.709099
1098	MSGB HLA only	MSGB total	MSGB non-HLA	LCK	MK03	Total T Cells	NWMV Change		0.855482	0.315578	0.693259	0.842259	0.798167	0.708759
1099	MSGB HLA only	MSGB total	MSGB non-HLA	LCK	Th1 Non-Classic	NGMV Change	NWMV Change		0.855482	0.315578	0.693259	0.822062	0.792011	0.727275
1100	MSGB HLA only	MSGB total	3:71535338	NRF2	CD4 T Cells	NWMV Change			0.855482	0.248897	0.558856	0.801001	0.709099
1101	MSGB HLA only	MSGB total	MSGB non-HLA	LCK	Th1 Non-Classic	NGMV			0.855482	0.315578	0.693259	0.822062	0.825806
1102	MSGB HLA only	MSGB total	MSGB non-HLA	LCK	Total CD8	NGMV			0.855482	0.315578	0.693259	0.746195	0.733878
1103	MSGB HLA only	16:79350204	MK03	Total T Cells	NGMV				0.177581	0.840278	0.798167	0.803232
1104	MSGB HLA only	MSGB total	MSGB non-HLA	LCK	Th1 Non-Classic	T2LV	NGMV		0.855482	0.315578	0.693259	0.822062	0.831901	0.853439
1105	MSGB HLA only	MSGB total	MSGB non-HLA	LCK	Th1 Non-Classic	mRNFL	NGMV		0.855482	0.315578	0.693259	0.822062	0.828383	0.8486
1106	MSGB HLA only	MSGB total	MSGB non-HLA	LCK	AKTS1	CD56 Bright	NGMV		0.855482	0.315578	0.693259	0.841895	0.821799	0.826503
1107	MSGB HLA only	rs9271366	MSGB total	MSGB non-HLA	LCK	Th1 Non-Classic	NGMV		0.920703	0.783813	0.315578	0.693259	0.822062	0.825806
1108	MSGB HLA only	MSGB total	MSGB non-HLA	LCK	Th1 Non-Classic	pRNFL	NGMV		0.855482	0.315578	0.693259	0.822062	0.820493	0.841922
1109	MSGB HLA only	HLA_DRB1_1501	MSGB total	MSGB non-HLA	LCK	Th1 Non-Classic	NGMV		0.921303	0.781071	0.315578	0.693259	0.822062	0.825806
1110	MSGB HLA only	MSGB total	MSGB non-HLA	LCK	Th1 Non-Classic	T2LC	NGMV		0.855482	0.315578	0.693259	0.822062	0.818985	0.841096
1111	MSGB HLA only	MSGB total	MSGB non-HLA	LCK	Th1 Non-Classic	NGMV Change			0.855482	0.315578	0.693259	0.822062	0.792011
1112	MSGB HLA only	MSGB total	PTN11	CD56 Dim	NGMV Change				0.855482	0.199582	0.762906	0.755458
1113	MSGB HLA only	3:71535338	NRF2	CD4 T Cells	NGMV Change				0.215545	0.558856	0.801001	0.77166
1114	MSGB HLA only	PTN11	CD56 Dim	NGMV Change					0.153033	0.762906	0.755458
1115	MSGB HLA only	16:79350204	MK03	Total T Cells	NGMV Change				0.177581	0.840278	0.798167	0.767962
1116	MSGB HLA only	MSGB total	MSGB non-HLA	LCK	Th1 Non-Classic	T2LV	NGMV Change		0.855482	0.315578	0.693259	0.822062	0.831901	0.815083
1117	MSGB HLA only	MSGB total	MSGB non-HLA	LCK	Th1 Non-Classic	mRNFL	NGMV Change		0.855482	0.315578	0.693259	0.822062	0.828383	0.811357
1118	MSGB HLA only	MSGB total	MSGB non-HLA	LCK	Th1 Non-Classic	NGMV	NGMV Change		0.855482	0.315578	0.693259	0.822062	0.825806	0.813276
1119	MSGB HLA only	MSGB total	MSGB non-HLA	LCK	AKTS1	CD56 Bright	NGMV Change		0.855482	0.315578	0.693259	0.841895	0.821799	0.78938
1120	MSGB HLA only	rs9271366	MSGB total	MSGB non-HLA	LCK	Th1 Non-Classic	NGMV Change		0.920703	0.783813	0.315578	0.693259	0.822062	0.792011
1121	MSGB HLA only	MSGB total	MSGB non-HLA	LCK	Th1 Non-Classic	T2LV	MS Subtype		0.855482	0.315578	0.693259	0.822062	0.831901	0.853748
1122	MSGB HLA only	MSGB total	MSGB non-HLA	LCK	Th1 Non-Classic	mRNFL	MS Subtype		0.855482	0.315578	0.693259	0.822062	0.828383	0.842183
1123	MSGB HLA only	MSGB total	MSGB non-HLA	LCK	Th1 Non-Classic	NGMV	MS Subtype		0.855482	0.315578	0.693259	0.822062	0.825806	0.84378
1124	MSGB HLA only	MSGB total	MSGB non-HLA	LCK	Total CD8	T2LV	MS Subtype		0.855482	0.315578	0.693259	0.746195	0.738739	0.853748
1125	MSGB HLA only	MSGB total	MSGB non-HLA	LCK	Total CD8	NGMV	MS Subtype		0.855482	0.315578	0.693259	0.746195	0.733878	0.84378
1126	MSGB HLA only	3:71535338	NRF2	CD4 T Cells	mRNFL	MS Subtype			0.215545	0.558856	0.801001	0.810399	0.842183
1127	MSGB HLA only	3:71535338	NRF2	CD4 T Cells	GCIPL	MS Subtype			0.215545	0.558856	0.801001	0.797131	0.779164
1128	MSGB HLA only	16:79350204	MK03	Total T Cells	T2LV	MS Subtype			0.177581	0.840278	0.798167	0.811504	0.853748
1129	MSGB HLA only	16:79350204	MK03	Total T Cells	mRNFL	MS Subtype			0.177581	0.840278	0.798167	0.806904	0.842183
1130	MSGB HLA only	16:79350204	MK03	Total T Cells	NGMV	MS Subtype			0.177581	0.840278	0.798167	0.803232	0.84378
1131	MSGB HLA only	MSGB total	MSGB non-HLA	LCK	Th1 Non-Classic	T2LV	Years with Disease		0.855482	0.315578	0.693259	0.822062	0.831901	0.857949
1132	MSGB HLA only	MSGB total	MSGB non-HLA	LCK	Th1 Non-Classic	mRNFL	Years with Disease		0.855482	0.315578	0.693259	0.822062	0.828383	0.858751
1133	MSGB HLA only	MSGB total	MSGB non-HLA	LCK	Th1 Non-Classic	NGMV	Years with Disease		0.855482	0.315578	0.693259	0.822062	0.825806	0.852264
1134	MSGB HLA only	MSGB total	MSGB non-HLA	LCK	Th1 Non-Classic	T2LC	Years with Disease		0.855482	0.315578	0.693259	0.822062	0.818985	0.852587
1135	MSGB HLA only	MSGB total	MSGB non-HLA	LCK	Th1 Non-Classic	pRNFL	Years with Disease		0.855482	0.315578	0.693259	0.822062	0.820493	0.845706
1136	MSGB HLA only	MSGB total	MSGB non-HLA	LCK	Th1 Non-Classic	NGMV Change	Years with Disease		0.855482	0.315578	0.693259	0.822062	0.792011	0.81354
1137	MSGB HLA only	MSGB total	MSGB non-HLA	LCK	Total CD8	T2LV	Years with Disease		0.855482	0.315578	0.693259	0.746195	0.738739	0.857949
1138	MSGB HLA only	MSGB total	MSGB non-HLA	LCK	Total CD8	NGMV	Years with Disease		0.855482	0.315578	0.693259	0.746195	0.733878	0.852264
1139	MSGB HLA only	MSGB total	PTN11	CD56 Dim	INL Change	Years with Disease			0.855482	0.199582	0.762906	0.79105	0.853371
1140	MSGB HLA only	MSGB total	MSGB non-HLA	LCK	Total CD8	tpRNFL	Years with Disease		0.855482	0.315578	0.693259	0.746195	0.660738	0.754128
1141	MSGB HLA only	MSGB total	MSGB non-HLA	LCK	Th1 Non-Classic	NGMV	Years since Relapse		0.855482	0.315578	0.693259	0.822062	0.825806	0.854368
1142	MSGB HLA only	MSGB total	MSGB non-HLA	LCK	Total CD8	NGMV	Years since Relapse		0.855482	0.315578	0.693259	0.746195	0.733878	0.854368
1143	MSGB HLA only	16:79350204	MK03	Total T Cells	NGMV	Years since Relapse			0.177581	0.840278	0.798167	0.803232	0.854368
1144	MSGB HLA only	MSGB total	MSGB non-HLA	LCK	Th1 Non-Classic	T2LV	NBV	Years since Relapse	0.855482	0.315578	0.693259	0.822062	0.831901	0.861628	0.858971
1145	MSGB HLA only	MSGB total	MSGB non-HLA	LCK	Th1 Non-Classic	T2LV	Years with Disease	Years since Relapse	0.855482	0.315578	0.693259	0.822062	0.831901	0.857949	0.861075
1146	MSGB HLA only	MSGB total	MSGB non-HLA	LCK	Th1 Non-Classic	mRNFL	Years with Disease	Years since Relapse	0.855482	0.315578	0.693259	0.822062	0.828383	0.858751	0.861075
1147	MSGB HLA only	MSGB total	MSGB non-HLA	LCK	Th1 Non-Classic	mRNFL	NBV	Years since Relapse	0.855482	0.315578	0.693259	0.822062	0.828383	0.856119	0.858971
1148	MSGB HLA only	MSGB total	MSGB non-HLA	LCK	Th1 Non-Classic	NGMV	NBV	Years since Relapse	0.855482	0.315578	0.693259	0.822062	0.825806	0.856474	0.858971
1149	MSGB HLA only	MSGB total	MSGB non-HLA	LCK	Th1 Non-Classic	T2LV	T25WT Change	Years since Relapse	0.855482	0.315578	0.693259	0.822062	0.831901	0.85359	0.854579
1150	MSGB HLA only	MSGB total	MSGB non-HLA	LCK	Th1 Non-Classic	T2LV	NGMV	Years since Relapse	0.855482	0.315578	0.693259	0.822062	0.831901	0.853439	0.854368
1151	MSGB HLA only	MSGB total	MSGB non-HLA	LCK	Th1 Non-Classic	T2LV	EDSS		0.855482	0.315578	0.693259	0.822062	0.831901	0.854307
1152	MSGB HLA only	MSGB total	MSGB non-HLA	LCK	Th1 Non-Classic	mRNFL	EDSS		0.855482	0.315578	0.693259	0.822062	0.828383	0.84992
1153	MSGB HLA only	MSGB total	MSGB non-HLA	LCK	Th1 Non-Classic	NGMV	EDSS		0.855482	0.315578	0.693259	0.822062	0.825806	0.845683
1154	MSGB HLA only	MSGB total	MSGB non-HLA	LCK	Th1 Non-Classic	T2LC	EDSS		0.855482	0.315578	0.693259	0.822062	0.818985	0.843601
1155	MSGB HLA only	MSGB total	MSGB non-HLA	LCK	Th1 Non-Classic	pRNFL	EDSS		0.855482	0.315578	0.693259	0.822062	0.820493	0.838225
1156	MSGB HLA only	MSGB total	MSGB non-HLA	LCK	Th1 Non-Classic	NGMV Change	EDSS		0.855482	0.315578	0.693259	0.822062	0.792011	0.80382
1157	MSGB HLA only	MSGB total	MSGB non-HLA	LCK	Total CD8	T2LV	EDSS		0.855482	0.315578	0.693259	0.746195	0.738739	0.854307
1158	MSGB HLA only	MSGB total	MSGB non-HLA	LCK	Total CD8	NGMV	EDSS		0.855482	0.315578	0.693259	0.746195	0.733878	0.845683
1159	MSGB HLA only	MSGB total	PTN11	CD56 Dim	INL Change	EDSS			0.855482	0.199582	0.762906	0.79105	0.847414
1160	MSGB HLA only	MSGB total	PTN11	CD56 Dim	NGMV Change	EDSS			0.855482	0.199582	0.762906	0.755458	0.80382
1161	MSGB HLA only	3:71535338	NRF2	CD4 T Cells	GCIPL	EDSS Change			0.215545	0.558856	0.801001	0.797131	0.356738
1162	MSGB HLA only	MSGB total	MSGB non-HLA	LCK	Th1 Non-Classic	T2LV	gARMSS	EDSS Change	0.855482	0.315578	0.693259	0.822062	0.831901	0.856485	0.350516
1163	MSGB HLA only	MSGB total	MSGB non-HLA	LCK	Th1 Non-Classic	T2LV	uGMSSS	EDSS Change	0.855482	0.315578	0.693259	0.822062	0.831901	0.84839	0.351138
1164	MSGB HLA only	MSGB total	MSGB non-HLA	LCK	Th1 Non-Classic	T2LV	EDSS	EDSS Change	0.855482	0.315578	0.693259	0.822062	0.831901	0.854307	0.349422
1165	MSGB HLA only	MSGB total	MSGB non-HLA	LCK	Th1 Non-Classic	mRNFL	gARMSS	EDSS Change	0.855482	0.315578	0.693259	0.822062	0.828383	0.848351	0.350516
1166	MSGB HLA only	MSGB total	MSGB non-HLA	LCK	Th1 Non-Classic	T2LV	INL	EDSS Change	0.855482	0.315578	0.693259	0.822062	0.831901	0.847069	0.350109
1167	MSGB HLA only	MSGB total	MSGB non-HLA	LCK	Th1 Non-Classic	NGMV	gARMSS	EDSS Change	0.855482	0.315578	0.693259	0.822062	0.825806	0.850205	0.350516
1168	MSGB HLA only	MSGB total	MSGB non-HLA	LCK	Th1 Non-Classic	T2LV	MS Subtype	EDSS Change	0.855482	0.315578	0.693259	0.822062	0.831901	0.853748	0.348753
1169	MSGB HLA only	MSGB total	MSGB non-HLA	LCK	Th1 Non-Classic	NGMV	uGMSSS	EDSS Change	0.855482	0.315578	0.693259	0.822062	0.825806	0.84344	0.351138
1170	MSGB HLA only	MSGB total	MSGB non-HLA	LCK	Th1 Non-Classic	T2LV	HCVA Change	EDSS Change	0.855482	0.315578	0.693259	0.822062	0.831901	0.847833	0.3492
1171	MSGB HLA only	MSGB total	MSGB non-HLA	LCK	Th1 Non-Classic	T2LV	INL	EDSS Increase?	0.855482	0.315578	0.693259	0.822062	0.831901	0.847069	0.348542
1172	MSGB HLA only	MSGB total	MSGB non-HLA	LCK	Th1 Non-Classic	T2LV	gARMSS	EDSS Increase?	0.855482	0.315578	0.693259	0.822062	0.831901	0.856485	0.346507
1173	MSGB HLA only	MSGB total	MSGB non-HLA	LCK	Th1 Non-Classic	T2LV	HCVA Change	EDSS Increase?	0.855482	0.315578	0.693259	0.822062	0.831901	0.847833	0.346997
1174	MSGB HLA only	MSGB total	MSGB non-HLA	LCK	Th1 Non-Classic	mRNFL	INL	EDSS Increase?	0.855482	0.315578	0.693259	0.822062	0.828383	0.842251	0.348542
1175	MSGB HLA only	MSGB total	MSGB non-HLA	LCK	Th1 Non-Classic	T2LV	uGMSSS	EDSS Increase?	0.855482	0.315578	0.693259	0.822062	0.831901	0.84839	0.346703
1176	MSGB HLA only	MSGB total	MSGB non-HLA	LCK	Th1 Non-Classic	T2LV	EDSS	EDSS Increase?	0.855482	0.315578	0.693259	0.822062	0.831901	0.854307	0.345177
1177	MSGB HLA only	MSGB total	MSGB non-HLA	LCK	Th1 Non-Classic	mRNFL	gARMSS	EDSS Increase?	0.855482	0.315578	0.693259	0.822062	0.828383	0.848351	0.346507
1178	MSGB HLA only	MSGB total	MSGB non-HLA	LCK	Th1 Non-Classic	NGMV	gARMSS	EDSS Increase?	0.855482	0.315578	0.693259	0.822062	0.825806	0.850205	0.346507
1179	MSGB HLA only	MSGB total	MSGB non-HLA	LCK	Th1 Non-Classic	NGMV	INL	EDSS Increase?	0.855482	0.315578	0.693259	0.822062	0.825806	0.835463	0.348542
1180	MSGB HLA only	MSGB total	MSGB non-HLA	LCK	Th1 Non-Classic	mRNFL	HCVA Change	EDSS Increase?	0.855482	0.315578	0.693259	0.822062	0.828383	0.841152	0.346997
1181	MSGB HLA only	MSGB total	MSGB non-HLA	LCK	Th1 Non-Classic	T2LV	uGMSSS		0.855482	0.315578	0.693259	0.822062	0.831901	0.84839
1182	MSGB HLA only	MSGB total	MSGB non-HLA	LCK	Th1 Non-Classic	NGMV	uGMSSS		0.855482	0.315578	0.693259	0.822062	0.825806	0.84344
1183	MSGB HLA only	MSGB total	MSGB non-HLA	LCK	Th1 Non-Classic	mRNFL	uGMSSS		0.855482	0.315578	0.693259	0.822062	0.828383	0.839508
1184	MSGB HLA only	MSGB total	MSGB non-HLA	LCK	Th1 Non-Classic	NGMV Change	uGMSSS		0.855482	0.315578	0.693259	0.822062	0.792011	0.802316
1185	MSGB HLA only	MSGB total	MSGB non-HLA	LCK	Total CD8	T2LV	uGMSSS		0.855482	0.315578	0.693259	0.746195	0.738739	0.84839
1186	MSGB HLA only	MSGB total	MSGB non-HLA	LCK	Total CD8	NGMV	uGMSSS		0.855482	0.315578	0.693259	0.746195	0.733878	0.84344
1187	MSGB HLA only	MSGB total	PTN11	CD56 Dim	NGMV Change	uGMSSS			0.855482	0.199582	0.762906	0.755458	0.802316
1188	MSGB HLA only	3:71535338	NRF2	CD4 T Cells	mRNFL	uGMSSS			0.215545	0.558856	0.801001	0.810399	0.839508
1189	MSGB HLA only	3:71535338	NRF2	CD4 T Cells	NGMV Change	uGMSSS			0.215545	0.558856	0.801001	0.77166	0.802316
1190	MSGB HLA only	PTN11	CD56 Dim	NGMV Change	uGMSSS				0.153033	0.762906	0.755458	0.802316
1191	MSGB HLA only	MSGB total	MSGB non-HLA	LCK	Th1 Non-Classic	T2LV	gARMSS		0.855482	0.315578	0.693259	0.822062	0.831901	0.856485
1192	MSGB HLA only	MSGB total	MSGB non-HLA	LCK	Th1 Non-Classic	mRNFL	gARMSS		0.855482	0.315578	0.693259	0.822062	0.828383	0.848351
1193	MSGB HLA only	MSGB total	MSGB non-HLA	LCK	Th1 Non-Classic	NGMV	gARMSS		0.855482	0.315578	0.693259	0.822062	0.825806	0.850205
1194	MSGB HLA only	MSGB total	MSGB non-HLA	LCK	Th1 Non-Classic	pRNFL	gARMSS		0.855482	0.315578	0.693259	0.822062	0.820493	0.839562
1195	MSGB HLA only	MSGB total	MSGB non-HLA	LCK	Th1 Non-Classic	T2LC	gARMSS		0.855482	0.315578	0.693259	0.822062	0.818985	0.84104
1196	MSGB HLA only	MSGB total	MSGB non-HLA	LCK	Total CD8	T2LV	gARMSS		0.855482	0.315578	0.693259	0.746195	0.738739	0.856485
1197	MSGB HLA only	MSGB total	MSGB non-HLA	LCK	Total CD8	NGMV	gARMSS		0.855482	0.315578	0.693259	0.746195	0.733878	0.850205
1198	MSGB HLA only	3:71535338	NRF2	CD4 T Cells	mRNFL	gARMSS			0.215545	0.558856	0.801001	0.810399	0.848351
1199	MSGB HLA only	3:71535338	NRF2	CD4 T Cells	TMV	gARMSS			0.215545	0.558856	0.801001	0.804467	0.786749
1200	MSGB HLA only	3:71535338	NRF2	CD4 T Cells	TRT	gARMSS			0.215545	0.558856	0.801001	0.801324	0.788501
1201	MSGB HLA only	MSGB total	MSGB non-HLA	LCK	Th1 Non-Classic	T2LV	T25WT		0.855482	0.315578	0.693259	0.822062	0.831901	0.855167
1202	MSGB HLA only	MSGB total	MSGB non-HLA	LCK	Th1 Non-Classic	mRNFL	T25WT		0.855482	0.315578	0.693259	0.822062	0.828383	0.851326
1203	MSGB HLA only	MSGB total	MSGB non-HLA	LCK	Th1 Non-Classic	NGMV	T25WT		0.855482	0.315578	0.693259	0.822062	0.825806	0.846752
1204	MSGB HLA only	MSGB total	MSGB non-HLA	LCK	Th1 Non-Classic	NGMV Change	T25WT		0.855482	0.315578	0.693259	0.822062	0.792011	0.808787
1205	MSGB HLA only	MSGB total	MSGB non-HLA	LCK	Total CD8	T2LV	T25WT		0.855482	0.315578	0.693259	0.746195	0.738739	0.855167
1206	MSGB HLA only	MSGB total	MSGB non-HLA	LCK	Total CD8	NGMV	T25WT		0.855482	0.315578	0.693259	0.746195	0.733878	0.846752
1207	MSGB HLA only	MSGB total	PTN11	CD56 Dim	INL Change	T25WT			0.855482	0.199582	0.762906	0.79105	0.848406
1208	MSGB HLA only	MSGB total	PTN11	CD56 Dim	NGMV Change	T25WT			0.855482	0.199582	0.762906	0.755458	0.808787
1209	MSGB HLA only	3:71535338	NRF2	CD4 T Cells	mRNFL	T25WT			0.215545	0.558856	0.801001	0.810399	0.851326
1210	MSGB HLA only	3:71535338	NRF2	CD4 T Cells	NGMV Change	T25WT			0.215545	0.558856	0.801001	0.77166	0.808787
1211	MSGB HLA only	MSGB total	MSGB non-HLA	LCK	Th1 Non-Classic	T2LV	T25WT Change		0.855482	0.315578	0.693259	0.822062	0.831901	0.85359
1212	MSGB HLA only	MSGB total	MSGB non-HLA	LCK	Th1 Non-Classic	NGMV	T25WT Change		0.855482	0.315578	0.693259	0.822062	0.825806	0.852514
1213	MSGB HLA only	MSGB total	MSGB non-HLA	LCK	Th1 Non-Classic	mRNFL	T25WT Change		0.855482	0.315578	0.693259	0.822062	0.828383	0.848811
1214	MSGB HLA only	MSGB total	MSGB non-HLA	LCK	Th1 Non-Classic	NGMV Change	T25WT Change		0.855482	0.315578	0.693259	0.822062	0.792011	0.806627
1215	MSGB HLA only	MSGB total	MSGB non-HLA	LCK	Total CD8	T2LV	T25WT Change		0.855482	0.315578	0.693259	0.746195	0.738739	0.85359
1216	MSGB HLA only	MSGB total	MSGB non-HLA	LCK	Total CD8	NGMV	T25WT Change		0.855482	0.315578	0.693259	0.746195	0.733878	0.852514
1217	MSGB HLA only	MSGB total	PTN11	CD56 Dim	NGMV Change	T25WT Change			0.855482	0.199582	0.762906	0.755458	0.806627
1218	MSGB HLA only	3:71535338	NRF2	CD4 T Cells	mRNFL	T25WT Change			0.215545	0.558856	0.801001	0.810399	0.848811
1219	MSGB HLA only	3:71535338	NRF2	CD4 T Cells	NGMV Change	T25WT Change			0.215545	0.558856	0.801001	0.77166	0.806627
1220	MSGB HLA only	PTN11	CD56 Dim	NGMV Change	T25WT Change				0.153033	0.762906	0.755458	0.806627
1221	MSGB HLA only	MSGB total	MSGB non-HLA	LCK	Th1 Non-Classic	T2LV	9HPT		0.855482	0.315578	0.693259	0.822062	0.831901	0.853863
1222	MSGB HLA only	MSGB total	MSGB non-HLA	LCK	Th1 Non-Classic	mRNFL	9HPT		0.855482	0.315578	0.693259	0.822062	0.828383	0.84486
1223	MSGB HLA only	MSGB total	MSGB non-HLA	LCK	Th1 Non-Classic	NGMV	9HPT		0.855482	0.315578	0.693259	0.822062	0.825806	0.844037
1224	MSGB HLA only	MSGB total	MSGB non-HLA	LCK	Th1 Non-Classic	T2LC	9HPT		0.855482	0.315578	0.693259	0.822062	0.818985	0.841515
1225	MSGB HLA only	MSGB total	MSGB non-HLA	LCK	Th1 Non-Classic	pRNFL	9HPT		0.855482	0.315578	0.693259	0.822062	0.820493	0.838693
1226	MSGB HLA only	MSGB total	MSGB non-HLA	LCK	Th1 Non-Classic	NGMV Change	9HPT		0.855482	0.315578	0.693259	0.822062	0.792011	0.80404
1227	MSGB HLA only	MSGB total	MSGB non-HLA	LCK	Total CD8	T2LV	9HPT		0.855482	0.315578	0.693259	0.746195	0.738739	0.853863
1228	MSGB HLA only	MSGB total	MSGB non-HLA	LCK	Total CD8	NGMV	9HPT		0.855482	0.315578	0.693259	0.746195	0.733878	0.844037
1229	MSGB HLA only	MSGB total	PTN11	CD56 Dim	INL Change	9HPT			0.855482	0.199582	0.762906	0.79105	0.843493
1230	MSGB HLA only	MSGB total	PTN11	CD56 Dim	NGMV Change	9HPT			0.855482	0.199582	0.762906	0.755458	0.80404
1231	MSGB HLA only	MSGB total	MSGB non-HLA	LCK	Th1 Non-Classic	mRNFL	9HPT Change		0.855482	0.315578	0.693259	0.822062	0.828383	0.846756
1232	MSGB HLA only	MSGB total	MSGB non-HLA	LCK	Th1 Non-Classic	NGMV	9HPT Change		0.855482	0.315578	0.693259	0.822062	0.825806	0.847247
1233	MSGB HLA only	MSGB total	MSGB non-HLA	LCK	Total CD8	NGMV	9HPT Change		0.855482	0.315578	0.693259	0.746195	0.733878	0.847247
1234	MSGB HLA only	3:71535338	NRF2	CD4 T Cells	mRNFL	9HPT Change			0.215545	0.558856	0.801001	0.810399	0.846756
1235	MSGB HLA only	16:79350204	MK03	Total T Cells	mRNFL	9HPT Change			0.177581	0.840278	0.798167	0.806904	0.846756
1236	MSGB HLA only	16:79350204	MK03	Total T Cells	NGMV	9HPT Change			0.177581	0.840278	0.798167	0.803232	0.847247
1237	MSGB HLA only	MSGB total	MSGB non-HLA	LCK	Th1 Non-Classic	T2LV	NBV	9HPT Change	0.855482	0.315578	0.693259	0.822062	0.831901	0.861628	0.852241
1238	MSGB HLA only	MSGB total	MSGB non-HLA	LCK	Th1 Non-Classic	mRNFL	NBV	9HPT Change	0.855482	0.315578	0.693259	0.822062	0.828383	0.856119	0.852241
1239	MSGB HLA only	MSGB total	MSGB non-HLA	LCK	Th1 Non-Classic	T2LV	mRNFL	9HPT Change	0.855482	0.315578	0.693259	0.822062	0.831901	0.856814	0.846756
1240	MSGB HLA only	MSGB total	MSGB non-HLA	LCK	Th1 Non-Classic	T2LV	gARMSS	9HPT Change	0.855482	0.315578	0.693259	0.822062	0.831901	0.856485	0.846938
1241	MSGB HLA only	MSGB total	MSGB non-HLA	LCK	Th1 Non-Classic	T2LV	SDMT		0.855482	0.315578	0.693259	0.822062	0.831901	0.851845
1242	MSGB HLA only	MSGB total	MSGB non-HLA	LCK	Th1 Non-Classic	mRNFL	SDMT		0.855482	0.315578	0.693259	0.822062	0.828383	0.844716
1243	MSGB HLA only	MSGB total	MSGB non-HLA	LCK	Th1 Non-Classic	NGMV	SDMT		0.855482	0.315578	0.693259	0.822062	0.825806	0.844741
1244	MSGB HLA only	MSGB total	MSGB non-HLA	LCK	Th1 Non-Classic	T2LC	SDMT		0.855482	0.315578	0.693259	0.822062	0.818985	0.842601
1245	MSGB HLA only	MSGB total	MSGB non-HLA	LCK	Total CD8	T2LV	SDMT		0.855482	0.315578	0.693259	0.746195	0.738739	0.851845
1246	MSGB HLA only	MSGB total	MSGB non-HLA	LCK	Total CD8	NGMV	SDMT		0.855482	0.315578	0.693259	0.746195	0.733878	0.844741
1247	MSGB HLA only	MSGB total	PTN11	CD56 Dim	INL Change	SDMT			0.855482	0.199582	0.762906	0.79105	0.84636
1248	MSGB HLA only	3:71535338	NRF2	CD4 T Cells	mRNFL	SDMT			0.215545	0.558856	0.801001	0.810399	0.844716
1249	MSGB HLA only	3:71535338	NRF2	CD4 T Cells	TMV	SDMT			0.215545	0.558856	0.801001	0.804467	0.783764
1250	MSGB HLA only	3:71535338	NRF2	CD4 T Cells	TRT	SDMT			0.215545	0.558856	0.801001	0.801324	0.782741
1251	MSGB HLA only	MSGB total	MSGB non-HLA	LCK	Th1 Non-Classic	mRNFL	SDMT Change		0.855482	0.315578	0.693259	0.822062	0.828383	0.689558
1252	MSGB HLA only	MSGB total	PTN11	CD56 Dim	INL Change	SDMT Change			0.855482	0.199582	0.762906	0.79105	0.728267
1253	MSGB HLA only	MSGB total	MSGB non-HLA	LCK	Total CD8	tpRNFL	SDMT Change		0.855482	0.315578	0.693259	0.746195	0.660738	0.60471
1254	MSGB HLA only	3:71535338	NRF2	CD4 T Cells	mRNFL	SDMT Change			0.215545	0.558856	0.801001	0.810399	0.689558
1255	MSGB HLA only	PTN11	CD56 Dim	INL Change	SDMT Change				0.153033	0.762906	0.79105	0.728267
1256	MSGB HLA only	3:71535338	NRF2	CD4 T Cells	TMV	SDMT Change			0.215545	0.558856	0.801001	0.804467	0.634686
1257	MSGB HLA only	3:71535338	NRF2	CD4 T Cells	TRT	SDMT Change			0.215545	0.558856	0.801001	0.801324	0.634914
1258	MSGB HLA only	3:71535338	NRF2	CD4 T Cells	GCIPL	SDMT Change			0.215545	0.558856	0.801001	0.797131	0.625735
1259	MSGB HLA only	MSGB total	MSGB non-HLA	LCK	Th1 Non-Classic	T2LV	HCVA Change	SDMT Change	0.855482	0.315578	0.693259	0.822062	0.831901	0.847833	0.734568
1260	MSGB HLA only	MSGB total	MSGB non-HLA	LCK	Th1 Non-Classic	mRNFL	mRNFL Change	SDMT Change	0.855482	0.315578	0.693259	0.822062	0.828383	0.837923	0.743598
1261	MSGB HLA only	MSGB total	MSGB non-HLA	LCK	Th1 Non-Classic	T2LV	LCVA		0.855482	0.315578	0.693259	0.822062	0.831901	0.857082
1262	MSGB HLA only	MSGB total	MSGB non-HLA	LCK	Th1 Non-Classic	mRNFL	LCVA		0.855482	0.315578	0.693259	0.822062	0.828383	0.846166
1263	MSGB HLA only	MSGB total	MSGB non-HLA	LCK	Th1 Non-Classic	NGMV	LCVA		0.855482	0.315578	0.693259	0.822062	0.825806	0.84675
1264	MSGB HLA only	MSGB total	MSGB non-HLA	LCK	Th1 Non-Classic	T2LC	LCVA		0.855482	0.315578	0.693259	0.822062	0.818985	0.843137
1265	MSGB HLA only	MSGB total	MSGB non-HLA	LCK	Th1 Non-Classic	pRNFL	LCVA		0.855482	0.315578	0.693259	0.822062	0.820493	0.841303
1266	MSGB HLA only	MSGB total	MSGB non-HLA	LCK	Th1 Non-Classic	NGMV Change	LCVA		0.855482	0.315578	0.693259	0.822062	0.792011	0.805559
1267	MSGB HLA only	MSGB total	MSGB non-HLA	LCK	Total CD8	T2LV	LCVA		0.855482	0.315578	0.693259	0.746195	0.738739	0.857082
1268	MSGB HLA only	MSGB total	MSGB non-HLA	LCK	Total CD8	NGMV	LCVA		0.855482	0.315578	0.693259	0.746195	0.733878	0.84675
1269	MSGB HLA only	MSGB total	PTN11	CD56 Dim	INL Change	LCVA			0.855482	0.199582	0.762906	0.79105	0.848238
1270	MSGB HLA only	MSGB total	MSGB non-HLA	LCK	Total CD8	tpRNFL	LCVA		0.855482	0.315578	0.693259	0.746195	0.660738	0.747775
1271	MSGB HLA only	MSGB total	MSGB non-HLA	LCK	Th1 Non-Classic	T2LV	LCVA Change		0.855482	0.315578	0.693259	0.822062	0.831901	0.604152
1272	MSGB HLA only	MSGB total	MSGB non-HLA	LCK	Th1 Non-Classic	NGMV	LCVA Change		0.855482	0.315578	0.693259	0.822062	0.825806	0.60338
1273	MSGB HLA only	MSGB total	MSGB non-HLA	LCK	Th1 Non-Classic	NGMV Change	LCVA Change		0.855482	0.315578	0.693259	0.822062	0.792011	0.599057
1274	MSGB HLA only	MSGB total	MSGB non-HLA	LCK	Total CD8	T2LV	LCVA Change		0.855482	0.315578	0.693259	0.746195	0.738739	0.604152
1275	MSGB HLA only	MSGB total	MSGB non-HLA	LCK	Total CD8	NGMV	LCVA Change		0.855482	0.315578	0.693259	0.746195	0.733878	0.60338
1276	MSGB HLA only	MSGB total	PTN11	CD56 Dim	NGMV Change	LCVA Change			0.855482	0.199582	0.762906	0.755458	0.599057
1277	MSGB HLA only	MSGB total	MSGB non-HLA	LCK	Total CD8	tpRNFL	LCVA Change		0.855482	0.315578	0.693259	0.746195	0.660738	0.523078
1278	MSGB HLA only	3:71535338	NRF2	CD4 T Cells	NGMV Change	LCVA Change			0.215545	0.558856	0.801001	0.77166	0.599057
1279	MSGB HLA only	3:71535338	NRF2	CD4 T Cells	TMV	LCVA Change			0.215545	0.558856	0.801001	0.804467	0.547641
1280	MSGB HLA only	3:71535338	NRF2	CD4 T Cells	TRT	LCVA Change			0.215545	0.558856	0.801001	0.801324	0.547977
1281	MSGB HLA only	MSGB total	MSGB non-HLA	LCK	Th1 Non-Classic	NGMV	HCVA		0.855482	0.315578	0.693259	0.822062	0.825806	0.844815
1282	MSGB HLA only	MSGB total	MSGB non-HLA	LCK	Th1 Non-Classic	T2LC	HCVA		0.855482	0.315578	0.693259	0.822062	0.818985	0.842253
1283	MSGB HLA only	MSGB total	MSGB non-HLA	LCK	Th1 Non-Classic	pRNFL	HCVA		0.855482	0.315578	0.693259	0.822062	0.820493	0.837121
1284	MSGB HLA only	MSGB total	MSGB non-HLA	LCK	Total CD8	NGMV	HCVA		0.855482	0.315578	0.693259	0.746195	0.733878	0.844815
1285	MSGB HLA only	MSGB total	PTN11	CD56 Dim	INL Change	HCVA			0.855482	0.199582	0.762906	0.79105	0.847421
1286	MSGB HLA only	3:71535338	NRF2	CD4 T Cells	TMV	HCVA			0.215545	0.558856	0.801001	0.804467	0.784414
1287	MSGB HLA only	3:71535338	NRF2	CD4 T Cells	TRT	HCVA			0.215545	0.558856	0.801001	0.801324	0.780989
1288	MSGB HLA only	PTN11	CD56 Dim	INL Change	HCVA				0.153033	0.762906	0.79105	0.847421
1289	MSGB HLA only	16:79350204	MK03	Total T Cells	NGMV	HCVA			0.177581	0.840278	0.798167	0.803232	0.844815
1290	MSGB HLA only	MSGB total	MSGB non-HLA	LCK	Th1 Non-Classic	T2LV	Years with Disease	HCVA	0.855482	0.315578	0.693259	0.822062	0.831901	0.857949	0.854219
1291	MSGB HLA only	MSGB total	MSGB non-HLA	LCK	Th1 Non-Classic	T2LV	HCVA Change		0.855482	0.315578	0.693259	0.822062	0.831901	0.847833
1292	MSGB HLA only	MSGB total	MSGB non-HLA	LCK	Th1 Non-Classic	mRNFL	HCVA Change		0.855482	0.315578	0.693259	0.822062	0.828383	0.841152
1293	MSGB HLA only	MSGB total	MSGB non-HLA	LCK	Th1 Non-Classic	NGMV	HCVA Change		0.855482	0.315578	0.693259	0.822062	0.825806	0.839304
1294	MSGB HLA only	MSGB total	MSGB non-HLA	LCK	Th1 Non-Classic	NGMV Change	HCVA Change		0.855482	0.315578	0.693259	0.822062	0.792011	0.80866
1295	MSGB HLA only	MSGB total	MSGB non-HLA	LCK	Total CD8	T2LV	HCVA Change		0.855482	0.315578	0.693259	0.746195	0.738739	0.847833
1296	MSGB HLA only	MSGB total	MSGB non-HLA	LCK	Total CD8	NGMV	HCVA Change		0.855482	0.315578	0.693259	0.746195	0.733878	0.839304
1297	MSGB HLA only	MSGB total	PTN11	CD56 Dim	INL Change	HCVA Change			0.855482	0.199582	0.762906	0.79105	0.845577
1298	MSGB HLA only	MSGB total	MSGB non-HLA	LCK	Total CD8	tpRNFL	HCVA Change		0.855482	0.315578	0.693259	0.746195	0.660738	0.739385
1299	MSGB HLA only	MSGB total	PTN11	CD56 Dim	NGMV Change	HCVA Change			0.855482	0.199582	0.762906	0.755458	0.80866
1300	MSGB HLA only	3:71535338	NRF2	CD4 T Cells	mRNFL	HCVA Change			0.215545	0.558856	0.801001	0.810399	0.841152
1301	MSGB total	MSGB HLA only	STAT3	KS6B1	Total T Cells				0.388583	0.585288	0.834558	0.785654
1302	MSGB total	MSGB HLA only	GSK3AB	KS6B1	Total T Cells				0.388583	0.580209	0.843438	0.785654
1303	MSGB total	MSGB HLA only	STAT3	MK03	Total T Cells				0.388583	0.585288	0.826215	0.777767
1304	MSGB total	MSGB HLA only	6:159465977	MK03	Total T Cells				0.388583	0.582068	0.832012	0.777767
1305	MSGB total	MSGB HLA only	PTN11	MK03	Total T Cells				0.388583	0.587628	0.802038	0.777767
1306	MSGB total	MSGB HLA only	16:79350204	MK03	Total T Cells				0.388583	0.517507	0.832483	0.777767
1307	MSGB total	MSGB non-HLA	LCK	MK03	Total T Cells				0.305429	0.678958	0.828514	0.777767
1308	MSGB total	MSGB non-HLA	LCK	Th1 Non-Classic	Total T Cells				0.305429	0.678958	0.81406	0.767209
1309	MSGB total	MSGB non-HLA	6:137438057	KS6B1	Total T Cells				0.305429	0.561707	0.91881	0.785654
1310	MSGB total	MSGB non-HLA	6:159465977	MK03	Total T Cells				0.305429	0.598572	0.832012	0.777767
1311	MSGB total	MSGB HLA only	GSK3AB	NRF2	CD4 T Cells				0.388583	0.580209	0.848166	0.796141
1312	MSGB total	MSGB HLA only	PTN11	CD56 Dim	CD4 T Cells				0.388583	0.587628	0.742936	0.810884
1313	MSGB total	MSGB non-HLA	LCK	NRF2	CD4 T Cells				0.305429	0.678958	0.843874	0.796141
1314	MSGB total	MSGB non-HLA	LCK	Th1 Non-Classic	CD4 T Cells				0.305429	0.678958	0.81406	0.776134
1315	MSGB total	MSGB non-HLA	3:105455955	NRF2	CD4 T Cells				0.305429	0.591595	0.832295	0.796141
1316	MSGB total	MSGB HLA only	3:71535338	NRF2	CD4 T Cells				0.388583	0.464434	0.548458	0.796141
1317	MSGB total	3:71535338	NRF2	CD4 T Cells					0.210735	0.548458	0.796141
1318	MSGB total	MSGB HLA only	GSK3AB	STAT6	NRF2	CD4 T Cells			0.388583	0.580209	0.846659	0.853624	0.796141
1319	MSGB total	rs9277626	MSGB HLA only	GSK3AB	NRF2	CD4 T Cells			0.913709	0.375797	0.580209	0.848166	0.796141
1320	MSGB total	MSGB HLA only	STAT3	KS6B1	NRF2	CD4 T Cells			0.388583	0.585288	0.834558	0.848542	0.796141
1321	MSGB total	MSGB non-HLA	LCK	Th1 Non-Classic	Total Treg				0.305429	0.678958	0.81406	0.774755
1322	MSGB total	MSGB HLA only	GSK3AB	NRF2	CD4 T Cells	Total Treg			0.388583	0.580209	0.848166	0.796141	0.824147
1323	MSGB total	MSGB HLA only	GSK3AB	P53	B Reg	Total Treg			0.388583	0.580209	0.84198	0.797989	0.823448
1324	MSGB total	MSGB HLA only	STAT3	MP2K1	CD8 Treg	Total Treg			0.388583	0.585288	0.842332	0.791391	0.818836
1325	MSGB total	MSGB HLA only	GSK3AB	STAT5	Natural T	Total Treg			0.388583	0.580209	0.844262	0.792562	0.825277
1326	MSGB total	MSGB HLA only	STAT3	KS6B1	CD56 Bright	Total Treg			0.388583	0.585288	0.834558	0.807336	0.808036
1327	MSGB total	MSGB HLA only	STAT3	STAT5	Natural T	Total Treg			0.388583	0.585288	0.832024	0.792562	0.825277
1328	MSGB total	MSGB HLA only	GSK3AB	KS6B1	CD56 Bright	Total Treg			0.388583	0.580209	0.843438	0.807336	0.808036
1329	MSGB total	MSGB HLA only	STAT3	KS6B1	Total T Cells	Total Treg			0.388583	0.585288	0.834558	0.785654	0.823637
1330	MSGB total	MSGB HLA only	GSK3AB	KS6B1	Total T Cells	Total Treg			0.388583	0.580209	0.843438	0.785654	0.823637
1331	MSGB total	MSGB non-HLA	LCK	Th1 Non-Classic	Naive Treg				0.305429	0.678958	0.81406	0.774745
1332	MSGB total	MSGB HLA only	GSK3AB	NRF2	CD4 T Cells	Naive Treg			0.388583	0.580209	0.848166	0.796141	0.821501
1333	MSGB total	MSGB HLA only	GSK3AB	P53	B Reg	Naive Treg			0.388583	0.580209	0.84198	0.797989	0.824476
1334	MSGB total	MSGB HLA only	GSK3AB	STAT5	Natural T	Naive Treg			0.388583	0.580209	0.844262	0.792562	0.82316
1335	MSGB total	MSGB HLA only	STAT3	MP2K1	CD8 Treg	Naive Treg			0.388583	0.585288	0.842332	0.791391	0.815464
1336	MSGB total	MSGB HLA only	STAT3	STAT5	Natural T	Naive Treg			0.388583	0.585288	0.832024	0.792562	0.82316
1337	MSGB total	MSGB HLA only	STAT3	KS6B1	CD56 Bright	Naive Treg			0.388583	0.585288	0.834558	0.807336	0.80511
1338	MSGB total	MSGB HLA only	GSK3AB	KS6B1	CD56 Bright	Naive Treg			0.388583	0.580209	0.843438	0.807336	0.80511
1339	MSGB total	MSGB HLA only	STAT3	KS6B1	Total T Cells	Naive Treg			0.388583	0.585288	0.834558	0.785654	0.819359
1340	MSGB total	MSGB HLA only	GSK3AB	KS6B1	Total T Cells	Naive Treg			0.388583	0.580209	0.843438	0.785654	0.819359
1341	MSGB total	MSGB HLA only	STAT3	STAT1	Effector Treg				0.388583	0.585288	0.818063	0.766444
1342	MSGB total	MSGB non-HLA	2:136884679	STAT1	Effector Treg				0.305429	0.566221	0.773682	0.766444
1343	MSGB total	MSGB HLA only	GSK3AB	NRF2	CD4 T Cells	Effector Treg			0.388583	0.580209	0.848166	0.796141	0.834461
1344	MSGB total	MSGB HLA only	GSK3AB	P53	B Reg	Effector Treg			0.388583	0.580209	0.84198	0.797989	0.83449
1345	MSGB total	MSGB HLA only	STAT3	MP2K1	CD8 Treg	Effector Treg			0.388583	0.585288	0.842332	0.791391	0.83011
1346	MSGB total	MSGB HLA only	GSK3AB	STAT5	Natural T	Effector Treg			0.388583	0.580209	0.844262	0.792562	0.832096
1347	MSGB total	MSGB HLA only	STAT3	STAT5	Natural T	Effector Treg			0.388583	0.585288	0.832024	0.792562	0.832096
1348	MSGB total	MSGB HLA only	STAT3	KS6B1	Total T Cells	Effector Treg			0.388583	0.585288	0.834558	0.785654	0.829135
1349	MSGB total	MSGB HLA only	GSK3AB	AKT1	CD8 Treg	Effector Treg			0.388583	0.580209	0.84172	0.787075	0.83011
1350	MSGB total	MSGB HLA only	GSK3AB	KS6B1	Total T Cells	Effector Treg			0.388583	0.580209	0.843438	0.785654	0.829135
1351	MSGB total	MSGB non-HLA	LCK	Total CD8					0.305429	0.678958	0.726341
1352	MSGB total	MSGB HLA only	STAT3	KS6B1	Total CD8				0.388583	0.585288	0.834558	0.743964
1353	MSGB total	MSGB HLA only	GSK3AB	KS6B1	Total CD8				0.388583	0.580209	0.843438	0.743964
1354	MSGB total	MSGB HLA only	GSK3AB	STAT5	Total CD8				0.388583	0.580209	0.844262	0.73866
1355	MSGB total	MSGB HLA only	STAT3	STAT5	Total CD8				0.388583	0.585288	0.832024	0.73866
1356	MSGB total	MSGB HLA only	GSK3AB	HSPB1	Total CD8				0.388583	0.580209	0.83934	0.737869
1357	MSGB total	MSGB HLA only	STAT3	LCK	Total CD8				0.388583	0.585288	0.831731	0.726341
1358	MSGB total	MSGB HLA only	GSK3AB	LCK	Total CD8				0.388583	0.580209	0.841114	0.726341
1359	MSGB total	MSGB HLA only	6:159465977	LCK	Total CD8				0.388583	0.582068	0.836397	0.726341
1360	MSGB total	MSGB HLA only	PTN11	STAT5	Total CD8				0.388583	0.587628	0.802707	0.73866
1361	MSGB total	MSGB HLA only	STAT3	MP2K1	CD8 Treg				0.388583	0.585288	0.842332	0.791391
1362	MSGB total	MSGB HLA only	GSK3AB	AKT1	CD8 Treg				0.388583	0.580209	0.84172	0.787075
1363	MSGB total	MSGB HLA only	GSK3AB	HSPB1	CD8 Treg				0.388583	0.580209	0.83934	0.786869
1364	MSGB total	MSGB HLA only	PTN11	CD56 Dim	CD8 Treg				0.388583	0.587628	0.742936	0.813755
1365	MSGB total	MSGB non-HLA	LCK	AKT1	CD8 Treg				0.305429	0.678958	0.836675	0.787075
1366	MSGB total	MSGB non-HLA	5:158759900	HSPB1	CD8 Treg				0.305429	0.580522	0.825066	0.786869
1367	MSGB total	MSGB non-HLA	LCK	Total CD8	CD8 Treg				0.305429	0.678958	0.726341	0.674307
1368	MSGB total	rs9277626	MSGB HLA only	STAT3	MP2K1	CD8 Treg			0.913709	0.375797	0.585288	0.842332	0.791391
1369	MSGB total	MSGB HLA only	STAT3	MK12	MP2K1	CD8 Treg			0.388583	0.585288	0.838297	0.846116	0.791391
1370	MSGB total	MSGB HLA only	GSK3AB	NRF2	CD4 T Cells	CD8 Treg			0.388583	0.580209	0.848166	0.796141	0.841223
1371	MSGB total	MSGB HLA only	GSK3AB	AKTS1	Total B Cells				0.388583	0.580209	0.836861	0.790351
1372	MSGB total	MSGB HLA only	PTN11	CD56 Dim	Total B Cells				0.388583	0.587628	0.742936	0.778213
1373	MSGB total	MSGB non-HLA	LCK	AKTS1	Total B Cells				0.305429	0.678958	0.831192	0.790351
1374	MSGB total	MSGB non-HLA	LCK	Th1 Non-Classic	Total B Cells				0.305429	0.678958	0.81406	0.782554
1375	MSGB total	MSGB non-HLA	LCK	Total CD8	Total B Cells				0.305429	0.678958	0.726341	0.675632
1376	MSGB total	MSGB HLA only	STAT3	KS6B1	CD56 Bright	Total B Cells			0.388583	0.585288	0.834558	0.807336	0.836503
1377	MSGB total	MSGB HLA only	GSK3AB	KS6B1	CD56 Bright	Total B Cells			0.388583	0.580209	0.843438	0.807336	0.836503
1378	MSGB total	MSGB HLA only	GSK3AB	NRF2	AKTS1	Total B Cells			0.388583	0.580209	0.848166	0.840791	0.790351
1379	MSGB total	MSGB HLA only	STAT3	MP2K1	AKTS1	Total B Cells			0.388583	0.585288	0.842332	0.835373	0.790351
1380	MSGB total	MSGB HLA only	STAT3	KS6B1	AKTS1	Total B Cells			0.388583	0.585288	0.834558	0.841919	0.790351
1381	MSGB total	MSGB HLA only	GSK3AB	HSPB1	B Memory				0.388583	0.580209	0.83934	0.722635
1382	MSGB total	MSGB HLA only	GSK3AB	RS6	B Memory				0.388583	0.580209	0.835815	0.721967
1383	MSGB total	MSGB HLA only	PTN11	CD56 Dim	B Memory				0.388583	0.587628	0.742936	0.740643
1384	MSGB total	MSGB HLA only	5:133449827	RS6	B Memory				0.388583	0.558714	0.764032	0.721967
1385	MSGB total	MSGB non-HLA	LCK	RS6	B Memory				0.305429	0.678958	0.830452	0.721967
1386	MSGB total	MSGB non-HLA	3:105455955	RS6	B Memory				0.305429	0.591595	0.821658	0.721967
1387	MSGB total	MSGB non-HLA	5:158759900	HSPB1	B Memory				0.305429	0.580522	0.825066	0.722635
1388	MSGB total	MSGB non-HLA	LCK	Total CD8	B Memory				0.305429	0.678958	0.726341	0.625867
1389	MSGB total	MSGB non-HLA	6:138179146	RS6	B Memory				0.305429	0.566323	0.758815	0.721967
1390	MSGB total	MSGB HLA only	GSK3AB	P53	B Reg	B Memory			0.388583	0.580209	0.84198	0.797989	0.776838
1391	MSGB total	MSGB HLA only	PTN11	CD56 Dim	B Mature				0.388583	0.587628	0.742936	0.80634
1392	MSGB total	MSGB non-HLA	LCK	Total CD8	B Mature				0.305429	0.678958	0.726341	0.659637
1393	MSGB total	MSGB HLA only	GSK3AB	NRF2	CD4 T Cells	B Mature			0.388583	0.580209	0.848166	0.796141	0.797717
1394	MSGB total	MSGB HLA only	GSK3AB	P53	B Reg	B Mature			0.388583	0.580209	0.84198	0.797989	0.79765
1395	MSGB total	MSGB HLA only	STAT3	MP2K1	CD8 Treg	B Mature			0.388583	0.585288	0.842332	0.791391	0.794346
1396	MSGB total	MSGB HLA only	GSK3AB	STAT5	Natural T	B Mature			0.388583	0.580209	0.844262	0.792562	0.800177
1397	MSGB total	MSGB HLA only	STAT3	STAT5	Natural T	B Mature			0.388583	0.585288	0.832024	0.792562	0.800177
1398	MSGB total	MSGB HLA only	GSK3AB	STAT6	CD56 Dim	B Mature			0.388583	0.580209	0.846659	0.780585	0.80634
1399	MSGB total	MSGB HLA only	GSK3AB	AKT1	CD8 Treg	B Mature			0.388583	0.580209	0.84172	0.787075	0.794346
1400	MSGB total	MSGB HLA only	GSK3AB	HSPB1	CD8 Treg	B Mature			0.388583	0.580209	0.83934	0.786869	0.794346
1401	MSGB total	MSGB HLA only	GSK3AB	P53	B Reg				0.388583	0.580209	0.84198	0.797989
1402	MSGB total	MSGB non-HLA	3:105455955	P53	B Reg				0.305429	0.591595	0.83198	0.797989
1403	MSGB total	MSGB HLA only	GSK3AB	NRF2	P53	B Reg			0.388583	0.580209	0.848166	0.850061	0.797989
1404	MSGB total	MSGB HLA only	GSK3AB	STAT6	P53	B Reg			0.388583	0.580209	0.846659	0.850183	0.797989
1405	MSGB total	MSGB HLA only	GSK3AB	NRF2	CD4 T Cells	B Reg			0.388583	0.580209	0.848166	0.796141	0.847722
1406	MSGB total	MSGB HLA only	STAT3	IKBA	P53	B Reg			0.388583	0.585288	0.833258	0.845363	0.797989
1407	MSGB total	rs9277626	MSGB HLA only	GSK3AB	P53	B Reg			0.913709	0.375797	0.580209	0.84198	0.797989
1408	MSGB total	MSGB HLA only	GSK3AB	IKBA	P53	B Reg			0.388583	0.580209	0.841968	0.845363	0.797989
1409	MSGB total	MSGB HLA only	STAT3	MP2K1	CD8 Treg	B Reg			0.388583	0.585288	0.842332	0.791391	0.841363
1410	MSGB total	MSGB HLA only	GSK3AB	2:231121829	P53	B Reg			0.388583	0.580209	0.842876	0.843864	0.797989
1411	MSGB total	MSGB HLA only	PTN11	CD56 Dim	Plasma B Cells				0.388583	0.587628	0.742936	0.823367
1412	MSGB total	MSGB HLA only	GSK3AB	P53	B Reg	Plasma B Cells			0.388583	0.580209	0.84198	0.797989	0.830841
1413	MSGB total	MSGB HLA only	GSK3AB	STAT5	Natural T	Plasma B Cells			0.388583	0.580209	0.844262	0.792562	0.83435
1414	MSGB total	MSGB HLA only	STAT3	STAT5	Natural T	Plasma B Cells			0.388583	0.585288	0.832024	0.792562	0.83435
1415	MSGB total	MSGB HLA only	STAT3	MP2K1	CD8 Treg	Plasma B Cells			0.388583	0.585288	0.842332	0.791391	0.824703
1416	MSGB total	MSGB HLA only	GSK3AB	AKT1	CD8 Treg	Plasma B Cells			0.388583	0.580209	0.84172	0.787075	0.824703
1417	MSGB total	MSGB HLA only	GSK3AB	HSPB1	CD8 Treg	Plasma B Cells			0.388583	0.580209	0.83934	0.786869	0.824703
1418	MSGB total	MSGB HLA only	GSK3AB	STAT6	CD56 Dim	Plasma B Cells			0.388583	0.580209	0.846659	0.780585	0.823367
1419	MSGB total	MSGB HLA only	PTN11	STAT5	Natural T	Plasma B Cells			0.388583	0.587628	0.802707	0.792562	0.83435
1420	MSGB total	rs9277626	MSGB HLA only	PTN11	CD56 Dim	Plasma B Cells			0.913709	0.375797	0.587628	0.742936	0.823367
1421	MSGB total	MSGB HLA only	STAT3	KS6B1	Atypical B Memory				0.388583	0.585288	0.834558	0.75946
1422	MSGB total	MSGB HLA only	GSK3AB	KS6B1	Atypical B Memory				0.388583	0.580209	0.843438	0.75946
1423	MSGB total	MSGB HLA only	GSK3AB	HSPB1	Atypical B Memory				0.388583	0.580209	0.83934	0.704849
1424	MSGB total	MSGB HLA only	PTN11	CD56 Dim	Atypical B Memory				0.388583	0.587628	0.742936	0.670671
1425	MSGB total	MSGB non-HLA	6:137438057	KS6B1	Atypical B Memory				0.305429	0.561707	0.91881	0.75946
1426	MSGB total	MSGB non-HLA	5:158759900	KS6B1	Atypical B Memory				0.305429	0.580522	0.831482	0.75946
1427	MSGB total	MSGB non-HLA	5:158759900	HSPB1	Atypical B Memory				0.305429	0.580522	0.825066	0.704849
1428	MSGB total	MSGB HLA only	STAT3	MP2K1	KS6B1	Atypical B Memory			0.388583	0.585288	0.842332	0.845947	0.75946
1429	MSGB total	MSGB HLA only	GSK3AB	NRF2	KS6B1	Atypical B Memory			0.388583	0.580209	0.848166	0.848542	0.75946
1430	MSGB total	MSGB HLA only	GSK3AB	STAT6	KS6B1	Atypical B Memory			0.388583	0.580209	0.846659	0.849122	0.75946
1431	MSGB total	MSGB HLA only	GSK3AB	STAT5	Natural T				0.388583	0.580209	0.844262	0.792562
1432	MSGB total	MSGB HLA only	STAT3	STAT5	Natural T				0.388583	0.585288	0.832024	0.792562
1433	MSGB total	MSGB HLA only	PTN11	STAT5	Natural T				0.388583	0.587628	0.802707	0.792562
1434	MSGB total	MSGB HLA only	PTN11	CD56 Dim	Natural T				0.388583	0.587628	0.742936	0.819452
1435	MSGB total	MSGB non-HLA	LCK	Total CD8	Natural T				0.305429	0.678958	0.726341	0.677999
1436	MSGB total	MSGB HLA only	GSK3AB	NRF2	CD4 T Cells	Natural T			0.388583	0.580209	0.848166	0.796141	0.845395
1437	MSGB total	MSGB HLA only	GSK3AB	NRF2	STAT5	Natural T			0.388583	0.580209	0.848166	0.846775	0.792562
1438	MSGB total	MSGB HLA only	GSK3AB	STAT6	STAT5	Natural T			0.388583	0.580209	0.846659	0.848172	0.792562
1439	MSGB total	MSGB HLA only	STAT3	MP2K1	CD8 Treg	Natural T			0.388583	0.585288	0.842332	0.791391	0.842326
1440	MSGB total	MSGB HLA only	GSK3AB	P53	B Reg	Natural T			0.388583	0.580209	0.84198	0.797989	0.843781
1441	MSGB total	MSGB HLA only	PTN11	CD56 Dim					0.388583	0.587628	0.742936
1442	MSGB total	MSGB HLA only	GSK3AB	STAT6	CD56 Dim				0.388583	0.580209	0.846659	0.780585
1443	MSGB total	rs9277626	MSGB HLA only	PTN11	CD56 Dim				0.913709	0.375797	0.587628	0.742936
1444	MSGB total	4:109058718	MSGB HLA only	PTN11	CD56 Dim				0.911732	0.372965	0.587628	0.742936
1445	MSGB total	MSGB HLA only	STAT3	PTN11	CD56 Dim				0.388583	0.585288	0.808418	0.742936
1446	MSGB total	HLA_DRB1_1501	MSGB HLA only	PTN11	CD56 Dim				0.357421	0.924202	0.587628	0.742936
1447	MSGB total	rs9271366	MSGB HLA only	PTN11	CD56 Dim				0.355449	0.919709	0.587628	0.742936
1448	MSGB total	rs2523500	MSGB HLA only	PTN11	CD56 Dim				0.355427	0.917756	0.587628	0.742936
1449	MSGB total	MSGB non-HLA	3:105455955	STAT6	CD56 Dim				0.305429	0.591595	0.830778	0.780585
1450	MSGB total	MSGB non-HLA	2:136884679	PTN11	CD56 Dim				0.305429	0.566221	0.791501	0.742936
1451	MSGB total	MSGB HLA only	STAT3	KS6B1	CD56 Bright				0.388583	0.585288	0.834558	0.807336
1452	MSGB total	MSGB HLA only	GSK3AB	KS6B1	CD56 Bright				0.388583	0.580209	0.843438	0.807336
1453	MSGB total	MSGB HLA only	GSK3AB	AKTS1	CD56 Bright				0.388583	0.580209	0.836861	0.797793
1454	MSGB total	MSGB HLA only	PTN11	CD56 Dim	CD56 Bright				0.388583	0.587628	0.742936	0.790299
1455	MSGB total	MSGB non-HLA	LCK	AKTS1	CD56 Bright				0.305429	0.678958	0.831192	0.797793
1456	MSGB total	MSGB non-HLA	LCK	Th1 Non-Classic	CD56 Bright				0.305429	0.678958	0.81406	0.791553
1457	MSGB total	MSGB non-HLA	6:137438057	KS6B1	CD56 Bright				0.305429	0.561707	0.91881	0.807336
1458	MSGB total	MSGB non-HLA	5:158759900	KS6B1	CD56 Bright				0.305429	0.580522	0.831482	0.807336
1459	MSGB total	MSGB HLA only	STAT3	MP2K1	KS6B1	CD56 Bright			0.388583	0.585288	0.842332	0.845947	0.807336
1460	MSGB total	MSGB HLA only	GSK3AB	NRF2	KS6B1	CD56 Bright			0.388583	0.580209	0.848166	0.848542	0.807336
1461	MSGB total	MSGB non-HLA	LCK	Total CD8	CD56 Neg				0.305429	0.678958	0.726341	0.540034
1462	MSGB total	MSGB HLA only	STAT3	MP2K1	Th17	CD56 Neg			0.388583	0.585288	0.842332	0.814118	0.564958
1463	MSGB total	MSGB HLA only	GSK3AB	STAT6	Th17	CD56 Neg			0.388583	0.580209	0.846659	0.818488	0.564958
1464	MSGB total	MSGB HLA only	STAT3	STAT1	Th17	CD56 Neg			0.388583	0.585288	0.818063	0.801775	0.564958
1465	MSGB total	MSGB HLA only	GSK3AB	STAT5	Natural T	CD56 Neg			0.388583	0.580209	0.844262	0.792562	0.544684
1466	MSGB total	MSGB HLA only	STAT3	STAT5	Natural T	CD56 Neg			0.388583	0.585288	0.832024	0.792562	0.544684
1467	MSGB total	MSGB HLA only	STAT3	MP2K1	CD8 Treg	CD56 Neg			0.388583	0.585288	0.842332	0.791391	0.540718
1468	MSGB total	MSGB HLA only	GSK3AB	AKT1	CD8 Treg	CD56 Neg			0.388583	0.580209	0.84172	0.787075	0.540718
1469	MSGB total	MSGB HLA only	GSK3AB	HSPB1	CD8 Treg	CD56 Neg			0.388583	0.580209	0.83934	0.786869	0.540718
1470	MSGB total	MSGB HLA only	PTN11	STAT5	Natural T	CD56 Neg			0.388583	0.587628	0.802707	0.792562	0.544684
1471	MSGB total	MSGB HLA only	PTN11	CD56 Dim	Total CD4 Teff				0.388583	0.587628	0.742936	0.820378
1472	MSGB total	MSGB non-HLA	LCK	Th1 Non-Classic	Total CD4 Teff				0.305429	0.678958	0.81406	0.785583
1473	MSGB total	MSGB HLA only	GSK3AB	NRF2	CD4 T Cells	Total CD4 Teff			0.388583	0.580209	0.848166	0.796141	0.850853
1474	MSGB total	MSGB HLA only	STAT3	MP2K1	CD8 Treg	Total CD4 Teff			0.388583	0.585288	0.842332	0.791391	0.847196
1475	MSGB total	MSGB HLA only	GSK3AB	STAT5	Natural T	Total CD4 Teff			0.388583	0.580209	0.844262	0.792562	0.85414
1476	MSGB total	MSGB HLA only	STAT3	STAT5	Natural T	Total CD4 Teff			0.388583	0.585288	0.832024	0.792562	0.85414
1477	MSGB total	MSGB HLA only	GSK3AB	P53	B Reg	Total CD4 Teff			0.388583	0.580209	0.84198	0.797989	0.848416
1478	MSGB total	MSGB HLA only	GSK3AB	AKT1	CD8 Treg	Total CD4 Teff			0.388583	0.580209	0.84172	0.787075	0.847196
1479	MSGB total	MSGB HLA only	GSK3AB	HSPB1	CD8 Treg	Total CD4 Teff			0.388583	0.580209	0.83934	0.786869	0.847196
1480	MSGB total	MSGB HLA only	PTN11	STAT5	Natural T	Total CD4 Teff			0.388583	0.587628	0.802707	0.792562	0.85414
1481	MSGB total	MSGB HLA only	GSK3AB	AKTS1	Th1 Classic				0.388583	0.580209	0.836861	0.771644
1482	MSGB total	MSGB non-HLA	LCK	AKTS1	Th1 Classic				0.305429	0.678958	0.831192	0.771644
1483	MSGB total	MSGB non-HLA	LCK	JUN	Th1 Classic				0.305429	0.678958	0.833895	0.769202
1484	MSGB total	MSGB non-HLA	LCK	Th1 Non-Classic	Th1 Classic				0.305429	0.678958	0.81406	0.786567
1485	MSGB total	MSGB non-HLA	2:136884679	JUN	Th1 Classic				0.305429	0.566221	0.780899	0.769202
1486	MSGB total	MSGB HLA only	STAT3	MP2K1	JUN	Th1 Classic			0.388583	0.585288	0.842332	0.839393	0.769202
1487	MSGB total	MSGB HLA only	GSK3AB	NRF2	AKTS1	Th1 Classic			0.388583	0.580209	0.848166	0.840791	0.771644
1488	MSGB total	MSGB HLA only	STAT3	MP2K1	AKTS1	Th1 Classic			0.388583	0.585288	0.842332	0.835373	0.771644
1489	MSGB total	MSGB HLA only	STAT3	KS6B1	AKTS1	Th1 Classic			0.388583	0.585288	0.834558	0.841919	0.771644
1490	MSGB total	MSGB HLA only	GSK3AB	NRF2	JUN	Th1 Classic			0.388583	0.580209	0.848166	0.841565	0.769202
1491	MSGB total	MSGB non-HLA	LCK	Th1 Non-Classic					0.305429	0.678958	0.81406
1492	MSGB total	MSGB HLA only	STAT3	LCK	Th1 Non-Classic				0.388583	0.585288	0.831731	0.81406
1493	MSGB total	MSGB HLA only	GSK3AB	LCK	Th1 Non-Classic				0.388583	0.580209	0.841114	0.81406
1494	MSGB total	MSGB HLA only	6:159465977	LCK	Th1 Non-Classic				0.388583	0.582068	0.836397	0.81406
1495	MSGB total	MSGB non-HLA	LCK	JUN	Th1 Non-Classic				0.305429	0.678958	0.833895	0.816067
1496	MSGB total	MSGB non-HLA	6:159465977	LCK	Th1 Non-Classic				0.305429	0.598572	0.836397	0.81406
1497	MSGB total	MSGB non-HLA	2:136884679	JUN	Th1 Non-Classic				0.305429	0.566221	0.780899	0.816067
1498	MSGB total	MSGB HLA only	STAT3	MP2K1	JUN	Th1 Non-Classic			0.388583	0.585288	0.842332	0.839393	0.816067
1499	MSGB total	MSGB HLA only	GSK3AB	NRF2	LCK	Th1 Non-Classic			0.388583	0.580209	0.848166	0.843874	0.81406
1500	MSGB total	MSGB HLA only	GSK3AB	NRF2	JUN	Th1 Non-Classic			0.388583	0.580209	0.848166	0.841565	0.816067
1501	MSGB total	MSGB HLA only	STAT3	MP2K1	Th17				0.388583	0.585288	0.842332	0.814118
1502	MSGB total	MSGB HLA only	GSK3AB	STAT6	Th17				0.388583	0.580209	0.846659	0.818488
1503	MSGB total	MSGB HLA only	STAT3	STAT1	Th17				0.388583	0.585288	0.818063	0.801775
1504	MSGB total	MSGB non-HLA	LCK	Th1 Non-Classic	Th17				0.305429	0.678958	0.81406	0.804908
1505	MSGB total	MSGB non-HLA	3:105455955	STAT6	Th17				0.305429	0.591595	0.830778	0.818488
1506	MSGB total	MSGB non-HLA	2:136884679	STAT1	Th17				0.305429	0.566221	0.773682	0.801775
1507	MSGB total	MSGB HLA only	GSK3AB	NRF2	STAT6	Th17			0.388583	0.580209	0.848166	0.853624	0.818488
1508	MSGB total	rs9277626	MSGB HLA only	STAT3	MP2K1	Th17			0.913709	0.375797	0.585288	0.842332	0.814118
1509	MSGB total	MSGB HLA only	STAT3	KS6B1	STAT6	Th17			0.388583	0.585288	0.834558	0.849122	0.818488
1510	MSGB total	MSGB HLA only	STAT3	MP2K1	STAT6	Th17			0.388583	0.585288	0.842332	0.84089	0.818488
1511	MSGB total	MSGB HLA only	STAT3	MP2K1	Th1/Th17				0.388583	0.585288	0.842332	0.796921
1512	MSGB total	MSGB HLA only	STAT3	TF65	Th1/Th17				0.388583	0.585288	0.83635	0.787519
1513	MSGB total	MSGB HLA only	6:159465977	TF65	Th1/Th17				0.388583	0.582068	0.834537	0.787519
1514	MSGB total	MSGB HLA only	STAT3	STAT1	Th1/Th17				0.388583	0.585288	0.818063	0.781445
1515	MSGB total	MSGB HLA only	PTN11	TF65	Th1/Th17				0.388583	0.587628	0.806775	0.787519
1516	MSGB total	MSGB non-HLA	LCK	Th1 Non-Classic	Th1/Th17				0.305429	0.678958	0.81406	0.818475
1517	MSGB total	MSGB non-HLA	6:159465977	TF65	Th1/Th17				0.305429	0.598572	0.834537	0.787519
1518	MSGB total	MSGB non-HLA	LCK	Total CD8	Th1/Th17				0.305429	0.678958	0.726341	0.689537
1519	MSGB total	MSGB non-HLA	2:136884679	STAT1	Th1/Th17				0.305429	0.566221	0.773682	0.781445
1520	MSGB total	rs9277626	MSGB HLA only	STAT3	MP2K1	Th1/Th17			0.913709	0.375797	0.585288	0.842332	0.796921
1521	MSGB total	MSGB non-HLA	LCK	Th1 Non-Classic	pRNFL				0.305429	0.678958	0.81406	0.804916
1522	MSGB total	MSGB HLA only	STAT3	MP2K1	Th17	pRNFL			0.388583	0.585288	0.842332	0.814118	0.801187
1523	MSGB total	MSGB HLA only	GSK3AB	STAT6	Th17	pRNFL			0.388583	0.580209	0.846659	0.818488	0.801187
1524	MSGB total	MSGB HLA only	STAT3	LCK	Th1 Non-Classic	pRNFL			0.388583	0.585288	0.831731	0.81406	0.804916
1525	MSGB total	MSGB HLA only	GSK3AB	LCK	Th1 Non-Classic	pRNFL			0.388583	0.580209	0.841114	0.81406	0.804916
1526	MSGB total	MSGB HLA only	6:159465977	LCK	Th1 Non-Classic	pRNFL			0.388583	0.582068	0.836397	0.81406	0.804916
1527	MSGB total	MSGB HLA only	STAT3	STAT1	Th17	pRNFL			0.388583	0.585288	0.818063	0.801775	0.801187
1528	MSGB total	MSGB HLA only	PTN11	CD56 Dim	INL Change	pRNFL			0.388583	0.587628	0.742936	0.779628	0.824898
1529	MSGB total	MSGB HLA only	PTN11	CD56 Dim	NGMV Change	pRNFL			0.388583	0.587628	0.742936	0.739866	0.785392
1530	MSGB total	MSGB non-HLA	LCK	Th1 Non-Classic	mRNFL	pRNFL			0.305429	0.678958	0.81406	0.818142	0.83658
1531	MSGB total	MSGB HLA only	STAT3	MP2K1	Th1/Th17	pRNFL Change			0.388583	0.585288	0.842332	0.796921	0.665028
1532	MSGB total	MSGB HLA only	STAT3	TF65	Th1/Th17	pRNFL Change			0.388583	0.585288	0.83635	0.787519	0.665028
1533	MSGB total	MSGB HLA only	6:159465977	TF65	Th1/Th17	pRNFL Change			0.388583	0.582068	0.834537	0.787519	0.665028
1534	MSGB total	MSGB HLA only	STAT3	STAT1	Th1/Th17	pRNFL Change			0.388583	0.585288	0.818063	0.781445	0.665028
1535	MSGB total	MSGB HLA only	PTN11	TF65	Th1/Th17	pRNFL Change			0.388583	0.587628	0.806775	0.787519	0.665028
1536	MSGB total	MSGB HLA only	PTN11	CD56 Dim	INL Change	pRNFL Change			0.388583	0.587628	0.742936	0.779628	0.660144
1537	MSGB total	MSGB non-HLA	LCK	Th1 Non-Classic	Th1/Th17	pRNFL Change			0.305429	0.678958	0.81406	0.818475	0.665028
1538	MSGB total	MSGB non-HLA	LCK	Th1 Non-Classic	Total Treg	pRNFL Change			0.305429	0.678958	0.81406	0.774755	0.635825
1539	MSGB total	MSGB non-HLA	6:159465977	TF65	Th1/Th17	pRNFL Change			0.305429	0.598572	0.834537	0.787519	0.665028
1540	MSGB total	MSGB non-HLA	LCK	Total CD8	Th1/Th17	pRNFL Change			0.305429	0.678958	0.726341	0.689537	0.665028
1541	MSGB total	MSGB non-HLA	LCK	Th1 Non-Classic	mRNFL				0.305429	0.678958	0.81406	0.818142
1542	MSGB total	MSGB HLA only	STAT3	MP2K1	Th17	mRNFL			0.388583	0.585288	0.842332	0.814118	0.820871
1543	MSGB total	MSGB HLA only	GSK3AB	STAT6	Th17	mRNFL			0.388583	0.580209	0.846659	0.818488	0.820871
1544	MSGB total	MSGB HLA only	STAT3	LCK	Th1 Non-Classic	mRNFL			0.388583	0.585288	0.831731	0.81406	0.818142
1545	MSGB total	MSGB HLA only	GSK3AB	LCK	Th1 Non-Classic	mRNFL			0.388583	0.580209	0.841114	0.81406	0.818142
1546	MSGB total	MSGB HLA only	6:159465977	LCK	Th1 Non-Classic	mRNFL			0.388583	0.582068	0.836397	0.81406	0.818142
1547	MSGB total	MSGB HLA only	STAT3	STAT1	Th17	mRNFL			0.388583	0.585288	0.818063	0.801775	0.820871
1548	MSGB total	MSGB HLA only	GSK3AB	NRF2	CD4 T Cells	mRNFL			0.388583	0.580209	0.848166	0.796141	0.791438
1549	MSGB total	MSGB HLA only	STAT3	KS6B1	Total T Cells	mRNFL			0.388583	0.585288	0.834558	0.785654	0.782403
1550	MSGB total	MSGB HLA only	GSK3AB	KS6B1	Total T Cells	mRNFL			0.388583	0.580209	0.843438	0.785654	0.782403
1551	MSGB total	MSGB HLA only	GSK3AB	AKTS1	Th1 Classic	mRNFL Change			0.388583	0.580209	0.836861	0.771644	0.770756
1552	MSGB total	MSGB HLA only	PTN11	CD56 Dim	INL Change	mRNFL Change			0.388583	0.587628	0.742936	0.779628	0.843639
1553	MSGB total	MSGB HLA only	PTN11	CD56 Dim	NGMV Change	mRNFL Change			0.388583	0.587628	0.742936	0.739866	0.800221
1554	MSGB total	MSGB non-HLA	LCK	Th1 Non-Classic	mRNFL	mRNFL Change			0.305429	0.678958	0.81406	0.818142	0.839824
1555	MSGB total	MSGB non-HLA	LCK	Th1 Non-Classic	NGMV Change	mRNFL Change			0.305429	0.678958	0.81406	0.781555	0.800221
1556	MSGB total	MSGB non-HLA	LCK	AKTS1	Th1 Classic	mRNFL Change			0.305429	0.678958	0.831192	0.771644	0.770756
1557	MSGB total	MSGB non-HLA	LCK	JUN	Th1 Classic	mRNFL Change			0.305429	0.678958	0.833895	0.769202	0.770756
1558	MSGB total	MSGB non-HLA	LCK	Th1 Non-Classic	Th1 Classic	mRNFL Change			0.305429	0.678958	0.81406	0.786567	0.770756
1559	MSGB total	MSGB non-HLA	2:136884679	JUN	Th1 Classic	mRNFL Change			0.305429	0.566221	0.780899	0.769202	0.770756
1560	MSGB total	MSGB HLA only	STAT3	MP2K1	Th17	mRNFL	mRNFL Change		0.388583	0.585288	0.842332	0.814118	0.820871	0.839824
1561	MSGB total	MSGB non-HLA	LCK	Total CD8	tpRNFL				0.305429	0.678958	0.726341	0.645558
1562	MSGB total	MSGB HLA only	STAT3	KS6B1	CD56 Bright	tpRNFL			0.388583	0.585288	0.834558	0.807336	0.733639
1563	MSGB total	MSGB HLA only	GSK3AB	KS6B1	CD56 Bright	tpRNFL			0.388583	0.580209	0.843438	0.807336	0.733639
1564	MSGB total	MSGB HLA only	GSK3AB	AKTS1	CD56 Bright	tpRNFL			0.388583	0.580209	0.836861	0.797793	0.733639
1565	MSGB total	MSGB HLA only	GSK3AB	AKTS1	Total B Cells	tpRNFL			0.388583	0.580209	0.836861	0.790351	0.731402
1566	MSGB total	MSGB HLA only	PTN11	CD56 Dim	CD56 Bright	tpRNFL			0.388583	0.587628	0.742936	0.790299	0.733639
1567	MSGB total	MSGB HLA only	PTN11	CD56 Dim	Total B Cells	tpRNFL			0.388583	0.587628	0.742936	0.778213	0.731402
1568	MSGB total	MSGB HLA only	STAT3	KS6B1	Total CD8	tpRNFL			0.388583	0.585288	0.834558	0.743964	0.645558
1569	MSGB total	MSGB HLA only	GSK3AB	KS6B1	Total CD8	tpRNFL			0.388583	0.580209	0.843438	0.743964	0.645558
1570	MSGB total	MSGB HLA only	GSK3AB	STAT5	Total CD8	tpRNFL			0.388583	0.580209	0.844262	0.73866	0.645558
1571	MSGB total	MSGB HLA only	STAT3	MP2K1	CD8 Treg	TMV			0.388583	0.585288	0.842332	0.791391	0.786832
1572	MSGB total	MSGB HLA only	GSK3AB	NRF2	CD4 T Cells	TMV			0.388583	0.580209	0.848166	0.796141	0.785012
1573	MSGB total	MSGB HLA only	GSK3AB	STAT5	Natural T	TMV			0.388583	0.580209	0.844262	0.792562	0.787474
1574	MSGB total	MSGB HLA only	STAT3	STAT5	Natural T	TMV			0.388583	0.585288	0.832024	0.792562	0.787474
1575	MSGB total	MSGB HLA only	GSK3AB	AKT1	CD8 Treg	TMV			0.388583	0.580209	0.84172	0.787075	0.786832
1576	MSGB total	MSGB HLA only	GSK3AB	HSPB1	CD8 Treg	TMV			0.388583	0.580209	0.83934	0.786869	0.786832
1577	MSGB total	MSGB HLA only	STAT3	KS6B1	Total T Cells	TMV			0.388583	0.585288	0.834558	0.785654	0.77509
1578	MSGB total	MSGB HLA only	GSK3AB	KS6B1	Total T Cells	TMV			0.388583	0.580209	0.843438	0.785654	0.77509
1579	MSGB total	MSGB HLA only	PTN11	STAT5	Natural T	TMV			0.388583	0.587628	0.802707	0.792562	0.787474
1580	MSGB total	MSGB HLA only	STAT3	MK03	Total T Cells	TMV			0.388583	0.585288	0.826215	0.777767	0.77509
1581	MSGB total	MSGB HLA only	PTN11	CD56 Dim	Total CD4 Teff	TMV Change			0.388583	0.587628	0.742936	0.820378	0.706987
1582	MSGB total	MSGB non-HLA	LCK	Th1 Non-Classic	Total CD4 Teff	TMV Change			0.305429	0.678958	0.81406	0.785583	0.706987
1583	MSGB total	MSGB HLA only	GSK3AB	NRF2	CD4 T Cells	Total CD4 Teff	TMV Change		0.388583	0.580209	0.848166	0.796141	0.850853	0.706987
1584	MSGB total	MSGB HLA only	STAT3	MP2K1	CD8 Treg	Total CD4 Teff	TMV Change		0.388583	0.585288	0.842332	0.791391	0.847196	0.706987
1585	MSGB total	MSGB HLA only	GSK3AB	STAT5	Natural T	Total CD4 Teff	TMV Change		0.388583	0.580209	0.844262	0.792562	0.85414	0.706987
1586	MSGB total	MSGB HLA only	STAT3	STAT5	Natural T	Total CD4 Teff	TMV Change		0.388583	0.585288	0.832024	0.792562	0.85414	0.706987
1587	MSGB total	MSGB HLA only	GSK3AB	P53	B Reg	Total CD4 Teff	TMV Change		0.388583	0.580209	0.84198	0.797989	0.848416	0.706987
1588	MSGB total	MSGB HLA only	GSK3AB	AKT1	CD8 Treg	Total CD4 Teff	TMV Change		0.388583	0.580209	0.84172	0.787075	0.847196	0.706987
1589	MSGB total	MSGB HLA only	GSK3AB	NRF2	CD4 T Cells	TRT	TMV Change		0.388583	0.580209	0.848166	0.796141	0.791588	0.73786
1590	MSGB total	MSGB HLA only	GSK3AB	HSPB1	CD8 Treg	Total CD4 Teff	TMV Change		0.388583	0.580209	0.83934	0.786869	0.847196	0.706987
1591	MSGB total	MSGB HLA only	GSK3AB	NRF2	CD4 T Cells	TRT			0.388583	0.580209	0.848166	0.796141	0.791588
1592	MSGB total	MSGB HLA only	STAT3	MP2K1	CD8 Treg	TRT			0.388583	0.585288	0.842332	0.791391	0.789386
1593	MSGB total	MSGB HLA only	GSK3AB	STAT5	Natural T	TRT			0.388583	0.580209	0.844262	0.792562	0.79491
1594	MSGB total	MSGB HLA only	STAT3	STAT5	Natural T	TRT			0.388583	0.585288	0.832024	0.792562	0.79491
1595	MSGB total	MSGB HLA only	GSK3AB	AKT1	CD8 Treg	TRT			0.388583	0.580209	0.84172	0.787075	0.789386
1596	MSGB total	MSGB HLA only	GSK3AB	HSPB1	CD8 Treg	TRT			0.388583	0.580209	0.83934	0.786869	0.789386
1597	MSGB total	MSGB HLA only	STAT3	KS6B1	Total T Cells	TRT			0.388583	0.585288	0.834558	0.785654	0.777936
1598	MSGB total	MSGB HLA only	PTN11	STAT5	Natural T	TRT			0.388583	0.587628	0.802707	0.792562	0.79491
1599	MSGB total	MSGB HLA only	GSK3AB	KS6B1	Total T Cells	TRT			0.388583	0.580209	0.843438	0.785654	0.777936
1600	MSGB total	MSGB HLA only	STAT3	MK03	Total T Cells	TRT			0.388583	0.585288	0.826215	0.777767	0.777936
1601	MSGB total	MSGB HLA only	PTN11	CD56 Dim	Total CD4 Teff	TRT Change			0.388583	0.587628	0.742936	0.820378	0.698915
1602	MSGB total	MSGB non-HLA	LCK	Th1 Non-Classic	Total CD4 Teff	TRT Change			0.305429	0.678958	0.81406	0.785583	0.698915
1603	MSGB total	MSGB HLA only	GSK3AB	NRF2	CD4 T Cells	Total CD4 Teff	TRT Change		0.388583	0.580209	0.848166	0.796141	0.850853	0.698915
1604	MSGB total	MSGB HLA only	STAT3	MP2K1	CD8 Treg	Total CD4 Teff	TRT Change		0.388583	0.585288	0.842332	0.791391	0.847196	0.698915
1605	MSGB total	MSGB HLA only	GSK3AB	STAT5	Natural T	Total CD4 Teff	TRT Change		0.388583	0.580209	0.844262	0.792562	0.85414	0.698915
1606	MSGB total	MSGB HLA only	STAT3	STAT5	Natural T	Total CD4 Teff	TRT Change		0.388583	0.585288	0.832024	0.792562	0.85414	0.698915
1607	MSGB total	MSGB HLA only	GSK3AB	P53	B Reg	Total CD4 Teff	TRT Change		0.388583	0.580209	0.84198	0.797989	0.848416	0.698915
1608	MSGB total	MSGB HLA only	STAT3	MP2K1	CD8 Treg	TMV	TRT Change		0.388583	0.585288	0.842332	0.791391	0.786832	0.734863
1609	MSGB total	MSGB HLA only	GSK3AB	NRF2	CD4 T Cells	TRT	TRT Change		0.388583	0.580209	0.848166	0.796141	0.791588	0.729885
1610	MSGB total	MSGB HLA only	GSK3AB	AKT1	CD8 Treg	Total CD4 Teff	TRT Change		0.388583	0.580209	0.84172	0.787075	0.847196	0.698915
1611	MSGB total	MSGB HLA only	STAT3	MP2K1	CD8 Treg	GCIPL			0.388583	0.585288	0.842332	0.791391	0.788236
1612	MSGB total	MSGB HLA only	GSK3AB	NRF2	CD4 T Cells	GCIPL			0.388583	0.580209	0.848166	0.796141	0.78091
1613	MSGB total	MSGB HLA only	GSK3AB	STAT5	Natural T	GCIPL			0.388583	0.580209	0.844262	0.792562	0.786234
1614	MSGB total	MSGB HLA only	STAT3	STAT5	Natural T	GCIPL			0.388583	0.585288	0.832024	0.792562	0.786234
1615	MSGB total	MSGB HLA only	GSK3AB	AKT1	CD8 Treg	GCIPL			0.388583	0.580209	0.84172	0.787075	0.788236
1616	MSGB total	MSGB HLA only	GSK3AB	HSPB1	CD8 Treg	GCIPL			0.388583	0.580209	0.83934	0.786869	0.788236
1617	MSGB total	MSGB HLA only	PTN11	STAT5	Natural T	GCIPL			0.388583	0.587628	0.802707	0.792562	0.786234
1618	MSGB total	MSGB HLA only	PTN11	CD56 Dim	Total CD4 Teff	GCIPL			0.388583	0.587628	0.742936	0.820378	0.793152
1619	MSGB total	MSGB HLA only	PTN11	CD56 Dim	Natural T	GCIPL			0.388583	0.587628	0.742936	0.819452	0.786234
1620	MSGB total	MSGB HLA only	PTN11	CD56 Dim	CD8 Treg	GCIPL			0.388583	0.587628	0.742936	0.813755	0.788236
1621	MSGB total	MSGB HLA only	GSK3AB	NRF2	CD4 T Cells	GCIPL Change			0.388583	0.580209	0.848166	0.796141	0.752496
1622	MSGB total	MSGB HLA only	STAT3	MP2K1	Th17	GCIPL Change			0.388583	0.585288	0.842332	0.814118	0.730565
1623	MSGB total	MSGB HLA only	GSK3AB	STAT5	Natural T	GCIPL Change			0.388583	0.580209	0.844262	0.792562	0.754793
1624	MSGB total	MSGB HLA only	GSK3AB	STAT6	Th17	GCIPL Change			0.388583	0.580209	0.846659	0.818488	0.730565
1625	MSGB total	MSGB HLA only	STAT3	STAT5	Natural T	GCIPL Change			0.388583	0.585288	0.832024	0.792562	0.754793
1626	MSGB total	MSGB HLA only	STAT3	MP2K1	CD8 Treg	GCIPL Change			0.388583	0.585288	0.842332	0.791391	0.746051
1627	MSGB total	MSGB HLA only	GSK3AB	AKT1	CD8 Treg	GCIPL Change			0.388583	0.580209	0.84172	0.787075	0.746051
1628	MSGB total	MSGB HLA only	GSK3AB	HSPB1	CD8 Treg	GCIPL Change			0.388583	0.580209	0.83934	0.786869	0.746051
1629	MSGB total	MSGB HLA only	PTN11	STAT5	Natural T	GCIPL Change			0.388583	0.587628	0.802707	0.792562	0.754793
1630	MSGB total	MSGB HLA only	STAT3	STAT1	Th17	GCIPL Change			0.388583	0.585288	0.818063	0.801775	0.730565
1631	MSGB total	MSGB HLA only	STAT3	MP2K1	Th17	INL			0.388583	0.585288	0.842332	0.814118	0.815765
1632	MSGB total	MSGB HLA only	GSK3AB	STAT6	Th17	INL			0.388583	0.580209	0.846659	0.818488	0.815765
1633	MSGB total	MSGB HLA only	STAT3	STAT1	Th17	INL			0.388583	0.585288	0.818063	0.801775	0.815765
1634	MSGB total	MSGB HLA only	GSK3AB	AKTS1	Total B Cells	INL			0.388583	0.580209	0.836861	0.790351	0.791181
1635	MSGB total	MSGB HLA only	GSK3AB	AKTS1	Th1 Classic	INL			0.388583	0.580209	0.836861	0.771644	0.771526
1636	MSGB total	MSGB HLA only	PTN11	CD56 Dim	INL Change	INL			0.388583	0.587628	0.742936	0.779628	0.844358
1637	MSGB total	MSGB HLA only	PTN11	CD56 Dim	Total B Cells	INL			0.388583	0.587628	0.742936	0.778213	0.791181
1638	MSGB total	MSGB non-HLA	LCK	Th1 Non-Classic	T2LC	INL			0.305429	0.678958	0.81406	0.819402	0.840796
1639	MSGB total	MSGB non-HLA	LCK	Th1 Non-Classic	NGMV	INL			0.305429	0.678958	0.81406	0.82302	0.836776
1640	MSGB total	MSGB non-HLA	LCK	Th1 Non-Classic	T2LV	INL			0.305429	0.678958	0.81406	0.819244	0.839303
1641	MSGB total	MSGB HLA only	PTN11	CD56 Dim	INL Change				0.388583	0.587628	0.742936	0.779628
1642	MSGB total	MSGB HLA only	GSK3AB	STAT6	CD56 Dim	INL Change			0.388583	0.580209	0.846659	0.780585	0.779628
1643	MSGB total	MSGB HLA only	GSK3AB	AKTS1	Th1 Classic	INL Change			0.388583	0.580209	0.836861	0.771644	0.777849
1644	MSGB total	rs9277626	MSGB HLA only	PTN11	CD56 Dim	INL Change			0.913709	0.375797	0.587628	0.742936	0.779628
1645	MSGB total	4:109058718	MSGB HLA only	PTN11	CD56 Dim	INL Change			0.911732	0.372965	0.587628	0.742936	0.779628
1646	MSGB total	MSGB HLA only	STAT3	PTN11	CD56 Dim	INL Change			0.388583	0.585288	0.808418	0.742936	0.779628
1647	MSGB total	HLA_DRB1_1501	MSGB HLA only	PTN11	CD56 Dim	INL Change			0.357421	0.924202	0.587628	0.742936	0.779628
1648	MSGB total	rs9271366	MSGB HLA only	PTN11	CD56 Dim	INL Change			0.355449	0.919709	0.587628	0.742936	0.779628
1649	MSGB total	rs2523500	MSGB HLA only	PTN11	CD56 Dim	INL Change			0.355427	0.917756	0.587628	0.742936	0.779628
1650	MSGB total	MSGB non-HLA	LCK	Th1 Non-Classic	NGMV	INL Change			0.305429	0.678958	0.81406	0.82302	0.849928
1651	MSGB total	MSGB HLA only	GSK3AB	P53	B Reg	ORL			0.388583	0.580209	0.84198	0.797989	0.612204
1652	MSGB total	MSGB HLA only	GSK3AB	STAT5	Natural T	ORL			0.388583	0.580209	0.844262	0.792562	0.614195
1653	MSGB total	MSGB HLA only	STAT3	MP2K1	CD8 Treg	ORL			0.388583	0.585288	0.842332	0.791391	0.610259
1654	MSGB total	MSGB HLA only	GSK3AB	NRF2	CD4 T Cells	ORL			0.388583	0.580209	0.848166	0.796141	0.609695
1655	MSGB total	MSGB HLA only	STAT3	STAT5	Natural T	ORL			0.388583	0.585288	0.832024	0.792562	0.614195
1656	MSGB total	MSGB HLA only	STAT3	KS6B1	CD56 Bright	ORL			0.388583	0.585288	0.834558	0.807336	0.599784
1657	MSGB total	MSGB HLA only	GSK3AB	KS6B1	CD56 Bright	ORL			0.388583	0.580209	0.843438	0.807336	0.599784
1658	MSGB total	MSGB HLA only	GSK3AB	AKT1	CD8 Treg	ORL			0.388583	0.580209	0.84172	0.787075	0.610259
1659	MSGB total	MSGB HLA only	STAT3	MP2K1	Th1/Th17	ORL			0.388583	0.585288	0.842332	0.796921	0.597709
1660	MSGB total	MSGB HLA only	GSK3AB	HSPB1	CD8 Treg	ORL			0.388583	0.580209	0.83934	0.786869	0.610259
1661	MSGB total	MSGB HLA only	STAT3	KS6B1	CD56 Bright	ORL Change			0.388583	0.585288	0.834558	0.807336	0.625216
1662	MSGB total	MSGB HLA only	GSK3AB	KS6B1	CD56 Bright	ORL Change			0.388583	0.580209	0.843438	0.807336	0.625216
1663	MSGB total	MSGB HLA only	GSK3AB	AKTS1	CD56 Bright	ORL Change			0.388583	0.580209	0.836861	0.797793	0.625216
1664	MSGB total	MSGB HLA only	GSK3AB	AKTS1	Total B Cells	ORL Change			0.388583	0.580209	0.836861	0.790351	0.622188
1665	MSGB total	MSGB HLA only	PTN11	CD56 Dim	CD56 Bright	ORL Change			0.388583	0.587628	0.742936	0.790299	0.625216
1666	MSGB total	MSGB HLA only	PTN11	CD56 Dim	Total B Cells	ORL Change			0.388583	0.587628	0.742936	0.778213	0.622188
1667	MSGB total	MSGB non-HLA	LCK	Th1 Non-Classic	T2LC	ORL Change			0.305429	0.678958	0.81406	0.819402	0.641424
1668	MSGB total	MSGB non-HLA	LCK	AKTS1	CD56 Bright	ORL Change			0.305429	0.678958	0.831192	0.797793	0.625216
1669	MSGB total	MSGB non-HLA	LCK	AKTS1	Total B Cells	ORL Change			0.305429	0.678958	0.831192	0.790351	0.622188
1670	MSGB total	MSGB non-HLA	LCK	Th1 Non-Classic	CD56 Bright	ORL Change			0.305429	0.678958	0.81406	0.791553	0.625216
1671	MSGB total	MSGB non-HLA	LCK	Th1 Non-Classic	T2LC				0.305429	0.678958	0.81406	0.819402
1672	MSGB total	MSGB HLA only	STAT3	MP2K1	Th17	T2LC			0.388583	0.585288	0.842332	0.814118	0.816328
1673	MSGB total	MSGB HLA only	GSK3AB	STAT6	Th17	T2LC			0.388583	0.580209	0.846659	0.818488	0.816328
1674	MSGB total	MSGB HLA only	STAT3	LCK	Th1 Non-Classic	T2LC			0.388583	0.585288	0.831731	0.81406	0.819402
1675	MSGB total	MSGB HLA only	GSK3AB	LCK	Th1 Non-Classic	T2LC			0.388583	0.580209	0.841114	0.81406	0.819402
1676	MSGB total	MSGB HLA only	6:159465977	LCK	Th1 Non-Classic	T2LC			0.388583	0.582068	0.836397	0.81406	0.819402
1677	MSGB total	MSGB HLA only	STAT3	STAT1	Th17	T2LC			0.388583	0.585288	0.818063	0.801775	0.816328
1678	MSGB total	MSGB HLA only	GSK3AB	AKTS1	Th1 Classic	T2LC			0.388583	0.580209	0.836861	0.771644	0.776989
1679	MSGB total	MSGB HLA only	GSK3AB	HSPB1	B Memory	T2LC			0.388583	0.580209	0.83934	0.722635	0.722288
1680	MSGB total	MSGB HLA only	GSK3AB	RS6	B Memory	T2LC			0.388583	0.580209	0.835815	0.721967	0.722288
1681	MSGB total	MSGB HLA only	PTN11	CD56 Dim	INL Change	T2LC Change			0.388583	0.587628	0.742936	0.779628	0.680673
1682	MSGB total	MSGB HLA only	GSK3AB	STAT5	Natural T	T2LV Change	T2LC Change		0.388583	0.580209	0.844262	0.792562	0.748962	0.834201
1683	MSGB total	MSGB HLA only	STAT3	STAT5	Natural T	T2LV Change	T2LC Change		0.388583	0.585288	0.832024	0.792562	0.748962	0.834201
1684	MSGB total	MSGB HLA only	PTN11	STAT5	Natural T	T2LV Change	T2LC Change		0.388583	0.587628	0.802707	0.792562	0.748962	0.834201
1685	MSGB total	MSGB HLA only	STAT3	STAT1	Effector Treg	T2LV Change	T2LC Change		0.388583	0.585288	0.818063	0.766444	0.736181	0.834201
1686	MSGB total	MSGB HLA only	PTN11	CD56 Dim	Natural T	T2LV Change	T2LC Change		0.388583	0.587628	0.742936	0.819452	0.748962	0.834201
1687	MSGB total	MSGB HLA only	PTN11	CD56 Dim	B Mature	T2LV Change	T2LC Change		0.388583	0.587628	0.742936	0.80634	0.717314	0.834201
1688	MSGB total	MSGB HLA only	GSK3AB	STAT6	CD56 Dim	INL Change	T2LC Change		0.388583	0.580209	0.846659	0.780585	0.779628	0.680673
1689	MSGB total	MSGB HLA only	GSK3AB	NRF2	CD4 T Cells	GCIPL Change	T2LC Change		0.388583	0.580209	0.848166	0.796141	0.752496	0.687212
1690	MSGB total	MSGB HLA only	STAT3	MP2K1	Th17	GCIPL Change	T2LC Change		0.388583	0.585288	0.842332	0.814118	0.730565	0.687212
1691	MSGB total	MSGB non-HLA	LCK	Th1 Non-Classic	T2LV				0.305429	0.678958	0.81406	0.819244
1692	MSGB total	MSGB non-HLA	LCK	Total CD8	T2LV				0.305429	0.678958	0.726341	0.717653
1693	MSGB total	MSGB HLA only	STAT3	LCK	Th1 Non-Classic	T2LV			0.388583	0.585288	0.831731	0.81406	0.819244
1694	MSGB total	MSGB HLA only	GSK3AB	LCK	Th1 Non-Classic	T2LV			0.388583	0.580209	0.841114	0.81406	0.819244
1695	MSGB total	MSGB HLA only	6:159465977	LCK	Th1 Non-Classic	T2LV			0.388583	0.582068	0.836397	0.81406	0.819244
1696	MSGB total	MSGB HLA only	STAT3	KS6B1	Total T Cells	T2LV			0.388583	0.585288	0.834558	0.785654	0.788492
1697	MSGB total	MSGB HLA only	GSK3AB	KS6B1	Total T Cells	T2LV			0.388583	0.580209	0.843438	0.785654	0.788492
1698	MSGB total	MSGB HLA only	STAT3	MK03	Total T Cells	T2LV			0.388583	0.585288	0.826215	0.777767	0.788492
1699	MSGB total	MSGB HLA only	6:159465977	MK03	Total T Cells	T2LV			0.388583	0.582068	0.832012	0.777767	0.788492
1700	MSGB total	MSGB HLA only	PTN11	MK03	Total T Cells	T2LV			0.388583	0.587628	0.802038	0.777767	0.788492
1701	MSGB total	MSGB HLA only	GSK3AB	STAT5	Natural T	T2LV Change			0.388583	0.580209	0.844262	0.792562	0.748962
1702	MSGB total	MSGB HLA only	STAT3	STAT5	Natural T	T2LV Change			0.388583	0.585288	0.832024	0.792562	0.748962
1703	MSGB total	MSGB HLA only	PTN11	STAT5	Natural T	T2LV Change			0.388583	0.587628	0.802707	0.792562	0.748962
1704	MSGB total	MSGB HLA only	STAT3	STAT1	Effector Treg	T2LV Change			0.388583	0.585288	0.818063	0.766444	0.736181
1705	MSGB total	MSGB HLA only	PTN11	CD56 Dim	Natural T	T2LV Change			0.388583	0.587628	0.742936	0.819452	0.748962
1706	MSGB total	MSGB HLA only	PTN11	CD56 Dim	B Mature	T2LV Change			0.388583	0.587628	0.742936	0.80634	0.717314
1707	MSGB total	MSGB non-HLA	LCK	Total CD8	Natural T	T2LV Change			0.305429	0.678958	0.726341	0.677999	0.748962
1708	MSGB total	MSGB non-HLA	2:136884679	STAT1	Effector Treg	T2LV Change			0.305429	0.566221	0.773682	0.766444	0.736181
1709	MSGB total	MSGB non-HLA	LCK	Total CD8	B Mature	T2LV Change			0.305429	0.678958	0.726341	0.659637	0.717314
1710	MSGB total	MSGB HLA only	GSK3AB	NRF2	CD4 T Cells	Natural T	T2LV Change		0.388583	0.580209	0.848166	0.796141	0.845395	0.748962
1711	MSGB total	MSGB HLA only	GSK3AB	AKTS1	Th1 Classic	NBV			0.388583	0.580209	0.836861	0.771644	0.778073
1712	MSGB total	MSGB HLA only	PTN11	CD56 Dim	NGMV Change	NBV			0.388583	0.587628	0.742936	0.739866	0.801854
1713	MSGB total	MSGB HLA only	GSK3AB	HSPB1	B Memory	NBV			0.388583	0.580209	0.83934	0.722635	0.722266
1714	MSGB total	MSGB HLA only	GSK3AB	RS6	B Memory	NBV			0.388583	0.580209	0.835815	0.721967	0.722266
1715	MSGB total	MSGB HLA only	PTN11	CD56 Dim	B Memory	NBV			0.388583	0.587628	0.742936	0.740643	0.722266
1716	MSGB total	MSGB non-HLA	LCK	Th1 Non-Classic	NGMV	NBV			0.305429	0.678958	0.81406	0.82302	0.851254
1717	MSGB total	MSGB non-HLA	LCK	Th1 Non-Classic	T2LV	NBV			0.305429	0.678958	0.81406	0.819244	0.847684
1718	MSGB total	MSGB non-HLA	LCK	Th1 Non-Classic	T2LC	NBV			0.305429	0.678958	0.81406	0.819402	0.846357
1719	MSGB total	MSGB non-HLA	LCK	Th1 Non-Classic	mRNFL	NBV			0.305429	0.678958	0.81406	0.818142	0.841831
1720	MSGB total	MSGB non-HLA	LCK	Th1 Non-Classic	pRNFL	NBV			0.305429	0.678958	0.81406	0.804916	0.830786
1721	MSGB total	MSGB HLA only	PTN11	CD56 Dim	B Mature	NBV Change			0.388583	0.587628	0.742936	0.80634	0.70099
1722	MSGB total	MSGB non-HLA	LCK	Th1 Non-Classic	T2LC	NBV Change			0.305429	0.678958	0.81406	0.819402	0.713753
1723	MSGB total	MSGB non-HLA	LCK	Total CD8	B Mature	NBV Change			0.305429	0.678958	0.726341	0.659637	0.70099
1724	MSGB total	MSGB HLA only	STAT3	MP2K1	Th17	T2LC	NBV Change		0.388583	0.585288	0.842332	0.814118	0.816328	0.713753
1725	MSGB total	MSGB HLA only	GSK3AB	STAT6	Th17	T2LC	NBV Change		0.388583	0.580209	0.846659	0.818488	0.816328	0.713753
1726	MSGB total	MSGB HLA only	STAT3	LCK	Th1 Non-Classic	T2LC	NBV Change		0.388583	0.585288	0.831731	0.81406	0.819402	0.713753
1727	MSGB total	MSGB HLA only	GSK3AB	LCK	Th1 Non-Classic	T2LC	NBV Change		0.388583	0.580209	0.841114	0.81406	0.819402	0.713753
1728	MSGB total	MSGB HLA only	6:159465977	LCK	Th1 Non-Classic	T2LC	NBV Change		0.388583	0.582068	0.836397	0.81406	0.819402	0.713753
1729	MSGB total	MSGB HLA only	GSK3AB	NRF2	CD4 T Cells	TRT	NBV Change		0.388583	0.580209	0.848166	0.796141	0.791588	0.744652
1730	MSGB total	MSGB HLA only	STAT3	MP2K1	CD8 Treg	GCIPL	NBV Change		0.388583	0.585288	0.842332	0.791391	0.788236	0.74581
1731	MSGB total	MSGB HLA only	STAT3	MP2K1	Th17	NWMV			0.388583	0.585288	0.842332	0.814118	0.615556
1732	MSGB total	MSGB HLA only	GSK3AB	STAT6	Th17	NWMV			0.388583	0.580209	0.846659	0.818488	0.615556
1733	MSGB total	MSGB HLA only	STAT3	STAT1	Th17	NWMV			0.388583	0.585288	0.818063	0.801775	0.615556
1734	MSGB total	MSGB HLA only	STAT3	STAT1	Effector Treg	NWMV			0.388583	0.585288	0.818063	0.766444	0.633398
1735	MSGB total	MSGB HLA only	PTN11	CD56 Dim	B Mature	NWMV			0.388583	0.587628	0.742936	0.80634	0.615581
1736	MSGB total	MSGB HLA only	PTN11	CD56 Dim	NGMV Change	NWMV			0.388583	0.587628	0.742936	0.739866	0.59379
1737	MSGB total	MSGB non-HLA	LCK	Th1 Non-Classic	T2LC	NWMV			0.305429	0.678958	0.81406	0.819402	0.634381
1738	MSGB total	MSGB non-HLA	LCK	Th1 Non-Classic	Th17	NWMV			0.305429	0.678958	0.81406	0.804908	0.615556
1739	MSGB total	MSGB non-HLA	LCK	Th1 Non-Classic	NGMV Change	NWMV			0.305429	0.678958	0.81406	0.781555	0.59379
1740	MSGB total	MSGB non-HLA	3:105455955	STAT6	Th17	NWMV			0.305429	0.591595	0.830778	0.818488	0.615556
1741	MSGB total	MSGB HLA only	GSK3AB	AKTS1	Total B Cells	NWMV Change			0.388583	0.580209	0.836861	0.790351	0.713671
1742	MSGB total	MSGB HLA only	GSK3AB	NRF2	CD4 T Cells	NWMV Change			0.388583	0.580209	0.848166	0.796141	0.698375
1743	MSGB total	MSGB HLA only	STAT3	KS6B1	Total T Cells	NWMV Change			0.388583	0.585288	0.834558	0.785654	0.691172
1744	MSGB total	MSGB HLA only	GSK3AB	KS6B1	Total T Cells	NWMV Change			0.388583	0.580209	0.843438	0.785654	0.691172
1745	MSGB total	MSGB HLA only	STAT3	MK03	Total T Cells	NWMV Change			0.388583	0.585288	0.826215	0.777767	0.691172
1746	MSGB total	MSGB HLA only	6:159465977	MK03	Total T Cells	NWMV Change			0.388583	0.582068	0.832012	0.777767	0.691172
1747	MSGB total	MSGB HLA only	STAT3	STAT1	Effector Treg	NWMV Change			0.388583	0.585288	0.818063	0.766444	0.698785
1748	MSGB total	MSGB HLA only	PTN11	MK03	Total T Cells	NWMV Change			0.388583	0.587628	0.802038	0.777767	0.691172
1749	MSGB total	MSGB HLA only	PTN11	CD56 Dim	CD4 T Cells	NWMV Change			0.388583	0.587628	0.742936	0.810884	0.698375
1750	MSGB total	MSGB HLA only	PTN11	CD56 Dim	Total B Cells	NWMV Change			0.388583	0.587628	0.742936	0.778213	0.713671
1751	MSGB total	MSGB non-HLA	LCK	Th1 Non-Classic	NGMV				0.305429	0.678958	0.81406	0.82302
1752	MSGB total	MSGB non-HLA	LCK	Total CD8	NGMV				0.305429	0.678958	0.726341	0.723424
1753	MSGB total	MSGB HLA only	STAT3	LCK	Th1 Non-Classic	NGMV			0.388583	0.585288	0.831731	0.81406	0.82302
1754	MSGB total	MSGB HLA only	GSK3AB	LCK	Th1 Non-Classic	NGMV			0.388583	0.580209	0.841114	0.81406	0.82302
1755	MSGB total	MSGB HLA only	6:159465977	LCK	Th1 Non-Classic	NGMV			0.388583	0.582068	0.836397	0.81406	0.82302
1756	MSGB total	MSGB HLA only	STAT3	KS6B1	CD56 Bright	NGMV			0.388583	0.585288	0.834558	0.807336	0.805656
1757	MSGB total	MSGB HLA only	GSK3AB	KS6B1	CD56 Bright	NGMV			0.388583	0.580209	0.843438	0.807336	0.805656
1758	MSGB total	MSGB HLA only	GSK3AB	AKTS1	CD56 Bright	NGMV			0.388583	0.580209	0.836861	0.797793	0.805656
1759	MSGB total	MSGB HLA only	GSK3AB	AKTS1	Total B Cells	NGMV			0.388583	0.580209	0.836861	0.790351	0.796343
1760	MSGB total	MSGB HLA only	STAT3	KS6B1	Total T Cells	NGMV			0.388583	0.585288	0.834558	0.785654	0.786655
1761	MSGB total	MSGB HLA only	PTN11	CD56 Dim	NGMV Change				0.388583	0.587628	0.742936	0.739866
1762	MSGB total	MSGB non-HLA	LCK	Th1 Non-Classic	NGMV Change				0.305429	0.678958	0.81406	0.781555
1763	MSGB total	MSGB HLA only	STAT3	MP2K1	Th17	NGMV Change			0.388583	0.585288	0.842332	0.814118	0.775189
1764	MSGB total	MSGB HLA only	GSK3AB	STAT6	Th17	NGMV Change			0.388583	0.580209	0.846659	0.818488	0.775189
1765	MSGB total	MSGB HLA only	STAT3	LCK	Th1 Non-Classic	NGMV Change			0.388583	0.585288	0.831731	0.81406	0.781555
1766	MSGB total	MSGB HLA only	GSK3AB	LCK	Th1 Non-Classic	NGMV Change			0.388583	0.580209	0.841114	0.81406	0.781555
1767	MSGB total	MSGB HLA only	6:159465977	LCK	Th1 Non-Classic	NGMV Change			0.388583	0.582068	0.836397	0.81406	0.781555
1768	MSGB total	MSGB HLA only	STAT3	KS6B1	CD56 Bright	NGMV Change			0.388583	0.585288	0.834558	0.807336	0.759491
1769	MSGB total	MSGB HLA only	GSK3AB	KS6B1	CD56 Bright	NGMV Change			0.388583	0.580209	0.843438	0.807336	0.759491
1770	MSGB total	MSGB HLA only	STAT3	STAT1	Th17	NGMV Change			0.388583	0.585288	0.818063	0.801775	0.775189
1771	MSGB total	MSGB non-HLA	LCK	Th1 Non-Classic	NGMV	MS Subtype			0.305429	0.678958	0.81406	0.82302	0.848398
1772	MSGB total	MSGB non-HLA	LCK	Th1 Non-Classic	T2LV	MS Subtype			0.305429	0.678958	0.81406	0.819244	0.851707
1773	MSGB total	MSGB non-HLA	LCK	Th1 Non-Classic	mRNFL	MS Subtype			0.305429	0.678958	0.81406	0.818142	0.84667
1774	MSGB total	MSGB non-HLA	LCK	Total CD8	NGMV	MS Subtype			0.305429	0.678958	0.726341	0.723424	0.848398
1775	MSGB total	MSGB non-HLA	LCK	Total CD8	T2LV	MS Subtype			0.305429	0.678958	0.726341	0.717653	0.851707
1776	MSGB total	MSGB HLA only	STAT3	MP2K1	Th17	mRNFL	MS Subtype		0.388583	0.585288	0.842332	0.814118	0.820871	0.84667
1777	MSGB total	MSGB HLA only	GSK3AB	STAT6	Th17	mRNFL	MS Subtype		0.388583	0.580209	0.846659	0.818488	0.820871	0.84667
1778	MSGB total	MSGB HLA only	STAT3	LCK	Th1 Non-Classic	NGMV	MS Subtype		0.388583	0.585288	0.831731	0.81406	0.82302	0.848398
1779	MSGB total	MSGB HLA only	STAT3	LCK	Th1 Non-Classic	T2LV	MS Subtype		0.388583	0.585288	0.831731	0.81406	0.819244	0.851707
1780	MSGB total	MSGB HLA only	GSK3AB	LCK	Th1 Non-Classic	NGMV	MS Subtype		0.388583	0.580209	0.841114	0.81406	0.82302	0.848398
1781	MSGB total	MSGB HLA only	PTN11	CD56 Dim	INL Change	Years with Disease			0.388583	0.587628	0.742936	0.779628	0.840938
1782	MSGB total	MSGB HLA only	PTN11	CD56 Dim	NGMV Change	Years with Disease			0.388583	0.587628	0.742936	0.739866	0.796004
1783	MSGB total	MSGB non-HLA	LCK	Th1 Non-Classic	NGMV	Years with Disease			0.305429	0.678958	0.81406	0.82302	0.840874
1784	MSGB total	MSGB non-HLA	LCK	Th1 Non-Classic	T2LV	Years with Disease			0.305429	0.678958	0.81406	0.819244	0.844739
1785	MSGB total	MSGB non-HLA	LCK	Th1 Non-Classic	mRNFL	Years with Disease			0.305429	0.678958	0.81406	0.818142	0.843541
1786	MSGB total	MSGB non-HLA	LCK	Th1 Non-Classic	T2LC	Years with Disease			0.305429	0.678958	0.81406	0.819402	0.841846
1787	MSGB total	MSGB non-HLA	LCK	Th1 Non-Classic	pRNFL	Years with Disease			0.305429	0.678958	0.81406	0.804916	0.819206
1788	MSGB total	MSGB non-HLA	LCK	Th1 Non-Classic	NGMV Change	Years with Disease			0.305429	0.678958	0.81406	0.781555	0.796004
1789	MSGB total	MSGB non-HLA	LCK	Total CD8	NGMV	Years with Disease			0.305429	0.678958	0.726341	0.723424	0.840874
1790	MSGB total	MSGB non-HLA	LCK	Total CD8	T2LV	Years with Disease			0.305429	0.678958	0.726341	0.717653	0.844739
1791	MSGB total	MSGB non-HLA	LCK	Th1 Non-Classic	NGMV	Years since Relapse			0.305429	0.678958	0.81406	0.82302	0.83801
1792	MSGB total	MSGB non-HLA	LCK	Total CD8	NGMV	Years since Relapse			0.305429	0.678958	0.726341	0.723424	0.83801
1793	MSGB total	MSGB HLA only	STAT3	LCK	Th1 Non-Classic	NGMV	Years since Relapse		0.388583	0.585288	0.831731	0.81406	0.82302	0.83801
1794	MSGB total	MSGB HLA only	GSK3AB	LCK	Th1 Non-Classic	NGMV	Years since Relapse		0.388583	0.580209	0.841114	0.81406	0.82302	0.83801
1795	MSGB total	MSGB HLA only	6:159465977	LCK	Th1 Non-Classic	NGMV	Years since Relapse		0.388583	0.582068	0.836397	0.81406	0.82302	0.83801
1796	MSGB total	MSGB HLA only	STAT3	KS6B1	CD56 Bright	NGMV	Years since Relapse		0.388583	0.585288	0.834558	0.807336	0.805656	0.83801
1797	MSGB total	MSGB HLA only	GSK3AB	KS6B1	CD56 Bright	NGMV	Years since Relapse		0.388583	0.580209	0.843438	0.807336	0.805656	0.83801
1798	MSGB total	MSGB HLA only	GSK3AB	AKTS1	CD56 Bright	NGMV	Years since Relapse		0.388583	0.580209	0.836861	0.797793	0.805656	0.83801
1799	MSGB total	MSGB HLA only	GSK3AB	AKTS1	Total B Cells	NGMV	Years since Relapse		0.388583	0.580209	0.836861	0.790351	0.796343	0.83801
1800	MSGB total	MSGB HLA only	STAT3	KS6B1	Total T Cells	NGMV	Years since Relapse		0.388583	0.585288	0.834558	0.785654	0.786655	0.83801
1801	MSGB total	MSGB HLA only	PTN11	CD56 Dim	INL Change	EDSS			0.388583	0.587628	0.742936	0.779628	0.846237
1802	MSGB total	MSGB HLA only	PTN11	CD56 Dim	NGMV Change	EDSS			0.388583	0.587628	0.742936	0.739866	0.797951
1803	MSGB total	MSGB non-HLA	LCK	Th1 Non-Classic	NGMV	EDSS			0.305429	0.678958	0.81406	0.82302	0.84855
1804	MSGB total	MSGB non-HLA	LCK	Th1 Non-Classic	T2LC	EDSS			0.305429	0.678958	0.81406	0.819402	0.847589
1805	MSGB total	MSGB non-HLA	LCK	Th1 Non-Classic	T2LV	EDSS			0.305429	0.678958	0.81406	0.819244	0.846089
1806	MSGB total	MSGB non-HLA	LCK	Th1 Non-Classic	mRNFL	EDSS			0.305429	0.678958	0.81406	0.818142	0.846831
1807	MSGB total	MSGB non-HLA	LCK	Th1 Non-Classic	pRNFL	EDSS			0.305429	0.678958	0.81406	0.804916	0.82615
1808	MSGB total	MSGB non-HLA	LCK	Th1 Non-Classic	NGMV Change	EDSS			0.305429	0.678958	0.81406	0.781555	0.797951
1809	MSGB total	MSGB non-HLA	LCK	Total CD8	NGMV	EDSS			0.305429	0.678958	0.726341	0.723424	0.84855
1810	MSGB total	MSGB non-HLA	LCK	Total CD8	T2LV	EDSS			0.305429	0.678958	0.726341	0.717653	0.846089
1811	MSGB total	MSGB HLA only	STAT3	MP2K1	CD8 Treg	GCIPL	EDSS Change		0.388583	0.585288	0.842332	0.791391	0.788236	0.35088
1812	MSGB total	MSGB HLA only	GSK3AB	NRF2	CD4 T Cells	GCIPL	EDSS Change		0.388583	0.580209	0.848166	0.796141	0.78091	0.35088
1813	MSGB total	MSGB HLA only	GSK3AB	STAT5	Natural T	GCIPL	EDSS Change		0.388583	0.580209	0.844262	0.792562	0.786234	0.35088
1814	MSGB total	MSGB HLA only	STAT3	STAT5	Natural T	GCIPL	EDSS Change		0.388583	0.585288	0.832024	0.792562	0.786234	0.35088
1815	MSGB total	MSGB HLA only	GSK3AB	AKT1	CD8 Treg	GCIPL	EDSS Change		0.388583	0.580209	0.84172	0.787075	0.788236	0.35088
1816	MSGB total	MSGB HLA only	GSK3AB	HSPB1	CD8 Treg	GCIPL	EDSS Change		0.388583	0.580209	0.83934	0.786869	0.788236	0.35088
1817	MSGB total	MSGB HLA only	STAT3	MP2K1	Th17	INL	EDSS Change		0.388583	0.585288	0.842332	0.814118	0.815765	0.338383
1818	MSGB total	MSGB HLA only	GSK3AB	STAT6	Th17	INL	EDSS Change		0.388583	0.580209	0.846659	0.818488	0.815765	0.338383
1819	MSGB total	MSGB HLA only	PTN11	STAT5	Natural T	GCIPL	EDSS Change		0.388583	0.587628	0.802707	0.792562	0.786234	0.35088
1820	MSGB total	MSGB HLA only	STAT3	STAT1	Th17	INL	EDSS Change		0.388583	0.585288	0.818063	0.801775	0.815765	0.338383
1821	MSGB total	MSGB HLA only	STAT3	MP2K1	Th17	INL	EDSS Increase?		0.388583	0.585288	0.842332	0.814118	0.815765	0.330753
1822	MSGB total	MSGB HLA only	GSK3AB	STAT6	Th17	INL	EDSS Increase?		0.388583	0.580209	0.846659	0.818488	0.815765	0.330753
1823	MSGB total	MSGB HLA only	STAT3	STAT1	Th17	INL	EDSS Increase?		0.388583	0.585288	0.818063	0.801775	0.815765	0.330753
1824	MSGB total	MSGB HLA only	GSK3AB	AKTS1	Total B Cells	INL	EDSS Increase?		0.388583	0.580209	0.836861	0.790351	0.791181	0.330753
1825	MSGB total	MSGB HLA only	GSK3AB	AKTS1	Th1 Classic	INL	EDSS Increase?		0.388583	0.580209	0.836861	0.771644	0.771526	0.330753
1826	MSGB total	MSGB HLA only	PTN11	CD56 Dim	INL Change	INL	EDSS Increase?		0.388583	0.587628	0.742936	0.779628	0.844358	0.330753
1827	MSGB total	MSGB HLA only	PTN11	CD56 Dim	INL Change	HCVA Change	EDSS Increase?		0.388583	0.587628	0.742936	0.779628	0.844247	0.329257
1828	MSGB total	MSGB HLA only	PTN11	CD56 Dim	INL Change	EDSS	EDSS Increase?		0.388583	0.587628	0.742936	0.779628	0.846237	0.328216
1829	MSGB total	MSGB HLA only	PTN11	CD56 Dim	Total B Cells	INL	EDSS Increase?		0.388583	0.587628	0.742936	0.778213	0.791181	0.330753
1830	MSGB total	MSGB HLA only	PTN11	CD56 Dim	NGMV Change	uGMSSS	EDSS Increase?		0.388583	0.587628	0.742936	0.739866	0.795659	0.333922
1831	MSGB total	MSGB HLA only	PTN11	CD56 Dim	NGMV Change	uGMSSS			0.388583	0.587628	0.742936	0.739866	0.795659
1832	MSGB total	MSGB non-HLA	LCK	Th1 Non-Classic	NGMV	uGMSSS			0.305429	0.678958	0.81406	0.82302	0.843585
1833	MSGB total	MSGB non-HLA	LCK	Th1 Non-Classic	T2LV	uGMSSS			0.305429	0.678958	0.81406	0.819244	0.840913
1834	MSGB total	MSGB non-HLA	LCK	Th1 Non-Classic	mRNFL	uGMSSS			0.305429	0.678958	0.81406	0.818142	0.83699
1835	MSGB total	MSGB non-HLA	LCK	Th1 Non-Classic	NGMV Change	uGMSSS			0.305429	0.678958	0.81406	0.781555	0.795659
1836	MSGB total	MSGB non-HLA	LCK	Total CD8	NGMV	uGMSSS			0.305429	0.678958	0.726341	0.723424	0.843585
1837	MSGB total	MSGB non-HLA	LCK	Total CD8	T2LV	uGMSSS			0.305429	0.678958	0.726341	0.717653	0.840913
1838	MSGB total	MSGB HLA only	STAT3	MP2K1	Th17	mRNFL	uGMSSS		0.388583	0.585288	0.842332	0.814118	0.820871	0.83699
1839	MSGB total	MSGB HLA only	GSK3AB	STAT6	Th17	mRNFL	uGMSSS		0.388583	0.580209	0.846659	0.818488	0.820871	0.83699
1840	MSGB total	MSGB HLA only	STAT3	LCK	Th1 Non-Classic	NGMV	uGMSSS		0.388583	0.585288	0.831731	0.81406	0.82302	0.843585
1841	MSGB total	MSGB non-HLA	LCK	Th1 Non-Classic	NGMV	gARMSS			0.305429	0.678958	0.81406	0.82302	0.842046
1842	MSGB total	MSGB non-HLA	LCK	Th1 Non-Classic	T2LV	gARMSS			0.305429	0.678958	0.81406	0.819244	0.841719
1843	MSGB total	MSGB non-HLA	LCK	Th1 Non-Classic	mRNFL	gARMSS			0.305429	0.678958	0.81406	0.818142	0.838952
1844	MSGB total	MSGB non-HLA	LCK	Th1 Non-Classic	T2LC	gARMSS			0.305429	0.678958	0.81406	0.819402	0.836402
1845	MSGB total	MSGB non-HLA	LCK	Th1 Non-Classic	pRNFL	gARMSS			0.305429	0.678958	0.81406	0.804916	0.819277
1846	MSGB total	MSGB non-HLA	LCK	Total CD8	NGMV	gARMSS			0.305429	0.678958	0.726341	0.723424	0.842046
1847	MSGB total	MSGB non-HLA	LCK	Total CD8	T2LV	gARMSS			0.305429	0.678958	0.726341	0.717653	0.841719
1848	MSGB total	MSGB HLA only	STAT3	MP2K1	Th17	mRNFL	gARMSS		0.388583	0.585288	0.842332	0.814118	0.820871	0.838952
1849	MSGB total	MSGB HLA only	GSK3AB	STAT6	Th17	mRNFL	gARMSS		0.388583	0.580209	0.846659	0.818488	0.820871	0.838952
1850	MSGB total	MSGB HLA only	STAT3	LCK	Th1 Non-Classic	NGMV	gARMSS		0.388583	0.585288	0.831731	0.81406	0.82302	0.842046
1851	MSGB total	MSGB HLA only	PTN11	CD56 Dim	INL Change	T25WT			0.388583	0.587628	0.742936	0.779628	0.846537
1852	MSGB total	MSGB HLA only	PTN11	CD56 Dim	NGMV Change	T25WT			0.388583	0.587628	0.742936	0.739866	0.798593
1853	MSGB total	MSGB non-HLA	LCK	Th1 Non-Classic	NGMV	T25WT			0.305429	0.678958	0.81406	0.82302	0.84711
1854	MSGB total	MSGB non-HLA	LCK	Th1 Non-Classic	T2LV	T25WT			0.305429	0.678958	0.81406	0.819244	0.846704
1855	MSGB total	MSGB non-HLA	LCK	Th1 Non-Classic	mRNFL	T25WT			0.305429	0.678958	0.81406	0.818142	0.843191
1856	MSGB total	MSGB non-HLA	LCK	Th1 Non-Classic	NGMV Change	T25WT			0.305429	0.678958	0.81406	0.781555	0.798593
1857	MSGB total	MSGB non-HLA	LCK	Total CD8	NGMV	T25WT			0.305429	0.678958	0.726341	0.723424	0.84711
1858	MSGB total	MSGB non-HLA	LCK	Total CD8	T2LV	T25WT			0.305429	0.678958	0.726341	0.717653	0.846704
1859	MSGB total	MSGB HLA only	STAT3	MP2K1	Th17	mRNFL	T25WT		0.388583	0.585288	0.842332	0.814118	0.820871	0.843191
1860	MSGB total	MSGB HLA only	GSK3AB	STAT6	Th17	mRNFL	T25WT		0.388583	0.580209	0.846659	0.818488	0.820871	0.843191
1861	MSGB total	MSGB HLA only	PTN11	CD56 Dim	NGMV Change	T25WT Change			0.388583	0.587628	0.742936	0.739866	0.802087
1862	MSGB total	MSGB non-HLA	LCK	Th1 Non-Classic	NGMV	T25WT Change			0.305429	0.678958	0.81406	0.82302	0.844882
1863	MSGB total	MSGB non-HLA	LCK	Th1 Non-Classic	T2LV	T25WT Change			0.305429	0.678958	0.81406	0.819244	0.845091
1864	MSGB total	MSGB non-HLA	LCK	Th1 Non-Classic	mRNFL	T25WT Change			0.305429	0.678958	0.81406	0.818142	0.843305
1865	MSGB total	MSGB non-HLA	LCK	Th1 Non-Classic	NGMV Change	T25WT Change			0.305429	0.678958	0.81406	0.781555	0.802087
1866	MSGB total	MSGB non-HLA	LCK	Total CD8	NGMV	T25WT Change			0.305429	0.678958	0.726341	0.723424	0.844882
1867	MSGB total	MSGB non-HLA	LCK	Total CD8	T2LV	T25WT Change			0.305429	0.678958	0.726341	0.717653	0.845091
1868	MSGB total	MSGB HLA only	STAT3	MP2K1	Th17	mRNFL	T25WT Change		0.388583	0.585288	0.842332	0.814118	0.820871	0.843305
1869	MSGB total	MSGB HLA only	GSK3AB	STAT6	Th17	mRNFL	T25WT Change		0.388583	0.580209	0.846659	0.818488	0.820871	0.843305
1870	MSGB total	MSGB HLA only	STAT3	LCK	Th1 Non-Classic	NGMV	T25WT Change		0.388583	0.585288	0.831731	0.81406	0.82302	0.844882
1871	MSGB total	MSGB HLA only	PTN11	CD56 Dim	INL Change	9HPT			0.388583	0.587628	0.742936	0.779628	0.841931
1872	MSGB total	MSGB HLA only	PTN11	CD56 Dim	NGMV Change	9HPT			0.388583	0.587628	0.742936	0.739866	0.799036
1873	MSGB total	MSGB non-HLA	LCK	Th1 Non-Classic	NGMV	9HPT			0.305429	0.678958	0.81406	0.82302	0.846186
1874	MSGB total	MSGB non-HLA	LCK	Th1 Non-Classic	T2LC	9HPT			0.305429	0.678958	0.81406	0.819402	0.846534
1875	MSGB total	MSGB non-HLA	LCK	Th1 Non-Classic	T2LV	9HPT			0.305429	0.678958	0.81406	0.819244	0.846654
1876	MSGB total	MSGB non-HLA	LCK	Th1 Non-Classic	mRNFL	9HPT			0.305429	0.678958	0.81406	0.818142	0.84395
1877	MSGB total	MSGB non-HLA	LCK	Th1 Non-Classic	pRNFL	9HPT			0.305429	0.678958	0.81406	0.804916	0.823591
1878	MSGB total	MSGB non-HLA	LCK	Th1 Non-Classic	NGMV Change	9HPT			0.305429	0.678958	0.81406	0.781555	0.799036
1879	MSGB total	MSGB non-HLA	LCK	Total CD8	NGMV	9HPT			0.305429	0.678958	0.726341	0.723424	0.846186
1880	MSGB total	MSGB non-HLA	LCK	Total CD8	T2LV	9HPT			0.305429	0.678958	0.726341	0.717653	0.846654
1881	MSGB total	MSGB non-HLA	LCK	Th1 Non-Classic	NGMV	9HPT Change			0.305429	0.678958	0.81406	0.82302	0.851308
1882	MSGB total	MSGB non-HLA	LCK	Th1 Non-Classic	mRNFL	9HPT Change			0.305429	0.678958	0.81406	0.818142	0.850539
1883	MSGB total	MSGB non-HLA	LCK	Total CD8	NGMV	9HPT Change			0.305429	0.678958	0.726341	0.723424	0.851308
1884	MSGB total	MSGB HLA only	STAT3	MP2K1	Th17	mRNFL	9HPT Change		0.388583	0.585288	0.842332	0.814118	0.820871	0.850539
1885	MSGB total	MSGB HLA only	GSK3AB	STAT6	Th17	mRNFL	9HPT Change		0.388583	0.580209	0.846659	0.818488	0.820871	0.850539
1886	MSGB total	MSGB HLA only	STAT3	LCK	Th1 Non-Classic	NGMV	9HPT Change		0.388583	0.585288	0.831731	0.81406	0.82302	0.851308
1887	MSGB total	MSGB HLA only	GSK3AB	LCK	Th1 Non-Classic	NGMV	9HPT Change		0.388583	0.580209	0.841114	0.81406	0.82302	0.851308
1888	MSGB total	MSGB HLA only	6:159465977	LCK	Th1 Non-Classic	NGMV	9HPT Change		0.388583	0.582068	0.836397	0.81406	0.82302	0.851308
1889	MSGB total	MSGB HLA only	STAT3	LCK	Th1 Non-Classic	mRNFL	9HPT Change		0.388583	0.585288	0.831731	0.81406	0.818142	0.850539
1890	MSGB total	MSGB HLA only	GSK3AB	LCK	Th1 Non-Classic	mRNFL	9HPT Change		0.388583	0.580209	0.841114	0.81406	0.818142	0.850539
1891	MSGB total	MSGB HLA only	PTN11	CD56 Dim	INL Change	SDMT			0.388583	0.587628	0.742936	0.779628	0.845935
1892	MSGB total	MSGB non-HLA	LCK	Th1 Non-Classic	NGMV	SDMT			0.305429	0.678958	0.81406	0.82302	0.847508
1893	MSGB total	MSGB non-HLA	LCK	Th1 Non-Classic	mRNFL	SDMT			0.305429	0.678958	0.81406	0.818142	0.84891
1894	MSGB total	MSGB non-HLA	LCK	Th1 Non-Classic	T2LV	SDMT			0.305429	0.678958	0.81406	0.819244	0.845957
1895	MSGB total	MSGB non-HLA	LCK	Th1 Non-Classic	T2LC	SDMT			0.305429	0.678958	0.81406	0.819402	0.845349
1896	MSGB total	MSGB non-HLA	LCK	Total CD8	NGMV	SDMT			0.305429	0.678958	0.726341	0.723424	0.847508
1897	MSGB total	MSGB non-HLA	LCK	Total CD8	T2LV	SDMT			0.305429	0.678958	0.726341	0.717653	0.845957
1898	MSGB total	MSGB HLA only	STAT3	MP2K1	Th17	mRNFL	SDMT		0.388583	0.585288	0.842332	0.814118	0.820871	0.84891
1899	MSGB total	MSGB HLA only	GSK3AB	STAT6	Th17	mRNFL	SDMT		0.388583	0.580209	0.846659	0.818488	0.820871	0.84891
1900	MSGB total	MSGB HLA only	STAT3	MP2K1	Th17	T2LC	SDMT		0.388583	0.585288	0.842332	0.814118	0.816328	0.845349
1901	MSGB total	MSGB HLA only	PTN11	CD56 Dim	INL Change	SDMT Change			0.388583	0.587628	0.742936	0.779628	0.739987
1902	MSGB total	MSGB non-HLA	LCK	Th1 Non-Classic	mRNFL	SDMT Change			0.305429	0.678958	0.81406	0.818142	0.713986
1903	MSGB total	MSGB non-HLA	LCK	Total CD8	tpRNFL	SDMT Change			0.305429	0.678958	0.726341	0.645558	0.632401
1904	MSGB total	MSGB HLA only	STAT3	MP2K1	Th17	mRNFL	SDMT Change		0.388583	0.585288	0.842332	0.814118	0.820871	0.713986
1905	MSGB total	MSGB HLA only	GSK3AB	STAT6	Th17	mRNFL	SDMT Change		0.388583	0.580209	0.846659	0.818488	0.820871	0.713986
1906	MSGB total	MSGB HLA only	STAT3	MP2K1	Th17	INL	SDMT Change		0.388583	0.585288	0.842332	0.814118	0.815765	0.708729
1907	MSGB total	MSGB HLA only	STAT3	LCK	Th1 Non-Classic	mRNFL	SDMT Change		0.388583	0.585288	0.831731	0.81406	0.818142	0.713986
1908	MSGB total	MSGB HLA only	GSK3AB	STAT6	Th17	INL	SDMT Change		0.388583	0.580209	0.846659	0.818488	0.815765	0.708729
1909	MSGB total	MSGB HLA only	GSK3AB	LCK	Th1 Non-Classic	mRNFL	SDMT Change		0.388583	0.580209	0.841114	0.81406	0.818142	0.713986
1910	MSGB total	MSGB HLA only	6:159465977	LCK	Th1 Non-Classic	mRNFL	SDMT Change		0.388583	0.582068	0.836397	0.81406	0.818142	0.713986
1911	MSGB total	MSGB HLA only	PTN11	CD56 Dim	INL Change	LCVA			0.388583	0.587628	0.742936	0.779628	0.845262
1912	MSGB total	MSGB HLA only	PTN11	CD56 Dim	NGMV Change	LCVA			0.388583	0.587628	0.742936	0.739866	0.800881
1913	MSGB total	MSGB non-HLA	LCK	Th1 Non-Classic	NGMV	LCVA			0.305429	0.678958	0.81406	0.82302	0.843925
1914	MSGB total	MSGB non-HLA	LCK	Th1 Non-Classic	T2LV	LCVA			0.305429	0.678958	0.81406	0.819244	0.847888
1915	MSGB total	MSGB non-HLA	LCK	Th1 Non-Classic	T2LC	LCVA			0.305429	0.678958	0.81406	0.819402	0.844908
1916	MSGB total	MSGB non-HLA	LCK	Th1 Non-Classic	mRNFL	LCVA			0.305429	0.678958	0.81406	0.818142	0.843632
1917	MSGB total	MSGB non-HLA	LCK	Th1 Non-Classic	pRNFL	LCVA			0.305429	0.678958	0.81406	0.804916	0.823603
1918	MSGB total	MSGB non-HLA	LCK	Th1 Non-Classic	NGMV Change	LCVA			0.305429	0.678958	0.81406	0.781555	0.800881
1919	MSGB total	MSGB non-HLA	LCK	Total CD8	NGMV	LCVA			0.305429	0.678958	0.726341	0.723424	0.843925
1920	MSGB total	MSGB non-HLA	LCK	Total CD8	T2LV	LCVA			0.305429	0.678958	0.726341	0.717653	0.847888
1921	MSGB total	MSGB HLA only	PTN11	CD56 Dim	NGMV Change	LCVA Change			0.388583	0.587628	0.742936	0.739866	0.59897
1922	MSGB total	MSGB non-HLA	LCK	Th1 Non-Classic	NGMV	LCVA Change			0.305429	0.678958	0.81406	0.82302	0.606353
1923	MSGB total	MSGB non-HLA	LCK	Th1 Non-Classic	T2LV	LCVA Change			0.305429	0.678958	0.81406	0.819244	0.604457
1924	MSGB total	MSGB non-HLA	LCK	Th1 Non-Classic	NGMV Change	LCVA Change			0.305429	0.678958	0.81406	0.781555	0.59897
1925	MSGB total	MSGB non-HLA	LCK	Total CD8	NGMV	LCVA Change			0.305429	0.678958	0.726341	0.723424	0.606353
1926	MSGB total	MSGB non-HLA	LCK	Total CD8	T2LV	LCVA Change			0.305429	0.678958	0.726341	0.717653	0.604457
1927	MSGB total	MSGB non-HLA	LCK	Total CD8	tpRNFL	LCVA Change			0.305429	0.678958	0.726341	0.645558	0.533792
1928	MSGB total	MSGB HLA only	STAT3	LCK	Th1 Non-Classic	NGMV	LCVA Change		0.388583	0.585288	0.831731	0.81406	0.82302	0.606353
1929	MSGB total	MSGB HLA only	GSK3AB	LCK	Th1 Non-Classic	NGMV	LCVA Change		0.388583	0.580209	0.841114	0.81406	0.82302	0.606353
1930	MSGB total	MSGB HLA only	6:159465977	LCK	Th1 Non-Classic	NGMV	LCVA Change		0.388583	0.582068	0.836397	0.81406	0.82302	0.606353
1931	MSGB total	MSGB HLA only	PTN11	CD56 Dim	INL Change	HCVA			0.388583	0.587628	0.742936	0.779628	0.847676
1932	MSGB total	MSGB non-HLA	LCK	Th1 Non-Classic	NGMV	HCVA			0.305429	0.678958	0.81406	0.82302	0.848661
1933	MSGB total	MSGB non-HLA	LCK	Th1 Non-Classic	T2LC	HCVA			0.305429	0.678958	0.81406	0.819402	0.846256
1934	MSGB total	MSGB non-HLA	LCK	Th1 Non-Classic	pRNFL	HCVA			0.305429	0.678958	0.81406	0.804916	0.826691
1935	MSGB total	MSGB non-HLA	LCK	Total CD8	NGMV	HCVA			0.305429	0.678958	0.726341	0.723424	0.848661
1936	MSGB total	MSGB HLA only	STAT3	MP2K1	Th17	T2LC	HCVA		0.388583	0.585288	0.842332	0.814118	0.816328	0.846256
1937	MSGB total	MSGB HLA only	STAT3	LCK	Th1 Non-Classic	NGMV	HCVA		0.388583	0.585288	0.831731	0.81406	0.82302	0.848661
1938	MSGB total	MSGB HLA only	GSK3AB	STAT6	Th17	T2LC	HCVA		0.388583	0.580209	0.846659	0.818488	0.816328	0.846256
1939	MSGB total	MSGB HLA only	GSK3AB	LCK	Th1 Non-Classic	NGMV	HCVA		0.388583	0.580209	0.841114	0.81406	0.82302	0.848661
1940	MSGB total	MSGB HLA only	6:159465977	LCK	Th1 Non-Classic	NGMV	HCVA		0.388583	0.582068	0.836397	0.81406	0.82302	0.848661
1941	MSGB total	MSGB HLA only	PTN11	CD56 Dim	INL Change	HCVA Change			0.388583	0.587628	0.742936	0.779628	0.844247
1942	MSGB total	MSGB HLA only	PTN11	CD56 Dim	NGMV Change	HCVA Change			0.388583	0.587628	0.742936	0.739866	0.802443
1943	MSGB total	MSGB non-HLA	LCK	Th1 Non-Classic	NGMV	HCVA Change			0.305429	0.678958	0.81406	0.82302	0.84949
1944	MSGB total	MSGB non-HLA	LCK	Th1 Non-Classic	T2LV	HCVA Change			0.305429	0.678958	0.81406	0.819244	0.844673
1945	MSGB total	MSGB non-HLA	LCK	Th1 Non-Classic	mRNFL	HCVA Change			0.305429	0.678958	0.81406	0.818142	0.840758
1946	MSGB total	MSGB non-HLA	LCK	Th1 Non-Classic	NGMV Change	HCVA Change			0.305429	0.678958	0.81406	0.781555	0.802443
1947	MSGB total	MSGB non-HLA	LCK	Total CD8	NGMV	HCVA Change			0.305429	0.678958	0.726341	0.723424	0.84949
1948	MSGB total	MSGB non-HLA	LCK	Total CD8	T2LV	HCVA Change			0.305429	0.678958	0.726341	0.717653	0.844673
1949	MSGB total	MSGB non-HLA	LCK	Total CD8	tpRNFL	HCVA Change			0.305429	0.678958	0.726341	0.645558	0.753111
1950	MSGB total	MSGB HLA only	STAT3	LCK	Th1 Non-Classic	NGMV	HCVA Change		0.388583	0.585288	0.831731	0.81406	0.82302	0.84949
1951	AKT1	11:122518525	KS6B1	Total T Cells					0.210116	0.741964	0.813105
1952	AKT1	11:47360412	SRC	NRF2	KS6B1	Total T Cells			0.440581	0.538485	0.852493	0.853673	0.813105
1953	AKT1	11:47360412	SRC	NRF2	CD4 T Cells	Total T Cells			0.440581	0.538485	0.852493	0.824297	0.838377
1954	AKT1	11:47360412	SRC	AKTS1	KS6B1	Total T Cells			0.440581	0.538485	0.847298	0.853637	0.813105
1955	AKT1	11:47360412	SRC	STAT5	KS6B1	Total T Cells			0.440581	0.538485	0.850215	0.847994	0.813105
1956	AKT1	11:47360412	SRC	STAT5	Natural T	Total T Cells			0.440581	0.538485	0.850215	0.821223	0.837822
1957	AKT1	11:47360412	SRC	HSPB1	KS6B1	Total T Cells			0.440581	0.538485	0.843507	0.850625	0.813105
1958	AKT1	11:47360412	SRC	P53	B Reg	Total T Cells			0.440581	0.538485	0.849687	0.816848	0.840237
1959	AKT1	11:47360412	SRC	STAT6	KS6B1	Total T Cells			0.440581	0.538485	0.845993	0.846669	0.813105
1960	AKT1	11:47360412	SRC	GSK3AB	KS6B1	Total T Cells			0.440581	0.538485	0.843849	0.843768	0.813105
1961	AKT1	11:47360412	SRC	NRF2	CD4 T Cells				0.440581	0.538485	0.852493	0.824297
1962	AKT1	11:47360412	SRC	STAT5	NRF2	CD4 T Cells			0.440581	0.538485	0.850215	0.850795	0.824297
1963	AKT1	11:47360412	SRC	STAT5	Natural T	CD4 T Cells			0.440581	0.538485	0.850215	0.821223	0.853711
1964	AKT1	11:47360412	SRC	P53	NRF2	CD4 T Cells			0.440581	0.538485	0.849687	0.850174	0.824297
1965	AKT1	11:47360412	SRC	AKTS1	NRF2	CD4 T Cells			0.440581	0.538485	0.847298	0.850322	0.824297
1966	AKT1	11:47360412	SRC	STAT6	NRF2	CD4 T Cells			0.440581	0.538485	0.845993	0.849316	0.824297
1967	AKT1	11:47360412	SRC	HSPB1	NRF2	CD4 T Cells			0.440581	0.538485	0.843507	0.846339	0.824297
1968	AKT1	11:47360412	SRC	P53	B Reg	CD4 T Cells			0.440581	0.538485	0.849687	0.816848	0.847991
1969	AKT1	11:47360412	SRC	GSK3AB	NRF2	CD4 T Cells			0.440581	0.538485	0.843849	0.840889	0.824297
1970	AKT1	11:47360412	SRC	RS6	NRF2	CD4 T Cells			0.440581	0.538485	0.840806	0.842447	0.824297
1971	AKT1	11:47360412	SRC	NRF2	CD4 T Cells	Total Treg			0.440581	0.538485	0.852493	0.824297	0.829256
1972	AKT1	11:47360412	SRC	STAT5	Natural T	Total Treg			0.440581	0.538485	0.850215	0.821223	0.831434
1973	AKT1	11:47360412	SRC	P53	B Reg	Total Treg			0.440581	0.538485	0.849687	0.816848	0.827368
1974	AKT1	11:47360412	SRC	AKTS1	CD56 Bright	Total Treg			0.440581	0.538485	0.847298	0.826986	0.816994
1975	AKT1	11:47360412	SRC	STAT6	Th17	Total Treg			0.440581	0.538485	0.845993	0.829277	0.807768
1976	AKT1	11:47360412	SRC	AKTS1	Total B Cells	Total Treg			0.440581	0.538485	0.847298	0.819869	0.812749
1977	AKT1	11:47360412	SRC	HSPB1	CD8 Treg	Total Treg			0.440581	0.538485	0.843507	0.807674	0.818435
1978	AKT1	11:47360412	SRC	AKTS1	Th1 Classic	Total Treg			0.440581	0.538485	0.847298	0.760598	0.724657
1979	AKT1	CD8 Treg	Total Treg						0.147214	0.818435
1980	AKT1	1:120267505	STAT1	Th17	Total Treg				0.243559	0.694898	0.802114	0.807768
1981	AKT1	11:47360412	SRC	NRF2	CD4 T Cells	Naive Treg			0.440581	0.538485	0.852493	0.824297	0.830979
1982	AKT1	11:47360412	SRC	STAT5	Natural T	Naive Treg			0.440581	0.538485	0.850215	0.821223	0.833624
1983	AKT1	11:47360412	SRC	P53	B Reg	Naive Treg			0.440581	0.538485	0.849687	0.816848	0.826019
1984	AKT1	11:47360412	SRC	AKTS1	CD56 Bright	Naive Treg			0.440581	0.538485	0.847298	0.826986	0.815357
1985	AKT1	11:47360412	SRC	STAT6	Th17	Naive Treg			0.440581	0.538485	0.845993	0.829277	0.804137
1986	AKT1	11:47360412	SRC	AKTS1	Total B Cells	Naive Treg			0.440581	0.538485	0.847298	0.819869	0.81024
1987	AKT1	11:47360412	SRC	HSPB1	CD8 Treg	Naive Treg			0.440581	0.538485	0.843507	0.807674	0.822466
1988	AKT1	5:6712834	22:37310954	TF65	Th1/Th17	Naive Treg			0.544404	0.458911	0.734337	0.812495	0.786651
1989	AKT1	11:47360412	SRC	AKTS1	Th1 Classic	Naive Treg			0.440581	0.538485	0.847298	0.760598	0.727032
1990	AKT1	CD8 Treg	Naive Treg						0.147214	0.822466
1991	AKT1	1:120267505	STAT1	Effector Treg					0.243559	0.694898	0.778967
1992	AKT1	11:47360412	SRC	NRF2	CD4 T Cells	Effector Treg			0.440581	0.538485	0.852493	0.824297	0.837744
1993	AKT1	11:47360412	SRC	STAT5	Natural T	Effector Treg			0.440581	0.538485	0.850215	0.821223	0.839218
1994	AKT1	11:47360412	SRC	P53	B Reg	Effector Treg			0.440581	0.538485	0.849687	0.816848	0.832393
1995	AKT1	11:47360412	SRC	HSPB1	CD8 Treg	Effector Treg			0.440581	0.538485	0.843507	0.807674	0.830268
1996	AKT1	11:47360412	SRC	STAT6	Th17	Effector Treg			0.440581	0.538485	0.845993	0.829277	0.802692
1997	AKT1	11:47360412	SRC	HSPB1	STAT1	Effector Treg			0.440581	0.538485	0.843507	0.814843	0.778967
1998	AKT1	11:47360412	SRC	STAT6	STAT1	Effector Treg			0.440581	0.538485	0.845993	0.810059	0.778967
[truncated: 30,304 more rows]
