# Supplementary material for: Multiscale networks in multiple sclerosis
Source: PLoS Comput Biol. 2024 Feb 8;20(2):e1010980. doi: 10.1371/journal.pcbi.1010980 (PMC10852301; doi:10.1371/journal.pcbi.1010980)
Supplement: S3 File — (XLSX) [file pcbi.1010980.s009.xlsx]

## Sheet: S3
Path	# of times (out of 100) path appears in permuted networks	# of Paths
Total T Cells - Total CD8 - NGMV - mRNFL - MS Subtype	0	8488
Total T Cells - Total CD8 - NGMV - 9HPT - MS Subtype	0
Total T Cells - Total CD8 - NGMV - SDMT - MS Subtype	0
Total T Cells - Total CD8 - T2LV - NGMV - MS Subtype	0
Total T Cells - Total CD8 - T2LV - SDMT - MS Subtype	0
Total T Cells - Total CD8 - NGMV - mRNFL - Years with Disease	0
Total T Cells - Total CD8 - NGMV - SDMT - Years with Disease	0
Total T Cells - Total CD8 - T2LV - SDMT - Years with Disease	0
Total T Cells - Total CD8 - NGMV - SDMT - Years since Relapse	0
Total T Cells - Total CD8 - NGMV - 9HPT Change - Years since Relapse	0
Total T Cells - Total CD8 - NGMV - Years with Disease - Years since Relapse	0
Total T Cells - Total CD8 - NGMV - 9HPT - Years since Relapse	0
Total T Cells - Total CD8 - NGMV - NBV - Years since Relapse	0
Total T Cells - Total CD8 - NGMV - T25WT Change - Years since Relapse	0
Total T Cells - Total CD8 - T2LV - Years with Disease - Years since Relapse	0
Total T Cells - Total CD8 - NGMV - 9HPT Change - EDSS	0
Total T Cells - Total CD8 - NGMV - mRNFL - EDSS	0
Total T Cells - Total CD8 - NGMV - 9HPT - EDSS	0
Total T Cells - Total CD8 - NGMV - SDMT - EDSS	0
Total T Cells - Total CD8 - NGMV - EDSS - EDSS Change	0
Total T Cells - Total CD8 - T2LV - EDSS - EDSS Change	0
Total T Cells - Total CD8 - NGMV - uGMSSS - EDSS Change	0
Total T Cells - Total CD8 - NGMV - gARMSS - EDSS Change	0
Total T Cells - Total CD8 - NGMV - MS Subtype - EDSS Change	0
Total T Cells - Total CD8 - NGMV - HCVA Change - EDSS Change	0
Total T Cells - Total CD8 - T2LV - HCVA Change - EDSS Change	0
Total T Cells - Total CD8 - T2LV - uGMSSS - EDSS Change	0
Total T Cells - Total CD8 - NGMV - uGMSSS - EDSS Increase?	0
Total T Cells - Total CD8 - NGMV - HCVA Change - EDSS Increase?	0
Total T Cells - Total CD8 - T2LV - uGMSSS - EDSS Increase?	0
Total T Cells - Total CD8 - NGMV - gARMSS - EDSS Increase?	0
Total T Cells - Total CD8 - T2LV - gARMSS - EDSS Increase?	0
Total T Cells - Total CD8 - T2LV - INL - EDSS Increase?	0
Total T Cells - Total CD8 - NGMV - mRNFL - uGMSSS	0
Total T Cells - Total CD8 - NGMV - 9HPT Change - uGMSSS	0
Total T Cells - Total CD8 - NGMV - 9HPT - uGMSSS	0
Total T Cells - Total CD8 - NGMV - SDMT - uGMSSS	0
Total T Cells - Total CD8 - T2LV - NGMV - uGMSSS	0
Total T Cells - Total CD8 - NGMV - mRNFL - gARMSS	0
Total T Cells - Total CD8 - NGMV - 9HPT - gARMSS	0
Total T Cells - Total CD8 - NGMV - 9HPT Change - gARMSS	0
Total T Cells - Total CD8 - NGMV - SDMT - gARMSS	0
Total T Cells - Total CD8 - NGMV - mRNFL - T25WT	0
Total T Cells - Total CD8 - NGMV - 9HPT Change - T25WT	0
Total T Cells - Total CD8 - NGMV - 9HPT - T25WT	0
Total T Cells - Total CD8 - NGMV - SDMT - T25WT	0
Total T Cells - Total CD8 - NGMV - T2LV - T25WT	0
Total T Cells - Total CD8 - NGMV - mRNFL - T25WT Change	0
Total T Cells - Total CD8 - NGMV - SDMT - T25WT Change	0
Total T Cells - Total CD8 - T2LV - SDMT - T25WT Change	0
Total T Cells - Total CD8 - T2LV - NGMV - T25WT Change	0
Total T Cells - Total CD8 - NGMV - T2LV - T25WT Change	0
Total T Cells - Total CD8 - NGMV - mRNFL - 9HPT	0
Total T Cells - Total CD8 - NGMV - 9HPT Change - 9HPT	0
Total T Cells - Total CD8 - NGMV - SDMT - 9HPT	0
Total T Cells - Total CD8 - NGMV - mRNFL - 9HPT Change	0
Total T Cells - Total CD8 - NGMV - 9HPT - 9HPT Change	0
Total T Cells - Total CD8 - NGMV - SDMT - 9HPT Change	0
Total T Cells - Total CD8 - T2LV - NGMV - 9HPT Change	0
Total T Cells - Total CD8 - T2LV - mRNFL - 9HPT Change	0
Total T Cells - Total CD8 - T2LV - SDMT - 9HPT Change	0
Total T Cells - Total CD8 - T2LV - 9HPT - 9HPT Change	0
Total T Cells - Total CD8 - NGMV - mRNFL - SDMT	0
Total T Cells - Total CD8 - NGMV - 9HPT - SDMT	0
Total T Cells - Total CD8 - NGMV - 9HPT Change - SDMT	0
Total T Cells - Total CD8 - NGMV - Years with Disease - SDMT	0
Total T Cells - Total CD8 - NGMV - HCVA Change - SDMT Change	0
Total T Cells - Total CD8 - T2LV - HCVA Change - SDMT Change	0
Total T Cells - Total CD8 - NGMV - INL Change - SDMT Change	0
Total T Cells - Total CD8 - NGMV - SDMT - SDMT Change	0
Total T Cells - Total CD8 - T2LV - SDMT - SDMT Change	0
Total T Cells - Total CD8 - T2LV - INL Change - SDMT Change	0
Total T Cells - Total CD8 - NGMV - mRNFL - SDMT Change	0
Total T Cells - Total CD8 - NGMV - INL - SDMT Change	0
Total T Cells - Total CD8 - NGMV - mRNFL - LCVA	0
Total T Cells - Total CD8 - NGMV - 9HPT - LCVA	0
Total T Cells - Total CD8 - NGMV - 9HPT Change - LCVA	0
Total T Cells - Total CD8 - NGMV - T25WT - LCVA Change	0
Total T Cells - Total CD8 - NGMV - HCVA Change - LCVA Change	0
Total T Cells - Total CD8 - T2LV - T25WT - LCVA Change	0
Total T Cells - Total CD8 - T2LV - HCVA Change - LCVA Change	0
Total T Cells - Total CD8 - NGMV - T2LV - LCVA Change	0
Total T Cells - Total CD8 - NGMV - 9HPT - HCVA	0
Total T Cells - Total CD8 - NGMV - Years with Disease - HCVA	0
Total T Cells - Total CD8 - NGMV - SDMT - HCVA	0
Total T Cells - Total CD8 - T2LV - NGMV - HCVA	0
Total T Cells - Total CD8 - T2LV - Years with Disease - HCVA	0
Total T Cells - Total CD8 - T2LV - SDMT - HCVA	0
Total T Cells - Total CD8 - T2LV - 9HPT - HCVA	0
Total T Cells - Total CD8 - NGMV - INL Change - HCVA	0
Total T Cells - Total CD8 - NGMV - mRNFL - HCVA Change	0
Total T Cells - Total CD8 - NGMV - 9HPT Change - HCVA Change	0
Total T Cells - Total CD8 - NGMV - T25WT Change - HCVA Change	0
Total T Cells - Total CD8 - T2LV - pRNFL	0
Total T Cells - Total CD8 - NGMV - mRNFL - pRNFL	0
Total T Cells - Total CD8 - NGMV - 9HPT - pRNFL	0
Total T Cells - Total CD8 - Th1/Th17 - pRNFL Change	0
Total T Cells - Total CD8 - NGMV - INL Change - pRNFL Change	0
Total T Cells - Total CD8 - NGMV - INL - pRNFL Change	0
Total T Cells - Total CD8 - T2LV - INL Change - pRNFL Change	0
Total T Cells - Total CD8 - T2LV - INL - pRNFL Change	0
Total T Cells - Total CD8 - TF65 - Th1/Th17 - pRNFL Change	0
Total T Cells - Total CD8 - Total B Cells - Total Treg - pRNFL Change	0
Total T Cells - Total CD8 - tpRNFL - mRNFL	0
Total T Cells - Total CD8 - NGMV - mRNFL - mRNFL Change	0
Total T Cells - Total CD8 - NGMV - T25WT Change - mRNFL Change	0
Total T Cells - Total CD8 - NGMV - INL Change - mRNFL Change	0
Total T Cells - Total CD8 - NGMV - INL - mRNFL Change	0
Total T Cells - Total CD8 - NGMV - HCVA Change - mRNFL Change	0
Total T Cells - Total CD8 - NGMV - T25WT - mRNFL Change	0
Total T Cells - Total CD8 - T2LV - T25WT Change - mRNFL Change	0
Total T Cells - Total CD8 - NGMV - mRNFL - tpRNFL	0
Total T Cells - Total CD8 - NGMV - LCVA - tpRNFL	0
Total T Cells - Total CD8 - NGMV - Years with Disease - tpRNFL	0
Total T Cells - Total CD8 - T2LV - mRNFL - tpRNFL	0
Total T Cells - Total CD8 - T2LV - Years with Disease - tpRNFL	0
Total T Cells - Total CD8 - T2LV - LCVA - tpRNFL	0
Total T Cells - Total CD8 - NGMV - HCVA Change - tpRNFL	0
Total T Cells - Total CD8 - tpRNFL - TMV	0
Total T Cells - Total CD8 - CD8 Treg - TMV	0
Total T Cells - Total CD8 - NGMV - mRNFL - TMV	0
Total T Cells - Total CD8 - Natural T - TRT - TMV Change	0
Total T Cells - Total CD8 - Natural T - GCIPL Change - TMV Change	0
Total T Cells - Total CD8 - Natural T - Total CD4 Teff - TMV Change	0
Total T Cells - Total CD8 - tpRNFL - GCIPL - TMV Change	0
Total T Cells - Total CD8 - tpRNFL - TRT - TMV Change	0
Total T Cells - Total CD8 - CD8 Treg - TRT - TMV Change	0
Total T Cells - Total CD8 - CD8 Treg - GCIPL - TMV Change	0
Total T Cells - Total CD8 - CD8 Treg - GCIPL Change - TMV Change	0
Total T Cells - Total CD8 - tpRNFL - TRT	0
Total T Cells - Total CD8 - NGMV - mRNFL - TRT	0
Total T Cells - Total CD8 - Natural T - GCIPL Change - TRT Change	0
Total T Cells - Total CD8 - Natural T - GCIPL - TRT Change	0
Total T Cells - Total CD8 - Natural T - TMV - TRT Change	0
Total T Cells - Total CD8 - tpRNFL - GCIPL - TRT Change	0
Total T Cells - Total CD8 - tpRNFL - TRT - TRT Change	0
Total T Cells - Total CD8 - CD8 Treg - GCIPL - TRT Change	0
Total T Cells - Total CD8 - CD8 Treg - TRT - TRT Change	0
Total T Cells - Total CD8 - CD8 Treg - GCIPL Change - TRT Change	0
Total T Cells - Total CD8 - tpRNFL - GCIPL	0
Total T Cells - Total CD8 - NGMV - SDMT - GCIPL	0
Total T Cells - Total CD8 - NGMV - INL Change - GCIPL Change	0
Total T Cells - Total CD8 - NGMV - LCVA - GCIPL Change	0
Total T Cells - Total CD8 - NGMV - INL - GCIPL Change	0
Total T Cells - Total CD8 - T2LV - INL Change - GCIPL Change	0
Total T Cells - Total CD8 - T2LV - LCVA - GCIPL Change	0
Total T Cells - Total CD8 - Total B Cells - INL	0
Total T Cells - Total CD8 - NGMV - mRNFL - INL	0
Total T Cells - Total CD8 - NGMV - 9HPT - INL	0
Total T Cells - Total CD8 - NGMV - mRNFL - INL Change	0
Total T Cells - Total CD8 - NGMV - 9HPT - INL Change	0
Total T Cells - Total CD8 - NGMV - SDMT - INL Change	0
Total T Cells - Total CD8 - T2LV - SDMT - INL Change	0
Total T Cells - Total CD8 - T2LV - NGMV - INL Change	0
Total T Cells - Total CD8 - Total B Cells - ORL	0
Total T Cells - Total CD8 - CD8 Treg - ORL	0
Total T Cells - Total CD8 - Th1/Th17 - ORL	0
Total T Cells - Total CD8 - NGMV - T25WT Change - ORL Change	0
Total T Cells - Total CD8 - NGMV - HCVA Change - ORL Change	0
Total T Cells - Total CD8 - NGMV - T2LC - ORL Change	0
Total T Cells - Total CD8 - T2LV - T2LC - ORL Change	0
Total T Cells - Total CD8 - T2LV - HCVA Change - ORL Change	0
Total T Cells - B Memory - T2LV - T2LC	0
Total T Cells - Total CD8 - NGMV - mRNFL - T2LC	0
Total T Cells - Total CD8 - NGMV - SDMT - T2LC	0
Total T Cells - Total CD8 - NGMV - 9HPT - T2LC	0
Total T Cells - Total CD8 - Natural T - T2LV Change - T2LC Change	0
Total T Cells - Total CD8 - NGMV - NBV - T2LC Change	0
Total T Cells - Total CD8 - T2LV - NBV - T2LC Change	0
Total T Cells - Total CD8 - B Mature - T2LV Change - T2LC Change	0
Total T Cells - Total CD8 - NGMV - INL Change - T2LC Change	0
Total T Cells - Total CD8 - T2LV - INL Change - T2LC Change	0
Total T Cells - Total CD8 - CD8 Treg - GCIPL Change - T2LC Change	0
Total T Cells - Total CD8 - NGMV - T2LV	0
Total T Cells - B Memory - T2LC - T2LV	0
Total T Cells - Total CD8 - NGMV - mRNFL - T2LV	0
Total T Cells - Total CD8 - NGMV - 9HPT Change - T2LV Change	0
Total T Cells - Total CD8 - NGMV - NBV - T2LV Change	0
Total T Cells - Total CD8 - NGMV - LCVA - T2LV Change	0
Total T Cells - Total CD8 - T2LV - NBV - T2LV Change	0
Total T Cells - Total CD8 - T2LV - LCVA - T2LV Change	0
Total T Cells - Total CD8 - NGMV - NBV	0
Total T Cells - Total CD8 - T2LV - NBV	0
Total T Cells - Total CD8 - NGMV - mRNFL - NBV	0
Total T Cells - Total CD8 - NGMV - 9HPT Change - NBV	0
Total T Cells - B Memory - T2LC - NBV Change	0
Total T Cells - Total CD8 - NGMV - NBV - NBV Change	0
Total T Cells - Total CD8 - NGMV - SDMT - NBV Change	0
Total T Cells - Total CD8 - NGMV - Years with Disease - NBV Change	0
Total T Cells - Total CD8 - T2LV - SDMT - NBV Change	0
Total T Cells - Total CD8 - NGMV - NBV - NWMV	0
Total T Cells - Total CD8 - T2LV - NBV - NWMV	0
Total T Cells - Total CD8 - NGMV - Years with Disease - NWMV	0
Total T Cells - Total CD8 - NGMV - SDMT - NWMV	0
Total T Cells - Total CD8 - T2LV - Years with Disease - NWMV	0
Total T Cells - Total CD8 - NGMV - NGMV Change - NWMV Change	0
Total T Cells - Total CD8 - T2LV - NGMV	0
Total T Cells - Total CD8 - Total B Cells - NGMV	0
Total T Cells - Total CD8 - T2LV - NGMV Change	0
Total T Cells - Total CD8 - Total B Cells - NGMV Change	0
Total T Cells - Total CD8 - B Memory - CD4 T Cells	0
Total T Cells - B Memory - B Reg - CD4 T Cells	0
Total T Cells - Total CD8 - Total B Cells - Total Treg	0
Total T Cells - Total CD8 - Total B Cells - Naive Treg	0
Total T Cells - Total CD8 - Th1/Th17 - Naive Treg	0
Total T Cells - Total CD8 - Total B Cells - CD8 Treg	0
Total T Cells - B Memory - Plasma B Cells - Total B Cells	0
Total T Cells - Total CD8 - CD8 Treg - B Memory	0
Total T Cells - Total CD8 - KS6B1 - HSPB1 - B Memory	0
Total T Cells - Total CD8 - STAT5 - HSPB1 - B Memory	0
Total T Cells - Total CD8 - KS6B1 - RS6 - B Memory	0
Total T Cells - Total CD8 - Total B Cells - B Mature	0
Total T Cells - Total CD8 - CD8 Treg - B Mature	0
Total T Cells - Total CD8 - Th1/Th17 - B Mature	0
Total T Cells - Total CD8 - Total B Cells - Plasma B Cells	0
Total T Cells - Total CD8 - B Mature - Atypical B Memory	0
Total T Cells - Total CD8 - Th1/Th17 - Atypical B Memory	0
Total T Cells - Total CD8 - Th1/Th17 - Natural T	0
Total T Cells - B Memory - B Reg - Natural T	0
Total T Cells - Total CD8 - B Memory - CD56 Dim	0
Total T Cells - B Memory - Plasma B Cells - CD56 Dim	0
Total T Cells - Total CD8 - Total B Cells - CD56 Bright	0
Total T Cells - Total CD8 - Th1/Th17 - CD56 Bright	0
Total T Cells - Total CD8 - Natural T - CD56 Neg	0
Total T Cells - Total CD8 - NGMV - INL - CD56 Neg	0
Total T Cells - Total CD8 - T2LV - INL - CD56 Neg	0
Total T Cells - Total CD8 - Total B Cells - Th1 Classic	0
Total T Cells - Total CD8 - Th1/Th17 - Th1 Classic	0
Total T Cells - Total CD8 - Total B Cells - Th1 Non-Classic	0
Total T Cells - Total CD8 - Th1/Th17 - Th1 Non-Classic	0
Total T Cells - Total CD8 - Th1/Th17 - Th17	0
Total T Cells - Total CD8 - KS6B1 - STAT6 - Th17	0
Total T Cells - B Memory - Atypical B Memory - Th1/Th17	0
Total T Cells - Total CD8 - NGMV - Th1 Non-Classic - Th1/Th17	0
Total T Cells - Total CD8 - KS6B1 - MP2K1 - Th1/Th17	0
CD4 T Cells - ORL - GCIPL - EDSS Change - EDSS Increase?	0
CD4 T Cells - NWMV Change - HCVA Change - SDMT Change	0
CD4 T Cells - ORL - TRT - GCIPL	0
CD4 T Cells - ORL - TRT Change - ORL Change	0
CD4 T Cells - ORL - tpRNFL - ORL Change	0
CD4 T Cells - ORL - T2LV - T2LC	0
CD4 T Cells - NWMV Change - NGMV - T2LV	0
CD4 T Cells - NWMV Change - NGMV Change - T2LV	0
CD4 T Cells - NWMV Change - NGMV Change - NGMV	0
CD4 T Cells - NWMV Change - NGMV - NGMV Change	0
CD4 T Cells - NWMV Change - Total B Cells - Th1 Classic	0
Total Treg - pRNFL Change - INL Change - 9HPT - MS Subtype	0
Total Treg - pRNFL Change - INL Change - Years with Disease - MS Subtype	0
Total Treg - pRNFL Change - INL Change - T25WT - MS Subtype	0
Total Treg - pRNFL Change - INL Change - EDSS - MS Subtype	0
Total Treg - pRNFL Change - INL Change - mRNFL - MS Subtype	0
Total Treg - pRNFL Change - INL Change - NGMV - MS Subtype	0
Total Treg - pRNFL Change - HCVA - gARMSS - MS Subtype	0
Total Treg - pRNFL Change - tpRNFL - Years with Disease	0
Total Treg - pRNFL Change - INL Change - 9HPT - Years with Disease	0
Total Treg - pRNFL Change - INL Change - LCVA - Years with Disease	0
Total Treg - pRNFL Change - INL Change - HCVA - Years with Disease	0
Total Treg - pRNFL Change - INL Change - EDSS - Years with Disease	0
Total Treg - pRNFL Change - INL Change - mRNFL - Years with Disease	0
Total Treg - pRNFL Change - INL Change - T25WT - Years with Disease	0
Total Treg - pRNFL Change - INL Change - Years with Disease - Years since Relapse	0
Total Treg - pRNFL Change - INL Change - 9HPT - Years since Relapse	0
Total Treg - pRNFL Change - INL Change - HCVA - Years since Relapse	0
Total Treg - pRNFL Change - HCVA - Years with Disease - Years since Relapse	0
Total Treg - pRNFL Change - INL - T25WT Change - Years since Relapse	0
Total Treg - pRNFL Change - INL Change - 9HPT - EDSS	0
Total Treg - pRNFL Change - INL Change - SDMT - EDSS	0
Total Treg - pRNFL Change - INL Change - Years with Disease - EDSS	0
Total Treg - pRNFL Change - INL Change - HCVA - EDSS	0
Total Treg - pRNFL Change - INL Change - HCVA Change - EDSS	0
Total Treg - pRNFL Change - INL Change - LCVA - EDSS	0
Total Treg - pRNFL Change - INL Change - T25WT - EDSS	0
Total Treg - pRNFL Change - INL - EDSS Increase? - EDSS Change	0
Total Treg - pRNFL Change - INL - EDSS - EDSS Change	0
Total Treg - pRNFL Change - HCVA - uGMSSS - EDSS Change	0
Total Treg - pRNFL Change - INL - uGMSSS - EDSS Change	0
Total Treg - pRNFL Change - INL - EDSS Change - EDSS Increase?	0
Total Treg - pRNFL Change - INL Change - HCVA Change - EDSS Increase?	0
Total Treg - pRNFL Change - INL - EDSS - EDSS Increase?	0
Total Treg - pRNFL Change - INL Change - SDMT - uGMSSS	0
Total Treg - pRNFL Change - INL Change - 9HPT - uGMSSS	0
Total Treg - pRNFL Change - INL Change - HCVA - uGMSSS	0
Total Treg - pRNFL Change - INL Change - LCVA - uGMSSS	0
Total Treg - pRNFL Change - INL Change - T25WT - uGMSSS	0
Total Treg - pRNFL Change - INL Change - mRNFL - uGMSSS	0
Total Treg - pRNFL Change - INL Change - EDSS - uGMSSS	0
Total Treg - pRNFL Change - INL Change - 9HPT - gARMSS	0
Total Treg - pRNFL Change - INL Change - Years with Disease - gARMSS	0
Total Treg - pRNFL Change - INL Change - LCVA - gARMSS	0
Total Treg - pRNFL Change - INL Change - HCVA - gARMSS	0
Total Treg - pRNFL Change - INL Change - EDSS - gARMSS	0
Total Treg - pRNFL Change - INL Change - T25WT - gARMSS	0
Total Treg - pRNFL Change - INL Change - mRNFL - gARMSS	0
Total Treg - pRNFL Change - INL Change - NGMV - gARMSS	0
Total Treg - pRNFL Change - INL Change - 9HPT - T25WT	0
Total Treg - pRNFL Change - INL Change - SDMT - T25WT	0
Total Treg - pRNFL Change - INL Change - Years with Disease - T25WT	0
Total Treg - pRNFL Change - INL Change - LCVA - T25WT	0
Total Treg - pRNFL Change - INL Change - HCVA Change - T25WT	0
Total Treg - pRNFL Change - INL Change - EDSS - T25WT	0
Total Treg - pRNFL Change - INL Change - mRNFL - T25WT	0
Total Treg - pRNFL Change - INL Change - mRNFL Change - T25WT	0
Total Treg - pRNFL Change - INL Change - NGMV - T25WT	0
Total Treg - pRNFL Change - INL Change - SDMT - T25WT Change	0
Total Treg - pRNFL Change - INL Change - Years with Disease - T25WT Change	0
Total Treg - pRNFL Change - INL Change - HCVA Change - T25WT Change	0
Total Treg - pRNFL Change - INL Change - T25WT - T25WT Change	0
Total Treg - pRNFL Change - INL Change - LCVA - T25WT Change	0
Total Treg - pRNFL Change - INL Change - mRNFL Change - T25WT Change	0
Total Treg - pRNFL Change - INL Change - mRNFL - T25WT Change	0
Total Treg - pRNFL Change - INL Change - EDSS - T25WT Change	0
Total Treg - pRNFL Change - INL Change - Years with Disease - 9HPT	0
Total Treg - pRNFL Change - INL Change - SDMT - 9HPT	0
Total Treg - pRNFL Change - INL Change - HCVA - 9HPT	0
Total Treg - pRNFL Change - INL Change - LCVA - 9HPT	0
Total Treg - pRNFL Change - INL Change - EDSS - 9HPT	0
Total Treg - pRNFL Change - INL Change - mRNFL - 9HPT	0
Total Treg - pRNFL Change - INL Change - T25WT - 9HPT	0
Total Treg - pRNFL Change - INL Change - 9HPT - 9HPT Change	0
Total Treg - pRNFL Change - INL Change - HCVA Change - 9HPT Change	0
Total Treg - pRNFL Change - INL Change - LCVA - 9HPT Change	0
Total Treg - pRNFL Change - INL Change - mRNFL - 9HPT Change	0
Total Treg - pRNFL Change - HCVA - uGMSSS - 9HPT Change	0
Total Treg - pRNFL Change - INL Change - Years with Disease - SDMT	0
Total Treg - pRNFL Change - INL Change - 9HPT - SDMT	0
Total Treg - pRNFL Change - INL Change - LCVA - SDMT	0
Total Treg - pRNFL Change - INL Change - EDSS - SDMT	0
Total Treg - pRNFL Change - INL Change - HCVA - SDMT	0
Total Treg - pRNFL Change - INL Change - T25WT - SDMT	0
Total Treg - pRNFL Change - INL Change - mRNFL - SDMT	0
Total Treg - pRNFL Change - INL Change - mRNFL Change - SDMT Change	0
Total Treg - pRNFL Change - INL - mRNFL Change - SDMT Change	0
Total Treg - pRNFL Change - INL - HCVA Change - SDMT Change	0
Total Treg - pRNFL Change - HCVA - SDMT - SDMT Change	0
Total Treg - pRNFL Change - INL - INL Change - SDMT Change	0
Total Treg - pRNFL Change - tpRNFL - LCVA	0
Total Treg - pRNFL Change - INL Change - Years with Disease - LCVA	0
Total Treg - pRNFL Change - INL Change - SDMT - LCVA	0
Total Treg - pRNFL Change - INL Change - HCVA - LCVA	0
Total Treg - pRNFL Change - INL Change - 9HPT - LCVA	0
Total Treg - pRNFL Change - INL Change - HCVA Change - LCVA	0
Total Treg - pRNFL Change - INL Change - T25WT - LCVA	0
Total Treg - pRNFL Change - INL Change - EDSS - LCVA	0
Total Treg - pRNFL Change - tpRNFL - LCVA Change	0
Total Treg - pRNFL Change - INL Change - SDMT - LCVA Change	0
Total Treg - pRNFL Change - INL Change - T25WT - LCVA Change	0
Total Treg - pRNFL Change - INL Change - HCVA Change - LCVA Change	0
Total Treg - pRNFL Change - INL Change - NGMV - LCVA Change	0
Total Treg - pRNFL Change - INL Change - T2LV - LCVA Change	0
Total Treg - pRNFL Change - INL - T25WT Change - LCVA Change	0
Total Treg - pRNFL Change - INL Change - 9HPT - HCVA	0
Total Treg - pRNFL Change - INL Change - Years with Disease - HCVA	0
Total Treg - pRNFL Change - INL Change - LCVA - HCVA	0
Total Treg - pRNFL Change - tpRNFL - HCVA Change	0
Total Treg - pRNFL Change - INL Change - SDMT - HCVA Change	0
Total Treg - pRNFL Change - INL Change - LCVA - HCVA Change	0
Total Treg - pRNFL Change - INL Change - mRNFL Change - HCVA Change	0
Total Treg - pRNFL Change - INL Change - EDSS - HCVA Change	0
Total Treg - pRNFL Change - INL Change - INL - HCVA Change	0
Total Treg - pRNFL Change - INL Change - mRNFL - HCVA Change	0
Total Treg - pRNFL Change - INL Change - T25WT - HCVA Change	0
Total Treg - pRNFL Change - tpRNFL - pRNFL	0
Total Treg - pRNFL Change - INL Change - Years with Disease - pRNFL	0
Total Treg - pRNFL Change - INL Change - 9HPT - pRNFL	0
Total Treg - pRNFL Change - INL Change - HCVA - pRNFL	0
Total Treg - pRNFL Change - INL Change - LCVA - pRNFL	0
Total Treg - pRNFL Change - INL Change - mRNFL - pRNFL	0
Total Treg - pRNFL Change - tpRNFL - mRNFL	0
Total Treg - pRNFL Change - INL Change - 9HPT - mRNFL	0
Total Treg - pRNFL Change - INL Change - Years with Disease - mRNFL	0
Total Treg - pRNFL Change - INL Change - SDMT - mRNFL	0
Total Treg - pRNFL Change - INL Change - HCVA Change - mRNFL	0
Total Treg - pRNFL Change - INL Change - mRNFL - mRNFL Change	0
Total Treg - pRNFL Change - INL Change - INL - mRNFL Change	0
Total Treg - pRNFL Change - INL Change - T25WT - mRNFL Change	0
Total Treg - pRNFL Change - INL - T25WT Change - mRNFL Change	0
Total Treg - pRNFL Change - INL - HCVA Change - mRNFL Change	0
Total Treg - pRNFL Change - INL Change - Years with Disease - tpRNFL	0
Total Treg - pRNFL Change - INL Change - pRNFL - tpRNFL	0
Total Treg - pRNFL Change - INL Change - mRNFL - tpRNFL	0
Total Treg - pRNFL Change - HCVA - pRNFL - tpRNFL	0
Total Treg - pRNFL Change - INL - pRNFL - tpRNFL	0
Total Treg - pRNFL Change - TMV Change - TMV	0
Total Treg - pRNFL Change - TRT Change - TMV	0
Total Treg - pRNFL Change - tpRNFL - TMV	0
Total Treg - pRNFL Change - INL Change - Years with Disease - TMV	0
Total Treg - pRNFL Change - INL Change - LCVA - TMV	0
Total Treg - pRNFL Change - INL Change - SDMT - TMV	0
Total Treg - pRNFL Change - INL Change - HCVA - TMV	0
Total Treg - pRNFL Change - INL Change - HCVA Change - TMV	0
Total Treg - pRNFL Change - INL Change - mRNFL Change - TMV Change	0
Total Treg - pRNFL Change - INL - mRNFL Change - TMV Change	0
Total Treg - pRNFL Change - INL - TRT - TMV Change	0
Total Treg - pRNFL Change - INL Change - GCIPL Change - TMV Change	0
Total Treg - pRNFL Change - INL - TMV - TMV Change	0
Total Treg - pRNFL Change - INL - TRT	0
Total Treg - pRNFL Change - TMV Change - TRT	0
Total Treg - pRNFL Change - tpRNFL - TRT	0
Total Treg - pRNFL Change - INL Change - Years with Disease - TRT	0
Total Treg - pRNFL Change - INL Change - SDMT - TRT	0
Total Treg - pRNFL Change - INL Change - HCVA Change - TRT	0
Total Treg - pRNFL Change - INL Change - HCVA - TRT	0
Total Treg - pRNFL Change - INL Change - LCVA - TRT	0
Total Treg - pRNFL Change - INL Change - mRNFL Change - TRT Change	0
Total Treg - pRNFL Change - TMV Change - ORL Change - TRT Change	0
Total Treg - pRNFL Change - INL - mRNFL Change - TRT Change	0
Total Treg - pRNFL Change - INL Change - GCIPL Change - TRT Change	0
Total Treg - pRNFL Change - INL - TRT - TRT Change	0
Total Treg - pRNFL Change - INL - TMV - TRT Change	0
Total Treg - pRNFL Change - TMV Change - GCIPL	0
Total Treg - pRNFL Change - TRT Change - GCIPL	0
Total Treg - pRNFL Change - tpRNFL - GCIPL	0
Total Treg - pRNFL Change - INL Change - Years with Disease - GCIPL	0
Total Treg - pRNFL Change - INL Change - SDMT - GCIPL	0
Total Treg - pRNFL Change - INL Change - 9HPT - GCIPL	0
Total Treg - pRNFL Change - INL Change - LCVA - GCIPL	0
Total Treg - pRNFL Change - INL Change - EDSS - GCIPL	0
Total Treg - pRNFL Change - INL Change - HCVA Change - GCIPL	0
Total Treg - pRNFL Change - INL Change - mRNFL - GCIPL	0
Total Treg - pRNFL Change - TRT Change - GCIPL Change	0
Total Treg - pRNFL Change - T2LC Change - GCIPL Change	0
Total Treg - pRNFL Change - INL Change - LCVA - GCIPL Change	0
Total Treg - pRNFL Change - TMV Change - TRT Change - GCIPL Change	0
Total Treg - pRNFL Change - INL Change - INL - GCIPL Change	0
Total Treg - pRNFL Change - INL Change - mRNFL Change - GCIPL Change	0
Total Treg - pRNFL Change - HCVA - LCVA - GCIPL Change	0
Total Treg - pRNFL Change - INL Change - 9HPT - INL	0
Total Treg - pRNFL Change - INL Change - HCVA Change - INL	0
Total Treg - pRNFL Change - INL Change - HCVA - INL	0
Total Treg - pRNFL Change - INL Change - mRNFL Change - INL	0
Total Treg - pRNFL Change - INL Change - EDSS - INL	0
Total Treg - pRNFL Change - INL Change - mRNFL - INL	0
Total Treg - pRNFL Change - HCVA - 9HPT - INL Change	0
Total Treg - pRNFL Change - HCVA - Years with Disease - INL Change	0
Total Treg - pRNFL Change - INL - 9HPT - INL Change	0
Total Treg - pRNFL Change - INL - HCVA Change - INL Change	0
Total Treg - pRNFL Change - TMV Change - ORL	0
Total Treg - pRNFL Change - INL - ORL	0
Total Treg - pRNFL Change - tpRNFL - ORL	0
Total Treg - pRNFL Change - TMV Change - TRT Change - ORL	0
Total Treg - pRNFL Change - TRT Change - TMV Change - ORL	0
Total Treg - pRNFL Change - INL Change - 9HPT - ORL	0
Total Treg - pRNFL Change - INL Change - HCVA Change - ORL	0
Total Treg - pRNFL Change - INL Change - mRNFL Change - ORL	0
Total Treg - pRNFL Change - TMV Change - TRT Change - ORL Change	0
Total Treg - pRNFL Change - TRT Change - TMV Change - ORL Change	0
Total Treg - pRNFL Change - INL Change - mRNFL Change - ORL Change	0
Total Treg - pRNFL Change - INL - T2LC - ORL Change	0
Total Treg - pRNFL Change - INL - HCVA Change - ORL Change	0
Total Treg - pRNFL Change - INL - T2LC	0
Total Treg - pRNFL Change - INL Change - 9HPT - T2LC	0
Total Treg - pRNFL Change - INL Change - Years with Disease - T2LC	0
Total Treg - pRNFL Change - INL Change - HCVA - T2LC	0
Total Treg - pRNFL Change - INL Change - SDMT - T2LC	0
Total Treg - pRNFL Change - INL Change - LCVA - T2LC	0
Total Treg - pRNFL Change - INL Change - mRNFL - T2LC	0
Total Treg - pRNFL Change - INL Change - EDSS - T2LC	0
Total Treg - pRNFL Change - INL - INL Change - T2LC Change	0
Total Treg - pRNFL Change - INL Change - GCIPL Change - T2LC Change	0
Total Treg - pRNFL Change - INL - GCIPL Change - T2LC Change	0
Total Treg - pRNFL Change - TMV Change - GCIPL Change - T2LC Change	0
Total Treg - pRNFL Change - TRT Change - GCIPL Change - T2LC Change	0
Total Treg - pRNFL Change - INL - NWMV - T2LC Change	0
Total Treg - pRNFL Change - INL - NWMV Change - T2LC Change	0
Total Treg - pRNFL Change - INL - T2LV	0
Total Treg - pRNFL Change - INL Change - Years with Disease - T2LV	0
Total Treg - pRNFL Change - INL Change - 9HPT - T2LV	0
Total Treg - pRNFL Change - INL Change - SDMT - T2LV	0
Total Treg - pRNFL Change - INL Change - HCVA Change - T2LV	0
Total Treg - pRNFL Change - INL Change - LCVA - T2LV	0
Total Treg - pRNFL Change - INL Change - T25WT - T2LV	0
Total Treg - pRNFL Change - T2LC Change - T2LV Change	0
Total Treg - pRNFL Change - INL - TRT - T2LV Change	0
Total Treg - pRNFL Change - INL - TMV - T2LV Change	0
Total Treg - pRNFL Change - TMV Change - TRT - T2LV Change	0
Total Treg - pRNFL Change - INL Change - GCIPL Change - T2LV Change	0
Total Treg - pRNFL Change - TRT Change - TRT - T2LV Change	0
Total Treg - pRNFL Change - INL Change - Years with Disease - NBV	0
Total Treg - pRNFL Change - INL Change - 9HPT - NBV	0
Total Treg - pRNFL Change - INL Change - SDMT - NBV	0
Total Treg - pRNFL Change - INL Change - HCVA Change - NBV	0
Total Treg - pRNFL Change - INL Change - LCVA - NBV	0
Total Treg - pRNFL Change - INL Change - EDSS - NBV	0
Total Treg - pRNFL Change - INL Change - NGMV - NBV	0
Total Treg - pRNFL Change - INL Change - T25WT - NBV	0
Total Treg - pRNFL Change - T2LC Change - NBV Change	0
Total Treg - pRNFL Change - INL Change - Years with Disease - NBV Change	0
Total Treg - pRNFL Change - INL - T25WT Change - NBV Change	0
Total Treg - pRNFL Change - INL - T2LC - NBV Change	0
Total Treg - pRNFL Change - INL - NWMV	0
Total Treg - pRNFL Change - T2LC Change - NWMV	0
Total Treg - pRNFL Change - INL Change - Years with Disease - NWMV	0
Total Treg - pRNFL Change - HCVA - Years with Disease - NWMV	0
Total Treg - pRNFL Change - INL - T2LC - NWMV	0
Total Treg - pRNFL Change - INL - TRT - NWMV	0
Total Treg - pRNFL Change - T2LC Change - NWMV Change	0
Total Treg - pRNFL Change - INL Change - NGMV - NWMV Change	0
Total Treg - pRNFL Change - INL Change - 9HPT - NWMV Change	0
Total Treg - pRNFL Change - INL Change - HCVA Change - NWMV Change	0
Total Treg - pRNFL Change - INL Change - mRNFL Change - NWMV Change	0
Total Treg - pRNFL Change - INL Change - mRNFL - NWMV Change	0
Total Treg - pRNFL Change - INL Change - INL - NWMV Change	0
Total Treg - pRNFL Change - INL - NGMV - NWMV Change	0
Total Treg - pRNFL Change - INL Change - 9HPT - NGMV	0
Total Treg - pRNFL Change - INL Change - Years with Disease - NGMV	0
Total Treg - pRNFL Change - INL Change - SDMT - NGMV	0
Total Treg - pRNFL Change - INL Change - LCVA - NGMV	0
Total Treg - pRNFL Change - INL Change - HCVA - NGMV	0
Total Treg - pRNFL Change - INL Change - HCVA Change - NGMV	0
Total Treg - pRNFL Change - INL Change - 9HPT - NGMV Change	0
Total Treg - pRNFL Change - INL Change - Years with Disease - NGMV Change	0
Total Treg - pRNFL Change - INL Change - mRNFL Change - NGMV Change	0
Total Treg - pRNFL Change - INL Change - LCVA - NGMV Change	0
Total Treg - pRNFL Change - INL Change - EDSS - NGMV Change	0
Total Treg - pRNFL Change - INL Change - mRNFL - NGMV Change	0
Total Treg - pRNFL Change - INL Change - mRNFL - Total T Cells	0
Total Treg - pRNFL Change - INL Change - T2LV - Total T Cells	0
Total Treg - pRNFL Change - INL Change - NGMV - Total T Cells	0
Total Treg - pRNFL Change - INL - T2LV - Total T Cells	0
Total Treg - pRNFL Change - INL - mRNFL - Total T Cells	0
Total Treg - pRNFL Change - INL - NGMV - Total T Cells	0
Total Treg - pRNFL Change - HCVA - NGMV - Total T Cells	0
Total Treg - pRNFL Change - INL Change - mRNFL - CD4 T Cells	0
Total Treg - pRNFL Change - INL - mRNFL - CD4 T Cells	0
Total Treg - pRNFL Change - Th1/Th17 - Th1 Non-Classic - CD4 T Cells	0
Total Treg - pRNFL Change - Th1/Th17 - Th17 - CD4 T Cells	0
Total Treg - pRNFL Change - TMV Change - Total CD4 Teff - CD4 T Cells	0
Total Treg - pRNFL Change - INL Change - mRNFL - Naive Treg	0
Total Treg - pRNFL Change - INL Change - NGMV - Naive Treg	0
Total Treg - pRNFL Change - INL Change - T2LV - Naive Treg	0
Total Treg - pRNFL Change - Th1/Th17 - Th1 Non-Classic - Naive Treg	0
Total Treg - pRNFL Change - INL - mRNFL - Naive Treg	0
Total Treg - pRNFL Change - Th1/Th17 - Th17 - Effector Treg	0
Total Treg - pRNFL Change - INL - Th17 - Effector Treg	0
Total Treg - pRNFL Change - TMV Change - Total CD4 Teff - Effector Treg	0
Total Treg - pRNFL Change - INL - T2LV - Total CD8	0
Total Treg - pRNFL Change - INL - NGMV - Total CD8	0
Total Treg - pRNFL Change - TMV Change - Total CD4 Teff - CD8 Treg	0
Total Treg - pRNFL Change - TRT Change - Total CD4 Teff - CD8 Treg	0
Total Treg - pRNFL Change - tpRNFL - Total B Cells	0
Total Treg - pRNFL Change - Th1/Th17 - Th1 Non-Classic - Total B Cells	0
Total Treg - pRNFL Change - INL Change - mRNFL - B Memory	0
Total Treg - pRNFL Change - INL Change - T2LV - B Memory	0
Total Treg - pRNFL Change - INL - T2LC - B Memory	0
Total Treg - pRNFL Change - INL - mRNFL - B Memory	0
Total Treg - pRNFL Change - INL - T2LV - B Memory	0
Total Treg - pRNFL Change - INL - Total B Cells - B Mature	0
Total Treg - pRNFL Change - TMV Change - Total CD4 Teff - B Mature	0
Total Treg - pRNFL Change - TMV Change - Total CD4 Teff - B Reg	0
Total Treg - pRNFL Change - INL - Total B Cells - Plasma B Cells	0
Total Treg - pRNFL Change - tpRNFL - Total B Cells - Plasma B Cells	0
Total Treg - pRNFL Change - Th1/Th17 - B Mature - Atypical B Memory	0
Total Treg - pRNFL Change - INL Change - Th1 Classic - Atypical B Memory	0
Total Treg - pRNFL Change - INL - Th1 Classic - Atypical B Memory	0
Total Treg - pRNFL Change - Th1/Th17 - Th17 - Natural T	0
Total Treg - pRNFL Change - Th1/Th17 - CD56 Bright - Natural T	0
Total Treg - pRNFL Change - TMV Change - Total CD4 Teff - Natural T	0
Total Treg - pRNFL Change - INL - Th17 - Natural T	0
Total Treg - pRNFL Change - INL - INL Change - CD56 Dim	0
Total Treg - pRNFL Change - INL - Total B Cells - CD56 Dim	0
Total Treg - pRNFL Change - Th1/Th17 - B Mature - CD56 Dim	0
Total Treg - pRNFL Change - TMV Change - Total CD4 Teff - CD56 Dim	0
Total Treg - pRNFL Change - tpRNFL - CD56 Bright	0
Total Treg - pRNFL Change - INL Change - NGMV - CD56 Bright	0
Total Treg - pRNFL Change - Th1/Th17 - Th1 Non-Classic - CD56 Bright	0
Total Treg - pRNFL Change - INL - NGMV - CD56 Bright	0
Total Treg - pRNFL Change - HCVA - NGMV - CD56 Bright	0
Total Treg - pRNFL Change - INL - Total B Cells - CD56 Bright	0
Total Treg - pRNFL Change - INL Change - mRNFL - CD56 Neg	0
Total Treg - pRNFL Change - INL Change - T2LV - CD56 Neg	0
Total Treg - pRNFL Change - INL - mRNFL - CD56 Neg	0
Total Treg - pRNFL Change - INL - T2LV - CD56 Neg	0
Total Treg - pRNFL Change - INL Change - pRNFL - CD56 Neg	0
Total Treg - pRNFL Change - INL - pRNFL - CD56 Neg	0
Total Treg - pRNFL Change - TMV Change - Total CD4 Teff	0
Total Treg - pRNFL Change - INL Change - mRNFL - Total CD4 Teff	0
Total Treg - pRNFL Change - INL - mRNFL - Total CD4 Teff	0
Total Treg - pRNFL Change - Th1/Th17 - Th1 Non-Classic - Total CD4 Teff	0
Total Treg - pRNFL Change - TMV Change - TRT Change - Total CD4 Teff	0
Total Treg - pRNFL Change - Th1/Th17 - CD56 Bright - Total CD4 Teff	0
Total Treg - pRNFL Change - INL Change - mRNFL Change - Th1 Classic	0
Total Treg - pRNFL Change - INL Change - mRNFL - Th1 Classic	0
Total Treg - pRNFL Change - INL Change - NGMV - Th1 Classic	0
Total Treg - pRNFL Change - INL Change - INL - Th1 Classic	0
Total Treg - pRNFL Change - INL Change - T2LV - Th1 Classic	0
Total Treg - pRNFL Change - INL Change - mRNFL - Th1 Non-Classic	0
Total Treg - pRNFL Change - INL Change - NGMV - Th1 Non-Classic	0
Total Treg - pRNFL Change - INL Change - T2LV - Th1 Non-Classic	0
Total Treg - pRNFL Change - INL Change - pRNFL - Th1 Non-Classic	0
Total Treg - pRNFL Change - INL - T2LC - Th1 Non-Classic	0
Total Treg - pRNFL Change - INL Change - mRNFL - Th17	0
Total Treg - pRNFL Change - Th1/Th17 - Th1 Non-Classic - Th17	0
Total Treg - pRNFL Change - INL Change - pRNFL - Th17	0
Total Treg - pRNFL Change - INL - T2LC - Th17	0
Total Treg - pRNFL Change - INL - Th17 - Th1/Th17	0
Total Treg - pRNFL Change - INL Change - Th1 Classic - Th1/Th17	0
Total Treg - pRNFL Change - INL - Th1 Classic - Th1/Th17	0
Total Treg - pRNFL Change - tpRNFL - CD56 Bright - Th1/Th17	0
Naive Treg - Th1 Classic - GCIPL - EDSS Change - EDSS Increase?	0
Naive Treg - Th1 Classic - INL - EDSS Change - EDSS Increase?	0
Naive Treg - NWMV Change - NGMV Change - mRNFL Change	0
Naive Treg - Th1/Th17 - B Mature - NWMV	0
Naive Treg - Th1/Th17 - B Mature - NWMV Change	0
Naive Treg - Th1/Th17 - Th1 Non-Classic - Total T Cells	0
Naive Treg - Th1/Th17 - CD56 Bright - Total T Cells	0
Naive Treg - Th1/Th17 - Th1 Non-Classic - CD4 T Cells	0
Naive Treg - Th1/Th17 - Th17 - CD4 T Cells	0
Naive Treg - Th1/Th17 - Th17 - Effector Treg	0
Naive Treg - Th1/Th17 - B Mature - B Memory	0
Naive Treg - Th1 Classic - Total B Cells - B Mature	0
Naive Treg - Th1 Classic - Th1/Th17 - Atypical B Memory	0
Naive Treg - Th1 Non-Classic - Th1/Th17 - Atypical B Memory	0
Naive Treg - Th1 Non-Classic - Th1 Classic - Atypical B Memory	0
Naive Treg - Th1/Th17 - B Mature - CD56 Dim	0
Naive Treg - Th1/Th17 - Th1 Non-Classic - CD56 Bright	0
Naive Treg - Th1 Classic - Total B Cells - CD56 Bright	0
Naive Treg - Th1/Th17 - Th1 Non-Classic - Total CD4 Teff	0
Naive Treg - Th1/Th17 - Th1 Non-Classic - Th1 Classic	0
Naive Treg - Th1/Th17 - Th17 - Th1 Non-Classic	0
Naive Treg - Th1/Th17 - Th1 Classic - Th1 Non-Classic	0
Naive Treg - Th1/Th17 - Th1 Non-Classic - Th17	0
Naive Treg - Th1 Classic - Th1 Non-Classic - Th1/Th17	0
Effector Treg - CD56 Neg - INL - NGMV - MS Subtype	0
Effector Treg - CD56 Neg - INL - T25WT Change - MS Subtype	0
Effector Treg - CD56 Neg - INL - EDSS - MS Subtype	0
Effector Treg - CD56 Neg - INL - mRNFL - MS Subtype	0
Effector Treg - CD56 Neg - INL - 9HPT - MS Subtype	0
Effector Treg - CD56 Neg - INL - NGMV - Years with Disease	0
Effector Treg - CD56 Neg - INL - HCVA - Years with Disease	0
Effector Treg - CD56 Neg - INL - EDSS - Years with Disease	0
Effector Treg - CD56 Neg - INL - T25WT Change - Years with Disease	0
Effector Treg - CD56 Neg - INL - T2LC - Years with Disease	0
Effector Treg - CD56 Neg - mRNFL - EDSS - Years since Relapse	0
Effector Treg - CD56 Neg - INL - MS Subtype - Years since Relapse	0
Effector Treg - CD56 Neg - INL - NGMV - EDSS	0
Effector Treg - CD56 Neg - INL - T25WT Change - EDSS	0
Effector Treg - CD56 Neg - INL - mRNFL - EDSS	0
Effector Treg - CD56 Neg - INL - T2LC - EDSS	0
Effector Treg - CD56 Neg - INL - HCVA Change - EDSS	0
Effector Treg - CD56 Neg - mRNFL - uGMSSS - EDSS Change	0
Effector Treg - CD56 Neg - INL - MS Subtype - EDSS Change	0
Effector Treg - CD56 Neg - INL - EDSS - EDSS Change	0
Effector Treg - CD56 Neg - INL - HCVA Change - EDSS Change	0
Effector Treg - CD56 Neg - mRNFL - gARMSS - EDSS Increase?	0
Effector Treg - CD56 Neg - INL - HCVA Change - EDSS Increase?	0
Effector Treg - CD56 Neg - T2LV - gARMSS - EDSS Increase?	0
Effector Treg - CD56 Neg - INL - NGMV - uGMSSS	0
Effector Treg - CD56 Neg - INL - EDSS - uGMSSS	0
Effector Treg - CD56 Neg - INL - mRNFL - uGMSSS	0
Effector Treg - CD56 Neg - INL - HCVA - uGMSSS	0
Effector Treg - CD56 Neg - INL - 9HPT - uGMSSS	0
Effector Treg - CD56 Neg - mRNFL - NGMV - uGMSSS	0
Effector Treg - CD56 Neg - INL - NGMV - gARMSS	0
Effector Treg - CD56 Neg - INL - EDSS - gARMSS	0
Effector Treg - CD56 Neg - INL - mRNFL - gARMSS	0
Effector Treg - CD56 Neg - INL - T2LC - gARMSS	0
Effector Treg - CD56 Neg - INL - 9HPT - gARMSS	0
Effector Treg - CD56 Neg - INL - NGMV - T25WT	0
Effector Treg - CD56 Neg - INL - T25WT Change - T25WT	0
Effector Treg - CD56 Neg - INL - EDSS - T25WT	0
Effector Treg - CD56 Neg - INL - HCVA Change - T25WT	0
Effector Treg - CD56 Neg - INL - mRNFL - T25WT	0
Effector Treg - CD56 Neg - INL - 9HPT - T25WT	0
Effector Treg - CD56 Neg - INL - uGMSSS - T25WT	0
Effector Treg - CD56 Neg - INL - NGMV - T25WT Change	0
Effector Treg - CD56 Neg - INL - HCVA Change - T25WT Change	0
Effector Treg - CD56 Neg - INL - EDSS - T25WT Change	0
Effector Treg - CD56 Neg - INL - mRNFL - T25WT Change	0
Effector Treg - CD56 Neg - mRNFL - NGMV - T25WT Change	0
Effector Treg - CD56 Neg - INL - NGMV - 9HPT	0
Effector Treg - CD56 Neg - INL - EDSS - 9HPT	0
Effector Treg - CD56 Neg - INL - mRNFL - 9HPT	0
Effector Treg - CD56 Neg - INL - NGMV - 9HPT Change	0
Effector Treg - CD56 Neg - INL - EDSS - 9HPT Change	0
Effector Treg - CD56 Neg - INL - mRNFL - 9HPT Change	0
Effector Treg - CD56 Neg - mRNFL - NGMV - 9HPT Change	0
Effector Treg - CD56 Neg - INL - NGMV - SDMT	0
Effector Treg - CD56 Neg - INL - EDSS - SDMT	0
Effector Treg - CD56 Neg - INL - T25WT Change - SDMT	0
Effector Treg - CD56 Neg - INL - mRNFL - SDMT	0
Effector Treg - CD56 Neg - INL - T2LC - SDMT	0
Effector Treg - CD56 Neg - INL - 9HPT - SDMT	0
Effector Treg - CD56 Neg - INL - HCVA Change - SDMT Change	0
Effector Treg - CD56 Neg - mRNFL - HCVA Change - SDMT Change	0
Effector Treg - CD56 Neg - INL - NGMV - LCVA	0
Effector Treg - CD56 Neg - INL - T25WT Change - LCVA	0
Effector Treg - CD56 Neg - INL - EDSS - LCVA	0
Effector Treg - CD56 Neg - INL - mRNFL - LCVA	0
Effector Treg - CD56 Neg - INL - T25WT Change - LCVA Change	0
Effector Treg - CD56 Neg - INL - HCVA Change - LCVA Change	0
Effector Treg - CD56 Neg - INL - NGMV - LCVA Change	0
Effector Treg - CD56 Neg - INL - T2LV - LCVA Change	0
Effector Treg - CD56 Neg - mRNFL - T25WT Change - LCVA Change	0
Effector Treg - CD56 Neg - INL - NGMV - HCVA	0
Effector Treg - CD56 Neg - INL - EDSS - HCVA	0
Effector Treg - CD56 Neg - INL - T2LC - HCVA	0
Effector Treg - CD56 Neg - INL - 9HPT - HCVA	0
Effector Treg - CD56 Neg - mRNFL - NGMV - HCVA	0
Effector Treg - CD56 Neg - INL - NGMV - HCVA Change	0
Effector Treg - CD56 Neg - INL - T25WT Change - HCVA Change	0
Effector Treg - CD56 Neg - INL - EDSS - HCVA Change	0
Effector Treg - CD56 Neg - INL - mRNFL - HCVA Change	0
Effector Treg - CD56 Neg - INL - NGMV - pRNFL	0
Effector Treg - CD56 Neg - INL - mRNFL - pRNFL	0
Effector Treg - CD56 Neg - INL - EDSS - pRNFL	0
Effector Treg - CD56 Neg - INL - T2LC - pRNFL	0
Effector Treg - CD56 Neg - INL - INL Change - pRNFL Change	0
Effector Treg - CD56 Neg - mRNFL - INL Change - pRNFL Change	0
Effector Treg - CD56 Neg - T2LV - INL Change - pRNFL Change	0
Effector Treg - CD56 Neg - T2LV - INL - pRNFL Change	0
Effector Treg - CD56 Neg - Total CD4 Teff - mRNFL	0
Effector Treg - CD56 Neg - Th1 Classic - mRNFL	0
Effector Treg - CD56 Neg - Th1 Classic - mRNFL Change	0
Effector Treg - CD56 Neg - INL - T25WT Change - mRNFL Change	0
Effector Treg - CD56 Neg - INL - mRNFL - mRNFL Change	0
Effector Treg - CD56 Neg - Total CD8 - tpRNFL	0
Effector Treg - CD56 Neg - INL - TRT - tpRNFL	0
Effector Treg - CD56 Neg - INL - mRNFL - tpRNFL	0
Effector Treg - CD56 Neg - mRNFL - TMV - tpRNFL	0
Effector Treg - CD56 Neg - INL - HCVA Change - tpRNFL	0
Effector Treg - CD56 Neg - INL - TMV - TMV Change	0
Effector Treg - CD56 Neg - mRNFL - TMV - TMV Change	0
Effector Treg - CD56 Neg - mRNFL - GCIPL - TMV Change	0
Effector Treg - CD56 Neg - INL - mRNFL Change - TMV Change	0
Effector Treg - CD56 Neg - INL - TMV - TRT Change	0
Effector Treg - CD56 Neg - INL - TRT - TRT Change	0
Effector Treg - CD56 Neg - mRNFL - TMV - TRT Change	0
Effector Treg - CD56 Neg - mRNFL - GCIPL - TRT Change	0
Effector Treg - CD56 Neg - mRNFL - TRT - TRT Change	0
Effector Treg - CD56 Neg - Th1 Classic - GCIPL	0
Effector Treg - CD56 Neg - Th17 - GCIPL Change	0
Effector Treg - CD56 Neg - INL - TMV - GCIPL Change	0
Effector Treg - CD56 Neg - Th1 Classic - INL	0
Effector Treg - CD56 Neg - INL - NGMV - INL Change	0
Effector Treg - CD56 Neg - INL - EDSS - INL Change	0
Effector Treg - CD56 Neg - INL - mRNFL - INL Change	0
Effector Treg - CD56 Neg - Total CD4 Teff - ORL	0
Effector Treg - CD56 Neg - INL - T2LC - ORL Change	0
Effector Treg - CD56 Neg - INL - TRT - ORL Change	0
Effector Treg - CD56 Neg - mRNFL - TRT - ORL Change	0
Effector Treg - CD56 Neg - mRNFL - T25WT Change - ORL Change	0
Effector Treg - CD56 Neg - Th1 Classic - T2LC	0
Effector Treg - CD56 Neg - INL - NGMV - T2LC	0
Effector Treg - CD56 Neg - INL - EDSS - T2LC	0
Effector Treg - CD56 Neg - INL - mRNFL - T2LC	0
Effector Treg - CD56 Neg - INL - INL Change - T2LC Change	0
Effector Treg - CD56 Neg - mRNFL - INL Change - T2LC Change	0
Effector Treg - CD56 Neg - Natural T - T2LV Change - T2LC Change	0
Effector Treg - CD56 Neg - Th1 Classic - T2LV	0
Effector Treg - CD56 Neg - Total CD8 - T2LV	0
Effector Treg - CD56 Neg - INL - NGMV - T2LV	0
Effector Treg - CD56 Neg - INL - T25WT Change - T2LV	0
Effector Treg - CD56 Neg - INL - mRNFL - T2LV	0
Effector Treg - CD56 Neg - INL - TRT - T2LV Change	0
Effector Treg - CD56 Neg - mRNFL - NBV - T2LV Change	0
Effector Treg - CD56 Neg - mRNFL - LCVA - T2LV Change	0
Effector Treg - CD56 Neg - mRNFL - TMV - T2LV Change	0
Effector Treg - CD56 Neg - mRNFL - 9HPT Change - T2LV Change	0
Effector Treg - CD56 Neg - Th1 Classic - NBV	0
Effector Treg - CD56 Neg - INL - NGMV - NBV	0
Effector Treg - CD56 Neg - INL - EDSS - NBV	0
Effector Treg - CD56 Neg - INL - T2LC - NBV Change	0
Effector Treg - CD56 Neg - mRNFL - NBV - NBV Change	0
Effector Treg - CD56 Neg - INL - TMV - NBV Change	0
Effector Treg - CD56 Neg - mRNFL - EDSS - NBV Change	0
Effector Treg - CD56 Neg - mRNFL - NBV - NWMV	0
Effector Treg - CD56 Neg - T2LV - NBV - NWMV	0
Effector Treg - CD56 Neg - INL - NGMV - NWMV Change	0
Effector Treg - CD56 Neg - mRNFL - NGMV - NWMV Change	0
Effector Treg - CD56 Neg - INL - HCVA Change - NWMV Change	0
Effector Treg - CD56 Neg - INL - mRNFL - NWMV Change	0
Effector Treg - CD56 Neg - Th1 Classic - NGMV	0
Effector Treg - CD56 Neg - Total CD8 - NGMV	0
Effector Treg - CD56 Neg - INL - HCVA Change - NGMV	0
Effector Treg - CD56 Neg - INL - T25WT Change - NGMV	0
Effector Treg - CD56 Neg - INL - NGMV - NGMV Change	0
Effector Treg - CD56 Neg - INL - HCVA Change - NGMV Change	0
Effector Treg - CD56 Neg - Th17 - Total T Cells	0
Effector Treg - CD56 Neg - Total CD8 - Total T Cells	0
Effector Treg - CD56 Neg - INL - NGMV - Total T Cells	0
Effector Treg - CD56 Neg - Th17 - CD4 T Cells	0
Effector Treg - CD56 Neg - Total CD4 Teff - CD4 T Cells	0
Effector Treg - CD56 Neg - Th17 - Total Treg	0
Effector Treg - CD56 Neg - Th1 Classic - Total Treg	0
Effector Treg - CD56 Neg - INL - mRNFL - Total Treg	0
Effector Treg - CD56 Neg - Th17 - Naive Treg	0
Effector Treg - CD56 Neg - Total CD4 Teff - Naive Treg	0
Effector Treg - CD56 Neg - Th1 Classic - Naive Treg	0
Effector Treg - CD56 Neg - INL - NGMV - Naive Treg	0
Effector Treg - CD56 Neg - Total CD8	0
Effector Treg - CD56 Neg - INL - T2LV - Total CD8	0
Effector Treg - CD56 Neg - mRNFL - NGMV - Total CD8	0
Effector Treg - CD56 Neg - T2LV - NGMV - Total CD8	0
Effector Treg - CD56 Neg - mRNFL - T2LV - Total CD8	0
Effector Treg - CD56 Neg - Total CD8 - CD8 Treg	0
Effector Treg - CD56 Neg - INL - Total Treg - CD8 Treg	0
Effector Treg - CD56 Neg - Th1 Classic - Total B Cells	0
Effector Treg - CD56 Neg - Total CD8 - Total B Cells	0
Effector Treg - CD56 Neg - INL - NGMV - Total B Cells	0
Effector Treg - CD56 Neg - mRNFL - NGMV - Total B Cells	0
Effector Treg - CD56 Neg - INL - Total Treg - Total B Cells	0
Effector Treg - CD56 Neg - Total CD8 - B Memory	0
Effector Treg - CD56 Neg - INL - mRNFL - B Memory	0
Effector Treg - CD56 Neg - INL - T2LC - B Memory	0
Effector Treg - CD56 Neg - INL - T2LV - B Memory	0
Effector Treg - CD56 Neg - INL - Total Treg - B Memory	0
Effector Treg - CD56 Neg - Total CD4 Teff - B Mature	0
Effector Treg - CD56 Neg - Total CD8 - B Mature	0
Effector Treg - CD56 Neg - INL - Total B Cells - B Mature	0
Effector Treg - CD56 Neg - INL - Total Treg - B Reg	0
Effector Treg - CD56 Neg - mRNFL - Naive Treg - Plasma B Cells	0
Effector Treg - CD56 Neg - INL - Total B Cells - Plasma B Cells	0
Effector Treg - CD56 Neg - Th1 Classic - Atypical B Memory	0
Effector Treg - CD56 Neg - Total CD4 Teff - B Reg - Atypical B Memory	0
Effector Treg - CD56 Neg - Total CD4 Teff - B Mature - Atypical B Memory	0
Effector Treg - CD56 Neg - INL - Th1 Classic - Atypical B Memory	0
Effector Treg - CD56 Neg - Total CD8 - Natural T	0
Effector Treg - CD56 Neg - mRNFL - INL Change - CD56 Dim	0
Effector Treg - CD56 Neg - INL - Total B Cells - CD56 Dim	0
Effector Treg - CD56 Neg - mRNFL - Total CD4 Teff - CD56 Dim	0
Effector Treg - CD56 Neg - Th1 Classic - CD56 Bright	0
Effector Treg - CD56 Neg - INL - NGMV - CD56 Bright	0
Effector Treg - CD56 Neg - mRNFL - NGMV - CD56 Bright	0
Effector Treg - CD56 Neg - Th17 - Total CD4 Teff	0
Effector Treg - CD56 Neg - INL - mRNFL - Total CD4 Teff	0
Effector Treg - CD56 Neg - INL - NGMV - Th1 Classic	0
Effector Treg - CD56 Neg - INL - T2LC - Th1 Classic	0
Effector Treg - CD56 Neg - INL - mRNFL - Th1 Classic	0
Effector Treg - CD56 Neg - Th17 - Th1 Non-Classic	0
Effector Treg - CD56 Neg - Th1 Classic - Th1 Non-Classic	0
Effector Treg - CD56 Neg - INL - NGMV - Th1 Non-Classic	0
Effector Treg - CD56 Neg - INL - T2LC - Th1 Non-Classic	0
Effector Treg - CD56 Neg - INL - mRNFL - Th1 Non-Classic	0
Effector Treg - CD56 Neg - INL - mRNFL - Th17	0
Effector Treg - CD56 Neg - Th17 - Th1/Th17	0
Effector Treg - CD56 Neg - Th1 Classic - Th1/Th17	0
Effector Treg - CD56 Neg - Total CD8 - Th1/Th17	0
Effector Treg - CD56 Neg - INL - Th17 - Th1/Th17	0
Effector Treg - CD56 Neg - mRNFL - Th1 Non-Classic - Th1/Th17	0
Effector Treg - CD56 Neg - mRNFL - Th17 - Th1/Th17	0
Total CD8 - CD56 Neg - INL - EDSS - MS Subtype	0
Total CD8 - CD56 Neg - INL - NGMV - MS Subtype	0
Total CD8 - CD56 Neg - INL - T25WT Change - MS Subtype	0
Total CD8 - CD56 Neg - INL - T2LV - MS Subtype	0
Total CD8 - CD56 Neg - INL - mRNFL - MS Subtype	0
Total CD8 - CD56 Neg - INL - T2LC - Years with Disease	0
Total CD8 - CD56 Neg - INL - T25WT Change - Years with Disease	0
Total CD8 - CD56 Neg - INL - MS Subtype - Years with Disease	0
Total CD8 - CD56 Neg - INL - NGMV - Years with Disease	0
Total CD8 - CD56 Neg - INL - HCVA - Years with Disease	0
Total CD8 - CD56 Neg - INL - T2LV - Years with Disease	0
Total CD8 - CD56 Neg - INL - T25WT Change - Years since Relapse	0
Total CD8 - CD56 Neg - INL - HCVA - Years since Relapse	0
Total CD8 - CD56 Neg - INL - MS Subtype - Years since Relapse	0
Total CD8 - CD56 Neg - INL - NGMV - Years since Relapse	0
Total CD8 - CD56 Neg - INL - 9HPT - Years since Relapse	0
Total CD8 - CD56 Neg - mRNFL - Years with Disease - Years since Relapse	0
Total CD8 - CD56 Neg - mRNFL - 9HPT Change - Years since Relapse	0
Total CD8 - CD56 Neg - T2LV - Years with Disease - Years since Relapse	0
Total CD8 - CD56 Neg - mRNFL - NGMV - Years since Relapse	0
Total CD8 - CD56 Neg - INL - T2LC - EDSS	0
Total CD8 - CD56 Neg - INL - MS Subtype - EDSS	0
Total CD8 - CD56 Neg - INL - NGMV - EDSS	0
Total CD8 - CD56 Neg - INL - HCVA - EDSS	0
Total CD8 - CD56 Neg - INL - T25WT Change - EDSS	0
Total CD8 - CD56 Neg - INL - EDSS Increase? - EDSS Change	0
Total CD8 - CD56 Neg - INL - MS Subtype - EDSS Change	0
Total CD8 - CD56 Neg - INL - HCVA Change - EDSS Change	0
Total CD8 - CD56 Neg - INL - EDSS - EDSS Change	0
Total CD8 - CD56 Neg - INL - uGMSSS - EDSS Change	0
Total CD8 - CD56 Neg - mRNFL - MS Subtype - EDSS Change	0
Total CD8 - CD56 Neg - mRNFL - gARMSS - EDSS Change	0
Total CD8 - CD56 Neg - INL - EDSS Change - EDSS Increase?	0
Total CD8 - CD56 Neg - ORL - EDSS Change - EDSS Increase?	0
Total CD8 - CD56 Neg - GCIPL - EDSS Change - EDSS Increase?	0
Total CD8 - CD56 Neg - INL - HCVA Change - EDSS Increase?	0
Total CD8 - CD56 Neg - INL - EDSS - uGMSSS	0
Total CD8 - CD56 Neg - INL - HCVA - uGMSSS	0
Total CD8 - CD56 Neg - INL - MS Subtype - uGMSSS	0
Total CD8 - CD56 Neg - INL - NGMV - uGMSSS	0
Total CD8 - CD56 Neg - INL - T2LV - uGMSSS	0
Total CD8 - CD56 Neg - INL - 9HPT - uGMSSS	0
Total CD8 - CD56 Neg - INL - mRNFL - uGMSSS	0
Total CD8 - CD56 Neg - INL - T2LC - gARMSS	0
Total CD8 - CD56 Neg - INL - EDSS - gARMSS	0
Total CD8 - CD56 Neg - INL - NGMV - gARMSS	0
Total CD8 - CD56 Neg - INL - MS Subtype - gARMSS	0
Total CD8 - CD56 Neg - INL - HCVA - gARMSS	0
Total CD8 - CD56 Neg - INL - T2LV - gARMSS	0
Total CD8 - CD56 Neg - INL - NGMV - T25WT	0
Total CD8 - CD56 Neg - INL - T25WT Change - T25WT	0
Total CD8 - CD56 Neg - INL - MS Subtype - T25WT	0
Total CD8 - CD56 Neg - INL - EDSS - T25WT	0
Total CD8 - CD56 Neg - INL - T2LV - T25WT	0
Total CD8 - CD56 Neg - INL - INL Change - T25WT	0
Total CD8 - CD56 Neg - INL - mRNFL - T25WT	0
Total CD8 - CD56 Neg - INL - NGMV - T25WT Change	0
Total CD8 - CD56 Neg - INL - MS Subtype - T25WT Change	0
Total CD8 - CD56 Neg - INL - EDSS - T25WT Change	0
Total CD8 - CD56 Neg - INL - T2LV - T25WT Change	0
Total CD8 - CD56 Neg - INL - mRNFL - T25WT Change	0
Total CD8 - CD56 Neg - INL - HCVA Change - T25WT Change	0
Total CD8 - CD56 Neg - INL - T2LC - 9HPT	0
Total CD8 - CD56 Neg - INL - NGMV - 9HPT	0
Total CD8 - CD56 Neg - INL - EDSS - 9HPT	0
Total CD8 - CD56 Neg - INL - MS Subtype - 9HPT	0
Total CD8 - CD56 Neg - INL - NGMV - 9HPT Change	0
Total CD8 - CD56 Neg - INL - EDSS - 9HPT Change	0
Total CD8 - CD56 Neg - INL - mRNFL - 9HPT Change	0
Total CD8 - CD56 Neg - INL - 9HPT - 9HPT Change	0
Total CD8 - CD56 Neg - INL - HCVA Change - 9HPT Change	0
Total CD8 - CD56 Neg - mRNFL - LCVA - 9HPT Change	0
Total CD8 - CD56 Neg - mRNFL - NBV - 9HPT Change	0
Total CD8 - CD56 Neg - mRNFL - NGMV - 9HPT Change	0
Total CD8 - CD56 Neg - INL - T2LC - SDMT	0
Total CD8 - CD56 Neg - INL - EDSS - SDMT	0
Total CD8 - CD56 Neg - INL - MS Subtype - SDMT	0
Total CD8 - CD56 Neg - INL - T2LV - SDMT	0
Total CD8 - CD56 Neg - INL - HCVA - SDMT	0
Total CD8 - CD56 Neg - INL - T25WT Change - SDMT	0
Total CD8 - CD56 Neg - INL - NGMV - SDMT	0
Total CD8 - CD56 Neg - INL - mRNFL Change - SDMT Change	0
Total CD8 - CD56 Neg - INL - HCVA Change - SDMT Change	0
Total CD8 - CD56 Neg - INL - INL Change - SDMT Change	0
Total CD8 - CD56 Neg - mRNFL - mRNFL Change - SDMT Change	0
Total CD8 - CD56 Neg - mRNFL - HCVA Change - SDMT Change	0
Total CD8 - CD56 Neg - INL - T25WT Change - SDMT Change	0
Total CD8 - CD56 Neg - INL - T2LC - LCVA	0
Total CD8 - CD56 Neg - INL - NGMV - LCVA	0
Total CD8 - CD56 Neg - INL - HCVA - LCVA	0
Total CD8 - CD56 Neg - INL - EDSS - LCVA	0
Total CD8 - CD56 Neg - INL - T2LV - LCVA	0
Total CD8 - CD56 Neg - INL - T25WT Change - LCVA Change	0
Total CD8 - CD56 Neg - INL - T2LV - LCVA Change	0
Total CD8 - CD56 Neg - INL - NGMV - LCVA Change	0
Total CD8 - CD56 Neg - INL - HCVA Change - LCVA Change	0
Total CD8 - CD56 Neg - mRNFL - T25WT Change - LCVA Change	0
Total CD8 - CD56 Neg - INL - HCVA - LCVA Change	0
Total CD8 - CD56 Neg - mRNFL - T25WT - LCVA Change	0
Total CD8 - CD56 Neg - INL - T2LC - HCVA	0
Total CD8 - CD56 Neg - INL - EDSS - HCVA	0
Total CD8 - CD56 Neg - INL - NGMV - HCVA	0
Total CD8 - CD56 Neg - INL - INL Change - HCVA	0
Total CD8 - CD56 Neg - INL - uGMSSS - HCVA	0
Total CD8 - CD56 Neg - INL - 9HPT - HCVA	0
Total CD8 - CD56 Neg - mRNFL - T2LC - HCVA	0
Total CD8 - CD56 Neg - mRNFL - LCVA - HCVA	0
Total CD8 - CD56 Neg - INL - T25WT Change - HCVA Change	0
Total CD8 - CD56 Neg - INL - NGMV - HCVA Change	0
Total CD8 - CD56 Neg - INL - EDSS - HCVA Change	0
Total CD8 - CD56 Neg - INL - T2LV - HCVA Change	0
Total CD8 - CD56 Neg - INL - INL Change - HCVA Change	0
Total CD8 - CD56 Neg - INL - T2LC - pRNFL	0
Total CD8 - CD56 Neg - INL - mRNFL - pRNFL	0
Total CD8 - CD56 Neg - INL - HCVA - pRNFL	0
Total CD8 - CD56 Neg - INL - NGMV - pRNFL	0
Total CD8 - CD56 Neg - INL - INL Change - pRNFL Change	0
Total CD8 - CD56 Neg - mRNFL - INL Change - pRNFL Change	0
Total CD8 - CD56 Neg - mRNFL - INL - pRNFL Change	0
Total CD8 - CD56 Neg - T2LV - INL Change - pRNFL Change	0
Total CD8 - CD56 Neg - T2LV - INL - pRNFL Change	0
Total CD8 - CD56 Neg - INL - T25WT Change - mRNFL Change	0
Total CD8 - CD56 Neg - INL - HCVA Change - mRNFL Change	0
Total CD8 - CD56 Neg - INL - mRNFL - mRNFL Change	0
Total CD8 - CD56 Neg - INL - INL Change - mRNFL Change	0
Total CD8 - CD56 Neg - INL - TRT - tpRNFL	0
Total CD8 - CD56 Neg - INL - TMV - tpRNFL	0
Total CD8 - CD56 Neg - INL - mRNFL - tpRNFL	0
Total CD8 - CD56 Neg - INL - HCVA Change - tpRNFL	0
Total CD8 - CD56 Neg - INL - pRNFL - tpRNFL	0
Total CD8 - CD56 Neg - INL - TRT - TMV	0
Total CD8 - CD56 Neg - INL - TMV - TMV Change	0
Total CD8 - CD56 Neg - INL - mRNFL Change - TMV Change	0
Total CD8 - CD56 Neg - mRNFL - TRT - TMV Change	0
Total CD8 - CD56 Neg - Natural T - Total CD4 Teff - TMV Change	0
Total CD8 - CD56 Neg - mRNFL - GCIPL - TMV Change	0
Total CD8 - CD56 Neg - INL - HCVA - TRT	0
Total CD8 - CD56 Neg - INL - TRT - TRT Change	0
Total CD8 - CD56 Neg - mRNFL - TRT - TRT Change	0
Total CD8 - CD56 Neg - mRNFL - GCIPL - TRT Change	0
Total CD8 - CD56 Neg - Natural T - Total CD4 Teff - TRT Change	0
Total CD8 - CD56 Neg - INL - TRT - GCIPL	0
Total CD8 - CD56 Neg - INL - INL Change - GCIPL Change	0
Total CD8 - CD56 Neg - INL - Th17 - GCIPL Change	0
Total CD8 - CD56 Neg - mRNFL - T2LC - INL	0
Total CD8 - CD56 Neg - mRNFL - T25WT Change - INL	0
Total CD8 - CD56 Neg - INL - HCVA - INL Change	0
Total CD8 - CD56 Neg - INL - T2LV - INL Change	0
Total CD8 - CD56 Neg - INL - EDSS - INL Change	0
Total CD8 - CD56 Neg - INL - NGMV - INL Change	0
Total CD8 - CD56 Neg - GCIPL Change - ORL	0
Total CD8 - CD56 Neg - INL - T2LC - ORL Change	0
Total CD8 - CD56 Neg - INL - T25WT Change - ORL Change	0
Total CD8 - CD56 Neg - INL - HCVA Change - ORL Change	0
Total CD8 - CD56 Neg - Total CD4 Teff - TMV Change - ORL Change	0
Total CD8 - CD56 Neg - INL - TMV - ORL Change	0
Total CD8 - CD56 Neg - INL - mRNFL Change - ORL Change	0
Total CD8 - CD56 Neg - GCIPL - TMV Change - ORL Change	0
Total CD8 - CD56 Neg - INL - HCVA - T2LC	0
Total CD8 - CD56 Neg - INL - EDSS - T2LC	0
Total CD8 - CD56 Neg - INL - NGMV - T2LC	0
Total CD8 - CD56 Neg - T2LV - NBV - T2LC Change	0
Total CD8 - CD56 Neg - mRNFL - INL Change - T2LC Change	0
Total CD8 - CD56 Neg - T2LV - INL Change - T2LC Change	0
Total CD8 - CD56 Neg - INL - T2LC - T2LV	0
Total CD8 - CD56 Neg - INL - NGMV - T2LV	0
Total CD8 - CD56 Neg - mRNFL - LCVA - T2LV Change	0
Total CD8 - CD56 Neg - INL - TMV - T2LV Change	0
Total CD8 - CD56 Neg - mRNFL - NBV - T2LV Change	0
Total CD8 - CD56 Neg - INL - T2LC - NBV	0
Total CD8 - CD56 Neg - INL - EDSS - NBV	0
Total CD8 - CD56 Neg - INL - NGMV - NBV	0
Total CD8 - CD56 Neg - INL - T25WT Change - NBV	0
Total CD8 - CD56 Neg - INL - T2LC - NBV Change	0
Total CD8 - CD56 Neg - INL - EDSS - NBV Change	0
Total CD8 - CD56 Neg - INL - T25WT Change - NBV Change	0
Total CD8 - CD56 Neg - mRNFL - T2LC - NBV Change	0
Total CD8 - CD56 Neg - mRNFL - NBV - NBV Change	0
Total CD8 - CD56 Neg - mRNFL - Years with Disease - NBV Change	0
Total CD8 - CD56 Neg - T2LV - T2LC - NBV Change	0
Total CD8 - CD56 Neg - mRNFL - EDSS - NBV Change	0
Total CD8 - CD56 Neg - mRNFL - NBV - NWMV	0
Total CD8 - CD56 Neg - T2LV - NBV - NWMV	0
Total CD8 - CD56 Neg - INL - T2LC - NWMV	0
Total CD8 - CD56 Neg - INL - TRT - NWMV	0
Total CD8 - CD56 Neg - INL - Th17 - NWMV	0
Total CD8 - CD56 Neg - INL - NGMV - NWMV Change	0
Total CD8 - CD56 Neg - INL - 9HPT - NWMV Change	0
Total CD8 - CD56 Neg - INL - mRNFL - NWMV Change	0
Total CD8 - CD56 Neg - INL - HCVA Change - NWMV Change	0
Total CD8 - CD56 Neg - mRNFL - NGMV - NWMV Change	0
Total CD8 - CD56 Neg - INL - T2LC - NGMV	0
Total CD8 - CD56 Neg - INL - T25WT Change - NGMV	0
Total CD8 - CD56 Neg - INL - EDSS - NGMV	0
Total CD8 - CD56 Neg - INL - NGMV - NGMV Change	0
Total CD8 - CD56 Neg - INL - T25WT Change - NGMV Change	0
Total CD8 - CD56 Neg - INL - HCVA Change - NGMV Change	0
Total CD8 - CD56 Neg - INL - EDSS - NGMV Change	0
Total CD8 - CD56 Neg - Effector Treg - Total T Cells	0
Total CD8 - CD56 Neg - INL - NGMV - Total T Cells	0
Total CD8 - CD56 Neg - Effector Treg - CD4 T Cells	0
Total CD8 - CD56 Neg - Th17 - Total Treg	0
Total CD8 - CD56 Neg - Total CD4 Teff - Naive Treg	0
Total CD8 - CD56 Neg - INL - NGMV - Naive Treg	0
Total CD8 - CD56 Neg - INL - Th17 - Effector Treg	0
Total CD8 - CD56 Neg - Natural T - CD4 T Cells - Effector Treg	0
Total CD8 - CD56 Neg - mRNFL - CD4 T Cells - Effector Treg	0
Total CD8 - CD56 Neg - Natural T - CD8 Treg - Effector Treg	0
Total CD8 - CD56 Neg - Natural T - CD4 T Cells - CD8 Treg	0
Total CD8 - CD56 Neg - Th1 Classic - Total B Cells	0
Total CD8 - CD56 Neg - INL - NGMV - Total B Cells	0
Total CD8 - CD56 Neg - mRNFL - NGMV - Total B Cells	0
Total CD8 - CD56 Neg - T2LV - NGMV - Total B Cells	0
Total CD8 - CD56 Neg - INL - Total Treg - Total B Cells	0
Total CD8 - CD56 Neg - INL - T2LC - B Memory	0
Total CD8 - CD56 Neg - INL - T2LV - B Memory	0
Total CD8 - CD56 Neg - INL - mRNFL - B Memory	0
Total CD8 - CD56 Neg - Natural T - B Reg - B Memory	0
Total CD8 - CD56 Neg - mRNFL - T2LC - B Memory	0
Total CD8 - CD56 Neg - INL - Total B Cells - B Mature	0
Total CD8 - CD56 Neg - Natural T - CD4 T Cells - B Mature	0
Total CD8 - CD56 Neg - Natural T - CD8 Treg - B Mature	0
Total CD8 - CD56 Neg - Natural T - Total CD4 Teff - B Mature	0
Total CD8 - CD56 Neg - mRNFL - CD4 T Cells - B Mature	0
Total CD8 - CD56 Neg - Effector Treg - B Reg	0
Total CD8 - CD56 Neg - Natural T - Total CD4 Teff - B Reg	0
Total CD8 - CD56 Neg - mRNFL - CD4 T Cells - B Reg	0
Total CD8 - CD56 Neg - Natural T - CD8 Treg - B Reg	0
Total CD8 - CD56 Neg - INL - Total Treg - Plasma B Cells	0
Total CD8 - CD56 Neg - Natural T - B Reg - Plasma B Cells	0
Total CD8 - CD56 Neg - mRNFL - Naive Treg - Plasma B Cells	0
Total CD8 - CD56 Neg - mRNFL - Total Treg - Plasma B Cells	0
Total CD8 - CD56 Neg - Th1 Classic - Atypical B Memory	0
Total CD8 - CD56 Neg - Natural T - B Reg - Atypical B Memory	0
Total CD8 - CD56 Neg - Total CD4 Teff - B Reg - Atypical B Memory	0
Total CD8 - CD56 Neg - Effector Treg - B Reg - Atypical B Memory	0
Total CD8 - CD56 Neg - Natural T - B Mature - Atypical B Memory	0
Total CD8 - CD56 Neg - INL - INL Change - CD56 Dim	0
Total CD8 - CD56 Neg - INL - Total B Cells - CD56 Dim	0
Total CD8 - CD56 Neg - mRNFL - INL Change - CD56 Dim	0
Total CD8 - CD56 Neg - Natural T - CD8 Treg - CD56 Dim	0
Total CD8 - CD56 Neg - INL - NGMV - CD56 Bright	0
Total CD8 - CD56 Neg - INL - Total B Cells - CD56 Bright	0
Total CD8 - CD56 Neg - mRNFL - NGMV - CD56 Bright	0
Total CD8 - CD56 Neg - INL - Total Treg - CD56 Bright	0
Total CD8 - CD56 Neg - T2LV - NGMV - CD56 Bright	0
Total CD8 - CD56 Neg - Th17 - Total CD4 Teff	0
Total CD8 - CD56 Neg - INL - mRNFL - Total CD4 Teff	0
Total CD8 - CD56 Neg - INL - T2LC - Th1 Classic	0
Total CD8 - CD56 Neg - INL - NGMV - Th1 Classic	0
Total CD8 - CD56 Neg - INL - T2LV - Th1 Classic	0
Total CD8 - CD56 Neg - INL - mRNFL - Th1 Classic	0
Total CD8 - CD56 Neg - Total CD4 Teff - Th1 Non-Classic	0
Total CD8 - CD56 Neg - Th17 - Th1 Non-Classic	0
Total CD8 - CD56 Neg - INL - T2LC - Th1 Non-Classic	0
Total CD8 - CD56 Neg - INL - NGMV - Th1 Non-Classic	0
Total CD8 - CD56 Neg - INL - T2LV - Th1 Non-Classic	0
Total CD8 - CD56 Neg - INL - Th17 - Th1 Non-Classic	0
Total CD8 - CD56 Neg - Effector Treg - Th17	0
Total CD8 - CD56 Neg - INL - T2LC - Th17	0
Total CD8 - CD56 Neg - INL - mRNFL - Th17	0
Total CD8 - CD56 Neg - Th17 - Th1/Th17	0
Total CD8 - CD56 Neg - Th1 Classic - Th1/Th17	0
Total CD8 - CD56 Neg - INL - Th17 - Th1/Th17	0
Total CD8 - CD56 Neg - mRNFL - Th1 Non-Classic - Th1/Th17	0
Total CD8 - CD56 Neg - T2LV - Th1 Non-Classic - Th1/Th17	0
Total CD8 - CD56 Neg - mRNFL - Th17 - Th1/Th17	0
Total CD8 - CD56 Neg - Natural T - Th17 - Th1/Th17	0
CD8 Treg - Total CD8 - NGMV - Years since Relapse - MS Subtype	0
CD8 Treg - Total CD8 - NGMV - gARMSS - Years with Disease	0
CD8 Treg - Total CD8 - NGMV - Years with Disease - Years since Relapse	0
CD8 Treg - Total CD8 - NGMV - 9HPT - Years since Relapse	0
CD8 Treg - Total CD8 - NGMV - LCVA - EDSS	0
CD8 Treg - CD56 Neg - INL - EDSS Increase? - EDSS Change	0
CD8 Treg - Total CD8 - NGMV - MS Subtype - EDSS Change	0
CD8 Treg - CD56 Neg - INL - EDSS Change - EDSS Increase?	0
CD8 Treg - Total CD8 - NGMV - HCVA Change - EDSS Increase?	0
CD8 Treg - Total CD8 - NGMV - LCVA - uGMSSS	0
CD8 Treg - Total CD8 - NGMV - gARMSS - uGMSSS	0
CD8 Treg - Total CD8 - NGMV - T2LC - gARMSS	0
CD8 Treg - Total CD8 - NGMV - NBV - T25WT Change	0
CD8 Treg - Total CD8 - NGMV - Years since Relapse - T25WT Change	0
CD8 Treg - Total CD8 - NGMV - LCVA - 9HPT	0
CD8 Treg - Total CD8 - NGMV - LCVA - 9HPT Change	0
CD8 Treg - Total CD8 - NGMV - NBV - 9HPT Change	0
CD8 Treg - Total CD8 - NGMV - T2LC - SDMT	0
CD8 Treg - Total CD8 - NGMV - NBV - SDMT	0
CD8 Treg - Total CD8 - NGMV - HCVA Change - SDMT Change	0
CD8 Treg - Total CD8 - NGMV - INL Change - SDMT Change	0
CD8 Treg - Total CD8 - T2LV - HCVA Change - SDMT Change	0
CD8 Treg - Total CD8 - T2LV - SDMT - SDMT Change	0
CD8 Treg - Total CD8 - NGMV - T25WT Change - LCVA Change	0
CD8 Treg - Total CD8 - NGMV - T2LV - LCVA Change	0
CD8 Treg - Total CD8 - NGMV - SDMT - HCVA	0
CD8 Treg - Total CD8 - NGMV - T2LC - HCVA	0
CD8 Treg - Total CD8 - NGMV - LCVA - HCVA Change	0
CD8 Treg - Total CD8 - NGMV - INL Change - pRNFL Change	0
CD8 Treg - Total CD8 - T2LV - INL Change - pRNFL Change	0
CD8 Treg - CD56 Neg - Total CD4 Teff - mRNFL	0
CD8 Treg - CD56 Neg - Total CD8 - tpRNFL	0
CD8 Treg - Total CD8 - tpRNFL - GCIPL	0
CD8 Treg - Total CD8 - B Mature - T2LV Change - T2LC Change	0
CD8 Treg - Total CD8 - NGMV - INL Change - T2LC Change	0
CD8 Treg - Total CD8 - T2LV - INL Change - T2LC Change	0
CD8 Treg - Total CD8 - NGMV - T2LC - NBV Change	0
CD8 Treg - CD56 Neg - Total CD4 Teff - Total T Cells	0
CD8 Treg - CD56 Neg - Effector Treg - Total T Cells	0
CD8 Treg - CD56 Neg - Total CD4 Teff - CD4 T Cells	0
CD8 Treg - CD56 Neg - Effector Treg - CD4 T Cells	0
CD8 Treg - CD56 Neg - Natural T - CD4 T Cells	0
CD8 Treg - CD56 Neg - Th17 - Total Treg	0
CD8 Treg - Total CD8 - B Mature - Naive Treg	0
CD8 Treg - CD56 Neg - Th17 - Effector Treg	0
CD8 Treg - Total CD8 - CD56 Neg - Effector Treg	0
CD8 Treg - Total CD8 - Total T Cells - Total CD4 Teff - Effector Treg	0
CD8 Treg - Total CD8 - Total T Cells - CD4 T Cells - Effector Treg	0
CD8 Treg - CD56 Neg - INL - NGMV - Total CD8	0
CD8 Treg - CD56 Neg - Th1 Classic - Total B Cells	0
CD8 Treg - CD56 Neg - Total CD8 - Total B Cells	0
CD8 Treg - Total CD8 - B Memory - Atypical B Memory	0
CD8 Treg - CD56 Neg - Th1 Classic - Atypical B Memory	0
CD8 Treg - Total CD8 - B Mature - Natural T	0
CD8 Treg - CD56 Neg - Total CD4 Teff - Natural T	0
CD8 Treg - Total CD8 - Total B Cells - CD56 Dim	0
CD8 Treg - Total CD8 - T2LV - INL - CD56 Neg	0
CD8 Treg - Total CD8 - NGMV - mRNFL - CD56 Neg	0
CD8 Treg - Total CD8 - T2LV - mRNFL - CD56 Neg	0
CD8 Treg - CD56 Neg - Effector Treg - Total CD4 Teff	0
CD8 Treg - CD56 Neg - Natural T - Total CD4 Teff	0
CD8 Treg - Total CD8 - Total B Cells - Th1 Non-Classic	0
CD8 Treg - CD56 Neg - Total CD4 Teff - Th17	0
CD8 Treg - CD56 Neg - Effector Treg - Th17	0
CD8 Treg - CD56 Neg - Natural T - Th17	0
CD8 Treg - Total CD8 - B Mature - Th1/Th17	0
CD8 Treg - CD56 Neg - Th1 Classic - Th1/Th17	0
CD8 Treg - CD56 Neg - Total CD8 - Th1/Th17	0
Total B Cells - NWMV Change - GCIPL - EDSS Change - EDSS Increase?	0
Total B Cells - NWMV Change - T2LC Change - pRNFL Change	0
Total B Cells - ORL Change - TRT Change - TMV Change	0
Total B Cells - NWMV Change - NBV Change - NWMV	0
Total B Cells - NWMV Change - NGMV Change - NWMV	0
Total B Cells - NWMV Change - NGMV - NGMV Change	0
Total B Cells - Total CD8 - Th1/Th17	0
Total B Cells - CD56 Bright - Th1 Non-Classic - Th1/Th17	0
B Memory - Atypical B Memory - Th1 Classic - T2LV - MS Subtype	0
B Memory - Atypical B Memory - Th1 Classic - mRNFL - MS Subtype	0
B Memory - Atypical B Memory - Th1 Classic - INL - MS Subtype	0
B Memory - Atypical B Memory - Th1 Classic - NBV - MS Subtype	0
B Memory - Atypical B Memory - Th1 Classic - NGMV - MS Subtype	0
B Memory - Atypical B Memory - Th1 Classic - GCIPL - MS Subtype	0
B Memory - Atypical B Memory - Th1/Th17 - ORL - MS Subtype	0
B Memory - Atypical B Memory - B Reg - ORL - MS Subtype	0
B Memory - Atypical B Memory - B Mature - Naive Treg - T2LV - MS Subtype	0
B Memory - Atypical B Memory - Th1/Th17 - Th1 Non-Classic - T2LV - MS Subtype	0
B Memory - Atypical B Memory - CD56 Dim - INL Change - Years with Disease	0
B Memory - Atypical B Memory - Th1 Classic - INL Change - Years with Disease	0
B Memory - Atypical B Memory - Th1 Classic - T2LV - Years with Disease	0
B Memory - Atypical B Memory - Th1 Classic - NBV - Years with Disease	0
B Memory - Atypical B Memory - Th1 Classic - mRNFL - Years with Disease	0
B Memory - Atypical B Memory - Th1 Classic - T2LC - Years with Disease	0
B Memory - Atypical B Memory - Th1 Classic - NGMV - Years with Disease	0
B Memory - Atypical B Memory - B Mature - NBV Change - Years with Disease	0
B Memory - Atypical B Memory - CD56 Dim - NGMV Change - Years with Disease	0
B Memory - Atypical B Memory - Th1 Classic - GCIPL - Years with Disease	0
B Memory - Atypical B Memory - Th1 Classic - NBV - Years since Relapse	0
B Memory - Atypical B Memory - Th1 Classic - NGMV - Years since Relapse	0
B Memory - Atypical B Memory - B Mature - Total B Cells - NGMV - Years since Relapse	0
B Memory - Atypical B Memory - Th1/Th17 - Th1 Non-Classic - NGMV - Years since Relapse	0
B Memory - Atypical B Memory - B Mature - Naive Treg - NGMV - Years since Relapse	0
B Memory - Atypical B Memory - KS6B1 - CD56 Bright - NGMV - Years since Relapse	0
B Memory - Atypical B Memory - Th1/Th17 - CD56 Bright - NGMV - Years since Relapse	0
B Memory - Atypical B Memory - KS6B1 - Total T Cells - NGMV - Years since Relapse	0
B Memory - Atypical B Memory - Th1/Th17 - Th1 Classic - NBV - Years since Relapse	0
B Memory - Atypical B Memory - Th1/Th17 - Th1 Classic - NGMV - Years since Relapse	0
B Memory - Atypical B Memory - CD56 Dim - INL Change - EDSS	0
B Memory - Atypical B Memory - Th1 Classic - INL Change - EDSS	0
B Memory - Atypical B Memory - Th1 Classic - T2LV - EDSS	0
B Memory - Atypical B Memory - Th1 Classic - mRNFL - EDSS	0
B Memory - Atypical B Memory - Th1 Classic - INL - EDSS	0
B Memory - Atypical B Memory - Th1 Classic - NBV - EDSS	0
B Memory - Atypical B Memory - Th1 Classic - NGMV - EDSS	0
B Memory - Atypical B Memory - Th1 Classic - T2LC - EDSS	0
B Memory - Atypical B Memory - B Mature - NBV Change - EDSS	0
B Memory - Atypical B Memory - CD56 Dim - NGMV Change - EDSS	0
B Memory - Atypical B Memory - Th1 Classic - GCIPL - EDSS Change	0
B Memory - Atypical B Memory - Th1 Classic - INL - EDSS Change	0
B Memory - Atypical B Memory - Th1/Th17 - ORL - EDSS Change	0
B Memory - Atypical B Memory - B Reg - ORL - EDSS Change	0
B Memory - Atypical B Memory - Th1 Classic - ORL - EDSS Change	0
B Memory - Atypical B Memory - B Mature - CD8 Treg - GCIPL - EDSS Change	0
B Memory - Atypical B Memory - B Mature - Natural T - GCIPL - EDSS Change	0
B Memory - Atypical B Memory - B Mature - Total CD4 Teff - GCIPL - EDSS Change	0
B Memory - Atypical B Memory - B Mature - CD4 T Cells - GCIPL - EDSS Change	0
B Memory - Atypical B Memory - B Mature - Total B Cells - INL - EDSS Change	0
B Memory - Atypical B Memory - Th1 Classic - INL - EDSS Increase?	0
B Memory - Atypical B Memory - B Mature - Total B Cells - INL - EDSS Increase?	0
B Memory - Atypical B Memory - Th1 Classic - GCIPL - EDSS Change - EDSS Increase?	0
B Memory - Atypical B Memory - Th1/Th17 - Th17 - INL - EDSS Increase?	0
B Memory - Atypical B Memory - Th1 Classic - INL - EDSS Change - EDSS Increase?	0
B Memory - Atypical B Memory - Th1/Th17 - Th1 Classic - INL - EDSS Increase?	0
B Memory - Atypical B Memory - CD56 Dim - INL Change - HCVA Change - EDSS Increase?	0
B Memory - Atypical B Memory - CD56 Dim - INL Change - INL - EDSS Increase?	0
B Memory - Atypical B Memory - Th1 Classic - T2LV - gARMSS - EDSS Increase?	0
B Memory - Atypical B Memory - Th1 Classic - INL Change - HCVA Change - EDSS Increase?	0
B Memory - Atypical B Memory - Th1 Classic - T2LV - uGMSSS	0
B Memory - Atypical B Memory - Th1 Classic - INL - uGMSSS	0
B Memory - Atypical B Memory - Th1 Classic - NBV - uGMSSS	0
B Memory - Atypical B Memory - Th1 Classic - mRNFL - uGMSSS	0
B Memory - Atypical B Memory - Th1 Classic - NGMV - uGMSSS	0
B Memory - Atypical B Memory - CD56 Dim - NGMV Change - uGMSSS	0
B Memory - Atypical B Memory - B Mature - Naive Treg - T2LV - uGMSSS	0
B Memory - Atypical B Memory - Th1/Th17 - Th1 Non-Classic - T2LV - uGMSSS	0
B Memory - Atypical B Memory - B Mature - Total B Cells - INL - uGMSSS	0
B Memory - Atypical B Memory - Th1/Th17 - Th1 Non-Classic - mRNFL - uGMSSS	0
B Memory - Atypical B Memory - Th1 Classic - T2LV - gARMSS	0
B Memory - Atypical B Memory - Th1 Classic - mRNFL - gARMSS	0
B Memory - Atypical B Memory - Th1 Classic - NBV - gARMSS	0
B Memory - Atypical B Memory - Th1 Classic - T2LC - gARMSS	0
B Memory - Atypical B Memory - Th1 Classic - NGMV - gARMSS	0
B Memory - Atypical B Memory - Th1 Classic - GCIPL - gARMSS	0
B Memory - Atypical B Memory - B Mature - Naive Treg - T2LV - gARMSS	0
B Memory - Atypical B Memory - Th1/Th17 - Th1 Non-Classic - T2LV - gARMSS	0
B Memory - Atypical B Memory - Th1/Th17 - Th1 Non-Classic - mRNFL - gARMSS	0
B Memory - Atypical B Memory - B Mature - Total B Cells - NGMV - gARMSS	0
B Memory - Atypical B Memory - CD56 Dim - INL Change - T25WT	0
B Memory - Atypical B Memory - Th1 Classic - INL Change - T25WT	0
B Memory - Atypical B Memory - Th1 Classic - T2LV - T25WT	0
B Memory - Atypical B Memory - Th1 Classic - NBV - T25WT	0
B Memory - Atypical B Memory - Th1 Classic - mRNFL - T25WT	0
B Memory - Atypical B Memory - Th1 Classic - NGMV - T25WT	0
B Memory - Atypical B Memory - B Mature - NBV Change - T25WT	0
B Memory - Atypical B Memory - Th1 Classic - mRNFL Change - T25WT	0
B Memory - Atypical B Memory - CD56 Dim - NGMV Change - T25WT	0
B Memory - Atypical B Memory - Th1/Th17 - ORL - T25WT	0
B Memory - Atypical B Memory - Th1 Classic - T2LV - T25WT Change	0
B Memory - Atypical B Memory - Th1 Classic - INL - T25WT Change	0
B Memory - Atypical B Memory - Th1 Classic - NBV - T25WT Change	0
B Memory - Atypical B Memory - Th1 Classic - mRNFL - T25WT Change	0
B Memory - Atypical B Memory - Th1 Classic - NGMV - T25WT Change	0
B Memory - Atypical B Memory - B Mature - NBV Change - T25WT Change	0
B Memory - Atypical B Memory - Th1 Classic - mRNFL Change - T25WT Change	0
B Memory - Atypical B Memory - CD56 Dim - NGMV Change - T25WT Change	0
B Memory - Atypical B Memory - Th1/Th17 - ORL - T25WT Change	0
B Memory - Atypical B Memory - B Reg - ORL - T25WT Change	0
B Memory - Atypical B Memory - CD56 Dim - INL Change - 9HPT	0
B Memory - Atypical B Memory - Th1 Classic - T2LV - 9HPT	0
B Memory - Atypical B Memory - Th1 Classic - INL Change - 9HPT	0
B Memory - Atypical B Memory - Th1 Classic - INL - 9HPT	0
B Memory - Atypical B Memory - Th1 Classic - mRNFL - 9HPT	0
B Memory - Atypical B Memory - Th1 Classic - NBV - 9HPT	0
B Memory - Atypical B Memory - Th1 Classic - NGMV - 9HPT	0
B Memory - Atypical B Memory - Th1 Classic - T2LC - 9HPT	0
B Memory - Atypical B Memory - CD56 Dim - NGMV Change - 9HPT	0
B Memory - Atypical B Memory - B Mature - NWMV Change - 9HPT	0
B Memory - Atypical B Memory - B Mature - T2LV Change - 9HPT Change	0
B Memory - Atypical B Memory - Th1 Classic - NBV - 9HPT Change	0
B Memory - Atypical B Memory - Th1 Classic - mRNFL - 9HPT Change	0
B Memory - Atypical B Memory - Th1 Classic - NGMV - 9HPT Change	0
B Memory - Atypical B Memory - B Mature - Total B Cells - NGMV - 9HPT Change	0
B Memory - Atypical B Memory - Th1/Th17 - Th1 Non-Classic - NGMV - 9HPT Change	0
B Memory - Atypical B Memory - Th1/Th17 - Th1 Non-Classic - mRNFL - 9HPT Change	0
B Memory - Atypical B Memory - B Mature - Naive Treg - mRNFL - 9HPT Change	0
B Memory - Atypical B Memory - B Mature - CD4 T Cells - mRNFL - 9HPT Change	0
B Memory - Atypical B Memory - B Mature - Total CD4 Teff - mRNFL - 9HPT Change	0
B Memory - Atypical B Memory - CD56 Dim - INL Change - SDMT	0
B Memory - Atypical B Memory - Th1 Classic - T2LV - SDMT	0
B Memory - Atypical B Memory - Th1 Classic - INL Change - SDMT	0
B Memory - Atypical B Memory - Th1 Classic - NBV - SDMT	0
B Memory - Atypical B Memory - Th1 Classic - mRNFL - SDMT	0
B Memory - Atypical B Memory - Th1 Classic - T2LC - SDMT	0
B Memory - Atypical B Memory - Th1 Classic - NGMV - SDMT	0
B Memory - Atypical B Memory - B Mature - NBV Change - SDMT	0
B Memory - Atypical B Memory - Th1 Classic - GCIPL - SDMT	0
B Memory - Atypical B Memory - B Mature - NWMV - SDMT	0
B Memory - Atypical B Memory - CD56 Dim - INL Change - SDMT Change	0
B Memory - Atypical B Memory - Th1 Classic - mRNFL Change - SDMT Change	0
B Memory - Atypical B Memory - Th1 Classic - INL Change - SDMT Change	0
B Memory - Atypical B Memory - Th1 Classic - INL - SDMT Change	0
B Memory - Atypical B Memory - Th1 Classic - mRNFL - SDMT Change	0
B Memory - Atypical B Memory - Th1 Classic - GCIPL - SDMT Change	0
B Memory - Atypical B Memory - B Mature - NWMV - SDMT Change	0
B Memory - Atypical B Memory - Th1/Th17 - ORL - SDMT Change	0
B Memory - Atypical B Memory - B Reg - ORL - SDMT Change	0
B Memory - Atypical B Memory - B Mature - CD56 Dim - INL Change - SDMT Change	0
B Memory - Atypical B Memory - CD56 Dim - INL Change - LCVA	0
B Memory - Atypical B Memory - B Mature - T2LV Change - LCVA	0
B Memory - Atypical B Memory - Th1 Classic - T2LV - LCVA	0
B Memory - Atypical B Memory - Th1 Classic - INL Change - LCVA	0
B Memory - Atypical B Memory - Th1 Classic - NBV - LCVA	0
B Memory - Atypical B Memory - Th1 Classic - mRNFL - LCVA	0
B Memory - Atypical B Memory - Th1 Classic - T2LC - LCVA	0
B Memory - Atypical B Memory - Th1 Classic - NGMV - LCVA	0
B Memory - Atypical B Memory - CD56 Dim - NGMV Change - LCVA	0
B Memory - Atypical B Memory - Th1 Classic - GCIPL - LCVA	0
B Memory - Atypical B Memory - Th1 Classic - T2LV - LCVA Change	0
B Memory - Atypical B Memory - Th1 Classic - NGMV - LCVA Change	0
B Memory - Atypical B Memory - B Mature - NWMV Change - LCVA Change	0
B Memory - Atypical B Memory - CD56 Dim - NGMV Change - LCVA Change	0
B Memory - Atypical B Memory - Th1 Classic - GCIPL - LCVA Change	0
B Memory - Atypical B Memory - Th1/Th17 - ORL - LCVA Change	0
B Memory - Atypical B Memory - B Reg - ORL - LCVA Change	0
B Memory - Atypical B Memory - B Mature - Total B Cells - NGMV - LCVA Change	0
B Memory - Atypical B Memory - B Mature - Naive Treg - T2LV - LCVA Change	0
B Memory - Atypical B Memory - Th1/Th17 - Th1 Non-Classic - NGMV - LCVA Change	0
B Memory - Atypical B Memory - CD56 Dim - INL Change - HCVA	0
B Memory - Atypical B Memory - Th1 Classic - INL Change - HCVA	0
B Memory - Atypical B Memory - Th1 Classic - INL - HCVA	0
B Memory - Atypical B Memory - Th1 Classic - T2LC - HCVA	0
B Memory - Atypical B Memory - Th1 Classic - NGMV - HCVA	0
B Memory - Atypical B Memory - Th1/Th17 - pRNFL Change - HCVA	0
B Memory - Atypical B Memory - B Mature - Total B Cells - INL - HCVA	0
B Memory - Atypical B Memory - B Mature - Total B Cells - NGMV - HCVA	0
B Memory - Atypical B Memory - Th1/Th17 - Th1 Non-Classic - NGMV - HCVA	0
B Memory - Atypical B Memory - B Mature - CD56 Dim - INL Change - HCVA	0
B Memory - Atypical B Memory - CD56 Dim - INL Change - HCVA Change	0
B Memory - Atypical B Memory - Th1 Classic - INL Change - HCVA Change	0
B Memory - Atypical B Memory - Th1 Classic - T2LV - HCVA Change	0
B Memory - Atypical B Memory - Th1 Classic - INL - HCVA Change	0
B Memory - Atypical B Memory - Th1 Classic - NGMV - HCVA Change	0
B Memory - Atypical B Memory - Th1 Classic - mRNFL - HCVA Change	0
B Memory - Atypical B Memory - Th1 Classic - NBV - HCVA Change	0
B Memory - Atypical B Memory - Th1 Classic - mRNFL Change - HCVA Change	0
B Memory - Atypical B Memory - CD56 Dim - NGMV Change - HCVA Change	0
B Memory - Atypical B Memory - B Mature - NWMV Change - HCVA Change	0
B Memory - Atypical B Memory - Th1/Th17 - Th1 Non-Classic - pRNFL	0
B Memory - Atypical B Memory - Th1/Th17 - Th17 - pRNFL	0
B Memory - Atypical B Memory - CD56 Dim - INL Change - pRNFL	0
B Memory - Atypical B Memory - Th1 Classic - T2LV - pRNFL	0
B Memory - Atypical B Memory - Th1 Classic - mRNFL - pRNFL	0
B Memory - Atypical B Memory - Th1 Classic - INL - pRNFL	0
B Memory - Atypical B Memory - Th1 Classic - INL Change - pRNFL	0
B Memory - Atypical B Memory - B Reg - Total Treg - pRNFL	0
B Memory - Atypical B Memory - Th1 Classic - NBV - pRNFL	0
B Memory - Atypical B Memory - Th1 Classic - NGMV - pRNFL	0
B Memory - Atypical B Memory - B Mature - Th1/Th17 - pRNFL Change	0
B Memory - Atypical B Memory - CD56 Dim - INL Change - pRNFL Change	0
B Memory - Atypical B Memory - Th1 Classic - Th1/Th17 - pRNFL Change	0
B Memory - Atypical B Memory - Th1 Classic - INL Change - pRNFL Change	0
B Memory - Atypical B Memory - B Reg - Total Treg - pRNFL Change	0
B Memory - Atypical B Memory - Th1 Classic - INL - pRNFL Change	0
B Memory - Atypical B Memory - Th1 Classic - Total Treg - pRNFL Change	0
B Memory - Atypical B Memory - KS6B1 - MP2K1 - Th1/Th17 - pRNFL Change	0
B Memory - Atypical B Memory - B Mature - Total B Cells - INL - pRNFL Change	0
B Memory - Atypical B Memory - Th1 Classic - mRNFL	0
B Memory - Atypical B Memory - Th1/Th17 - Th1 Non-Classic - mRNFL	0
B Memory - Atypical B Memory - B Mature - Naive Treg - mRNFL	0
B Memory - Atypical B Memory - B Mature - CD4 T Cells - mRNFL	0
B Memory - Atypical B Memory - B Mature - Total CD4 Teff - mRNFL	0
B Memory - Atypical B Memory - Th1/Th17 - Th17 - mRNFL	0
B Memory - Atypical B Memory - KS6B1 - Total T Cells - mRNFL	0
B Memory - Atypical B Memory - Th1/Th17 - Th1 Classic - mRNFL	0
B Memory - Atypical B Memory - Th1/Th17 - Naive Treg - mRNFL	0
B Memory - Atypical B Memory - CD56 Dim - INL Change - mRNFL	0
B Memory - Atypical B Memory - Th1 Classic - mRNFL Change	0
B Memory - Atypical B Memory - Th1/Th17 - Th1 Classic - mRNFL Change	0
B Memory - Atypical B Memory - CD56 Dim - INL Change - mRNFL Change	0
B Memory - Atypical B Memory - Th1 Classic - INL Change - mRNFL Change	0
B Memory - Atypical B Memory - Th1 Classic - INL - mRNFL Change	0
B Memory - Atypical B Memory - Th1 Classic - mRNFL - mRNFL Change	0
B Memory - Atypical B Memory - CD56 Dim - NGMV Change - mRNFL Change	0
B Memory - Atypical B Memory - B Mature - NWMV Change - mRNFL Change	0
B Memory - Atypical B Memory - Th1 Classic - GCIPL - mRNFL Change	0
B Memory - Atypical B Memory - Th1/Th17 - ORL - mRNFL Change	0
B Memory - Atypical B Memory - B Mature - Total B Cells - tpRNFL	0
B Memory - Atypical B Memory - Th1/Th17 - CD56 Bright - tpRNFL	0
B Memory - Atypical B Memory - CD56 Dim - CD56 Bright - tpRNFL	0
B Memory - Atypical B Memory - CD56 Dim - Total B Cells - tpRNFL	0
B Memory - Atypical B Memory - Th1 Classic - GCIPL - tpRNFL	0
B Memory - Atypical B Memory - Th1 Classic - mRNFL - tpRNFL	0
B Memory - Atypical B Memory - Th1 Classic - CD56 Bright - tpRNFL	0
B Memory - Atypical B Memory - Th1 Classic - Total B Cells - tpRNFL	0
B Memory - Atypical B Memory - B Mature - Natural T - TMV	0
B Memory - Atypical B Memory - B Mature - CD8 Treg - TMV	0
B Memory - Atypical B Memory - B Mature - Total CD4 Teff - TMV	0
B Memory - Atypical B Memory - B Mature - CD4 T Cells - TMV	0
B Memory - Atypical B Memory - B Mature - T2LV Change - TMV	0
B Memory - Atypical B Memory - Th1/Th17 - Natural T - TMV	0
B Memory - Atypical B Memory - B Reg - Natural T - TMV	0
B Memory - Atypical B Memory - CD56 Dim - CD8 Treg - TMV	0
B Memory - Atypical B Memory - CD56 Dim - Natural T - TMV	0
B Memory - Atypical B Memory - B Mature - Total CD4 Teff - TMV Change	0
B Memory - Atypical B Memory - CD56 Dim - Total CD4 Teff - TMV Change	0
B Memory - Atypical B Memory - B Reg - Total CD4 Teff - TMV Change	0
B Memory - Atypical B Memory - Th1 Classic - GCIPL - TMV Change	0
B Memory - Atypical B Memory - Th1 Classic - mRNFL Change - TMV Change	0
B Memory - Atypical B Memory - Th1/Th17 - pRNFL Change - TMV Change	0
B Memory - Atypical B Memory - Th1/Th17 - ORL - TMV Change	0
B Memory - Atypical B Memory - B Reg - ORL - TMV Change	0
B Memory - Atypical B Memory - Th1 Classic - ORL - TMV Change	0
B Memory - Atypical B Memory - B Mature - Total CD4 Teff - TRT Change - TMV Change	0
B Memory - Atypical B Memory - B Mature - CD8 Treg - TRT	0
B Memory - Atypical B Memory - B Mature - Natural T - TRT	0
B Memory - Atypical B Memory - B Mature - Total CD4 Teff - TRT	0
B Memory - Atypical B Memory - B Mature - CD4 T Cells - TRT	0
B Memory - Atypical B Memory - B Mature - T2LV Change - TRT	0
B Memory - Atypical B Memory - KS6B1 - Total T Cells - TRT	0
B Memory - Atypical B Memory - Th1/Th17 - Natural T - TRT	0
B Memory - Atypical B Memory - B Reg - Natural T - TRT	0
B Memory - Atypical B Memory - CD56 Dim - CD8 Treg - TRT	0
B Memory - Atypical B Memory - CD56 Dim - Natural T - TRT	0
B Memory - Atypical B Memory - B Mature - Total CD4 Teff - TRT Change	0
B Memory - Atypical B Memory - CD56 Dim - Total CD4 Teff - TRT Change	0
B Memory - Atypical B Memory - B Reg - Total CD4 Teff - TRT Change	0
B Memory - Atypical B Memory - Th1 Classic - GCIPL - TRT Change	0
B Memory - Atypical B Memory - Th1 Classic - mRNFL Change - TRT Change	0
B Memory - Atypical B Memory - Th1/Th17 - ORL - TRT Change	0
B Memory - Atypical B Memory - Th1/Th17 - pRNFL Change - TRT Change	0
B Memory - Atypical B Memory - B Reg - ORL - TRT Change	0
B Memory - Atypical B Memory - Th1 Classic - ORL - TRT Change	0
B Memory - Atypical B Memory - B Mature - Total CD4 Teff - TMV Change - TRT Change	0
B Memory - Atypical B Memory - Th1 Classic - GCIPL	0
B Memory - Atypical B Memory - B Mature - CD8 Treg - GCIPL	0
B Memory - Atypical B Memory - B Mature - Natural T - GCIPL	0
B Memory - Atypical B Memory - B Mature - Total CD4 Teff - GCIPL	0
B Memory - Atypical B Memory - B Mature - CD4 T Cells - GCIPL	0
B Memory - Atypical B Memory - Th1/Th17 - Natural T - GCIPL	0
B Memory - Atypical B Memory - B Reg - Natural T - GCIPL	0
B Memory - Atypical B Memory - CD56 Dim - CD8 Treg - GCIPL	0
B Memory - Atypical B Memory - B Reg - CD8 Treg - GCIPL	0
B Memory - Atypical B Memory - CD56 Dim - Natural T - GCIPL	0
B Memory - Atypical B Memory - B Mature - Natural T - GCIPL Change	0
B Memory - Atypical B Memory - B Mature - CD8 Treg - GCIPL Change	0
B Memory - Atypical B Memory - B Mature - Total CD4 Teff - GCIPL Change	0
B Memory - Atypical B Memory - B Mature - CD4 T Cells - GCIPL Change	0
B Memory - Atypical B Memory - B Mature - T2LV Change - GCIPL Change	0
B Memory - Atypical B Memory - Th1/Th17 - Natural T - GCIPL Change	0
B Memory - Atypical B Memory - Th1/Th17 - Th17 - GCIPL Change	0
B Memory - Atypical B Memory - B Reg - Natural T - GCIPL Change	0
B Memory - Atypical B Memory - CD56 Dim - CD8 Treg - GCIPL Change	0
B Memory - Atypical B Memory - CD56 Dim - Natural T - GCIPL Change	0
B Memory - Atypical B Memory - Th1 Classic - INL	0
B Memory - Atypical B Memory - B Mature - Total B Cells - INL	0
B Memory - Atypical B Memory - Th1/Th17 - Th17 - INL	0
B Memory - Atypical B Memory - Th1/Th17 - Th1 Classic - INL	0
B Memory - Atypical B Memory - CD56 Dim - INL Change - INL	0
B Memory - Atypical B Memory - Th1 Classic - INL Change - INL	0
B Memory - Atypical B Memory - Th1 Classic - T2LV - INL	0
B Memory - Atypical B Memory - B Reg - Total Treg - INL	0
B Memory - Atypical B Memory - Th1 Classic - mRNFL - INL	0
B Memory - Atypical B Memory - Th1 Classic - NGMV - INL	0
B Memory - Atypical B Memory - Th1 Classic - INL Change	0
B Memory - Atypical B Memory - B Mature - CD56 Dim - INL Change	0
B Memory - Atypical B Memory - Th1/Th17 - Th1 Classic - INL Change	0
B Memory - Atypical B Memory - Th1 Classic - T2LV - INL Change	0
B Memory - Atypical B Memory - Th1 Classic - INL - INL Change	0
B Memory - Atypical B Memory - Th1 Classic - mRNFL - INL Change	0
B Memory - Atypical B Memory - Th1 Classic - NGMV - INL Change	0
B Memory - Atypical B Memory - Th1 Classic - mRNFL Change - INL Change	0
B Memory - Atypical B Memory - Th1/Th17 - pRNFL Change - INL Change	0
B Memory - Atypical B Memory - B Reg - ORL	0
B Memory - Atypical B Memory - Th1 Classic - ORL	0
B Memory - Atypical B Memory - B Mature - CD8 Treg - ORL	0
B Memory - Atypical B Memory - B Mature - Natural T - ORL	0
B Memory - Atypical B Memory - B Mature - B Reg - ORL	0
B Memory - Atypical B Memory - B Mature - Total CD4 Teff - ORL	0
B Memory - Atypical B Memory - B Mature - CD4 T Cells - ORL	0
B Memory - Atypical B Memory - B Mature - Total B Cells - ORL	0
B Memory - Atypical B Memory - KS6B1 - CD56 Bright - ORL	0
B Memory - Atypical B Memory - B Mature - Total B Cells - ORL Change	0
B Memory - Atypical B Memory - Th1/Th17 - CD56 Bright - ORL Change	0
B Memory - Atypical B Memory - CD56 Dim - CD56 Bright - ORL Change	0
B Memory - Atypical B Memory - CD56 Dim - Total B Cells - ORL Change	0
B Memory - Atypical B Memory - Th1 Classic - T2LC - ORL Change	0
B Memory - Atypical B Memory - Th1 Classic - CD56 Bright - ORL Change	0
B Memory - Atypical B Memory - Th1 Classic - Total B Cells - ORL Change	0
B Memory - Atypical B Memory - Th1 Classic - mRNFL Change - ORL Change	0
B Memory - Atypical B Memory - Th1/Th17 - ORL - ORL Change	0
B Memory - Atypical B Memory - Th1 Classic - T2LC	0
B Memory - Atypical B Memory - Th1/Th17 - Th1 Non-Classic - T2LC	0
B Memory - Atypical B Memory - Th1/Th17 - Th17 - T2LC	0
B Memory - Atypical B Memory - Th1/Th17 - Th1 Classic - T2LC	0
B Memory - Atypical B Memory - Th1 Classic - T2LV - T2LC	0
B Memory - Atypical B Memory - Th1 Classic - INL - T2LC	0
B Memory - Atypical B Memory - Th1 Classic - NGMV - T2LC	0
B Memory - Atypical B Memory - Th1 Classic - NBV - T2LC	0
B Memory - Atypical B Memory - Th1 Classic - mRNFL - T2LC	0
B Memory - Atypical B Memory - Th1 Classic - Th1 Non-Classic - T2LC	0
B Memory - Atypical B Memory - B Mature - T2LV Change - T2LC Change	0
B Memory - Atypical B Memory - B Mature - NBV Change - T2LC Change	0
B Memory - Atypical B Memory - CD56 Dim - INL Change - T2LC Change	0
B Memory - Atypical B Memory - Th1 Classic - NBV - T2LC Change	0
B Memory - Atypical B Memory - Th1 Classic - INL Change - T2LC Change	0
B Memory - Atypical B Memory - B Mature - NWMV Change - T2LC Change	0
B Memory - Atypical B Memory - B Mature - NWMV - T2LC Change	0
B Memory - Atypical B Memory - Th1/Th17 - pRNFL Change - T2LC Change	0
B Memory - Atypical B Memory - B Mature - Natural T - T2LV Change - T2LC Change	0
B Memory - Atypical B Memory - B Mature - NBV Change - T2LV Change - T2LC Change	0
B Memory - Atypical B Memory - Th1 Classic - T2LV	0
B Memory - Atypical B Memory - B Mature - Naive Treg - T2LV	0
B Memory - Atypical B Memory - Th1/Th17 - Th1 Non-Classic - T2LV	0
B Memory - Atypical B Memory - Th1/Th17 - Th1 Classic - T2LV	0
B Memory - Atypical B Memory - Th1/Th17 - Naive Treg - T2LV	0
B Memory - Atypical B Memory - CD56 Dim - INL Change - T2LV	0
B Memory - Atypical B Memory - Th1 Classic - INL Change - T2LV	0
B Memory - Atypical B Memory - Th1 Classic - mRNFL - T2LV	0
B Memory - Atypical B Memory - Th1 Classic - NBV - T2LV	0
B Memory - Atypical B Memory - B Mature - Natural T - T2LV Change	0
B Memory - Atypical B Memory - B Mature - NBV Change - T2LV Change	0
B Memory - Atypical B Memory - Th1/Th17 - Natural T - T2LV Change	0
B Memory - Atypical B Memory - B Reg - Natural T - T2LV Change	0
B Memory - Atypical B Memory - CD56 Dim - Natural T - T2LV Change	0
B Memory - Atypical B Memory - Th1/Th17 - B Mature - T2LV Change	0
B Memory - Atypical B Memory - B Reg - Effector Treg - T2LV Change	0
B Memory - Atypical B Memory - CD56 Dim - B Mature - T2LV Change	0
B Memory - Atypical B Memory - B Reg - B Mature - T2LV Change	0
B Memory - Atypical B Memory - Th1 Classic - NBV	0
B Memory - Atypical B Memory - Th1/Th17 - Th1 Classic - NBV	0
B Memory - Atypical B Memory - Th1 Classic - T2LV - NBV	0
B Memory - Atypical B Memory - B Mature - T2LV Change - NBV	0
B Memory - Atypical B Memory - Th1 Classic - mRNFL - NBV	0
B Memory - Atypical B Memory - Th1 Classic - NGMV - NBV	0
B Memory - Atypical B Memory - B Mature - NBV Change - NBV	0
B Memory - Atypical B Memory - Th1 Classic - T2LC - NBV	0
B Memory - Atypical B Memory - CD56 Dim - NGMV Change - NBV	0
B Memory - Atypical B Memory - B Mature - NWMV Change - NBV	0
B Memory - Atypical B Memory - B Mature - T2LV Change - NBV Change	0
B Memory - Atypical B Memory - Th1/Th17 - B Mature - NBV Change	0
B Memory - Atypical B Memory - CD56 Dim - B Mature - NBV Change	0
B Memory - Atypical B Memory - B Reg - B Mature - NBV Change	0
B Memory - Atypical B Memory - Th1 Classic - NBV - NBV Change	0
B Memory - Atypical B Memory - Th1 Classic - T2LC - NBV Change	0
B Memory - Atypical B Memory - B Mature - NWMV - NBV Change	0
B Memory - Atypical B Memory - Th1 Classic - GCIPL - NBV Change	0
B Memory - Atypical B Memory - B Mature - NWMV Change - NBV Change	0
B Memory - Atypical B Memory - B Mature - NBV Change - NWMV	0
B Memory - Atypical B Memory - Th1/Th17 - Th17 - NWMV	0
B Memory - Atypical B Memory - Th1 Classic - NBV - NWMV	0
B Memory - Atypical B Memory - Th1/Th17 - B Mature - NWMV	0
B Memory - Atypical B Memory - B Reg - Effector Treg - NWMV	0
B Memory - Atypical B Memory - CD56 Dim - B Mature - NWMV	0
B Memory - Atypical B Memory - B Reg - B Mature - NWMV	0
B Memory - Atypical B Memory - Th1 Classic - GCIPL - NWMV	0
B Memory - Atypical B Memory - Th1 Classic - INL - NWMV	0
B Memory - Atypical B Memory - B Mature - Total B Cells - NWMV Change	0
B Memory - Atypical B Memory - B Mature - Naive Treg - NWMV Change	0
B Memory - Atypical B Memory - B Mature - CD4 T Cells - NWMV Change	0
B Memory - Atypical B Memory - Th1/Th17 - Naive Treg - NWMV Change	0
B Memory - Atypical B Memory - Th1/Th17 - B Mature - NWMV Change	0
B Memory - Atypical B Memory - CD56 Dim - Total B Cells - NWMV Change	0
B Memory - Atypical B Memory - B Reg - CD4 T Cells - NWMV Change	0
B Memory - Atypical B Memory - B Reg - Total T Cells - NWMV Change	0
B Memory - Atypical B Memory - Th1 Classic - NGMV	0
B Memory - Atypical B Memory - B Mature - Total B Cells - NGMV	0
B Memory - Atypical B Memory - Th1/Th17 - Th1 Non-Classic - NGMV	0
B Memory - Atypical B Memory - B Mature - Naive Treg - NGMV	0
B Memory - Atypical B Memory - Th1/Th17 - CD56 Bright - NGMV	0
B Memory - Atypical B Memory - Th1/Th17 - Th1 Classic - NGMV	0
B Memory - Atypical B Memory - Th1/Th17 - Naive Treg - NGMV	0
B Memory - Atypical B Memory - CD56 Dim - INL Change - NGMV	0
B Memory - Atypical B Memory - B Mature - Naive Treg - NGMV Change	0
B Memory - Atypical B Memory - Th1/Th17 - Th1 Non-Classic - NGMV Change	0
B Memory - Atypical B Memory - B Mature - Total B Cells - NGMV Change	0
B Memory - Atypical B Memory - B Mature - Natural T - NGMV Change	0
B Memory - Atypical B Memory - B Mature - CD4 T Cells - NGMV Change	0
B Memory - Atypical B Memory - B Mature - Total CD4 Teff - NGMV Change	0
B Memory - Atypical B Memory - Th1/Th17 - Th17 - NGMV Change	0
B Memory - Atypical B Memory - KS6B1 - CD56 Bright - NGMV Change	0
B Memory - Atypical B Memory - B Mature - CD56 Dim - NGMV Change	0
B Memory - Atypical B Memory - B Reg - Total T Cells	0
B Memory - Atypical B Memory - B Mature - Natural T - Total T Cells	0
B Memory - Atypical B Memory - B Mature - Total CD4 Teff - Total T Cells	0
B Memory - Atypical B Memory - B Mature - CD4 T Cells - Total T Cells	0
B Memory - Atypical B Memory - B Mature - B Reg - Total T Cells	0
B Memory - Atypical B Memory - B Mature - CD8 Treg - Total T Cells	0
B Memory - Atypical B Memory - B Mature - Naive Treg - Total T Cells	0
B Memory - Atypical B Memory - B Mature - CD4 T Cells	0
B Memory - Atypical B Memory - B Reg - CD4 T Cells	0
B Memory - Atypical B Memory - CD56 Dim - CD4 T Cells	0
B Memory - Atypical B Memory - B Mature - Natural T - CD4 T Cells	0
B Memory - Atypical B Memory - B Mature - Total CD4 Teff - CD4 T Cells	0
B Memory - Atypical B Memory - B Mature - CD8 Treg - CD4 T Cells	0
B Memory - Atypical B Memory - B Mature - B Reg - CD4 T Cells	0
B Memory - Atypical B Memory - B Mature - CD56 Dim - CD4 T Cells	0
B Memory - Atypical B Memory - B Mature - Naive Treg - CD4 T Cells	0
B Memory - Atypical B Memory - KS6B1 - NRF2 - CD4 T Cells	0
B Memory - Atypical B Memory - B Reg - Total Treg	0
B Memory - Atypical B Memory - Th1 Classic - Total Treg	0
B Memory - Atypical B Memory - B Mature - Naive Treg - Total Treg	0
B Memory - Atypical B Memory - B Mature - Natural T - Total Treg	0
B Memory - Atypical B Memory - B Mature - CD8 Treg - Total Treg	0
B Memory - Atypical B Memory - B Mature - CD4 T Cells - Total Treg	0
B Memory - Atypical B Memory - B Mature - B Reg - Total Treg	0
B Memory - Atypical B Memory - B Mature - Plasma B Cells - Total Treg	0
B Memory - Atypical B Memory - B Mature - Total CD4 Teff - Total Treg	0
B Memory - Atypical B Memory - B Mature - Total B Cells - Total Treg	0
B Memory - Atypical B Memory - B Mature - Naive Treg	0
B Memory - Atypical B Memory - Th1/Th17 - Naive Treg	0
B Memory - Atypical B Memory - B Reg - Naive Treg	0
B Memory - Atypical B Memory - Th1 Classic - Naive Treg	0
B Memory - Atypical B Memory - B Mature - CD8 Treg - Naive Treg	0
B Memory - Atypical B Memory - B Mature - Natural T - Naive Treg	0
B Memory - Atypical B Memory - B Mature - B Reg - Naive Treg	0
B Memory - Atypical B Memory - B Mature - Total CD4 Teff - Naive Treg	0
B Memory - Atypical B Memory - B Mature - CD4 T Cells - Naive Treg	0
B Memory - Atypical B Memory - B Mature - Plasma B Cells - Naive Treg	0
B Memory - Atypical B Memory - B Reg - Effector Treg	0
B Memory - Atypical B Memory - B Mature - Natural T - Effector Treg	0
B Memory - Atypical B Memory - B Mature - CD8 Treg - Effector Treg	0
B Memory - Atypical B Memory - B Mature - Total CD4 Teff - Effector Treg	0
B Memory - Atypical B Memory - B Mature - B Reg - Effector Treg	0
B Memory - Atypical B Memory - B Mature - CD4 T Cells - Effector Treg	0
B Memory - Atypical B Memory - B Mature - Naive Treg - Effector Treg	0
B Memory - Atypical B Memory - KS6B1 - Total T Cells - Effector Treg	0
B Memory - Atypical B Memory - Th1/Th17 - Th17 - Effector Treg	0
B Memory - Atypical B Memory - Th1/Th17 - Natural T - Effector Treg	0
B Memory - Atypical B Memory - B Mature - Total CD8	0
B Memory - Atypical B Memory - Th1/Th17 - Total CD8	0
B Memory - Atypical B Memory - KS6B1 - STAT5 - Total CD8	0
B Memory - Atypical B Memory - HSPB1 - KS6B1 - Total CD8	0
B Memory - Atypical B Memory - B Mature - CD8 Treg - Total CD8	0
B Memory - Atypical B Memory - B Mature - Natural T - Total CD8	0
B Memory - Atypical B Memory - B Mature - CD8 Treg	0
B Memory - Atypical B Memory - CD56 Dim - CD8 Treg	0
B Memory - Atypical B Memory - B Reg - CD8 Treg	0
B Memory - Atypical B Memory - B Mature - Natural T - CD8 Treg	0
B Memory - Atypical B Memory - B Mature - Total CD4 Teff - CD8 Treg	0
B Memory - Atypical B Memory - B Mature - B Reg - CD8 Treg	0
B Memory - Atypical B Memory - B Mature - CD4 T Cells - CD8 Treg	0
B Memory - Atypical B Memory - B Mature - CD56 Dim - CD8 Treg	0
B Memory - Atypical B Memory - B Mature - Plasma B Cells - CD8 Treg	0
B Memory - Atypical B Memory - B Mature - Total B Cells	0
B Memory - Atypical B Memory - CD56 Dim - Total B Cells	0
B Memory - Atypical B Memory - Th1 Classic - Total B Cells	0
B Memory - Atypical B Memory - B Mature - Naive Treg - Total B Cells	0
B Memory - Atypical B Memory - B Mature - CD8 Treg - Total B Cells	0
B Memory - Atypical B Memory - B Mature - Plasma B Cells - Total B Cells	0
B Memory - Atypical B Memory - KS6B1 - AKTS1 - Total B Cells	0
B Memory - Atypical B Memory - B Mature - CD56 Dim - Total B Cells	0
B Memory - Atypical B Memory - Th1/Th17 - Th1 Non-Classic - Total B Cells	0
B Memory - Atypical B Memory - CD56 Dim - B Mature	0
B Memory - Atypical B Memory - B Reg - B Mature	0
B Memory - Atypical B Memory - B Reg - Natural T - B Mature	0
B Memory - Atypical B Memory - CD56 Dim - CD8 Treg - B Mature	0
B Memory - Atypical B Memory - B Reg	0
B Memory - Atypical B Memory - B Mature - Natural T - B Reg	0
B Memory - Atypical B Memory - B Mature - CD8 Treg - B Reg	0
B Memory - Atypical B Memory - B Mature - Total CD4 Teff - B Reg	0
B Memory - Atypical B Memory - B Mature - CD4 T Cells - B Reg	0
B Memory - Atypical B Memory - B Mature - Plasma B Cells - B Reg	0
B Memory - Atypical B Memory - B Mature - Naive Treg - B Reg	0
B Memory - Atypical B Memory - KS6B1 - Total T Cells - B Reg	0
B Memory - Atypical B Memory - Th1/Th17 - Natural T - B Reg	0
B Memory - Atypical B Memory - CD56 Dim - Plasma B Cells	0
B Memory - Atypical B Memory - B Reg - Plasma B Cells	0
B Memory - Atypical B Memory - B Mature - Natural T - Plasma B Cells	0
B Memory - Atypical B Memory - B Mature - CD8 Treg - Plasma B Cells	0
B Memory - Atypical B Memory - B Mature - B Reg - Plasma B Cells	0
B Memory - Atypical B Memory - B Mature - CD56 Dim - Plasma B Cells	0
B Memory - Atypical B Memory - B Mature - Naive Treg - Plasma B Cells	0
B Memory - Atypical B Memory - B Mature - Total B Cells - Plasma B Cells	0
B Memory - Total CD8 - Th1/Th17 - Atypical B Memory	0
B Memory - Atypical B Memory - B Mature - Natural T	0
B Memory - Atypical B Memory - B Reg - Natural T	0
B Memory - Atypical B Memory - B Mature - CD4 T Cells - Natural T	0
B Memory - Atypical B Memory - B Mature - B Reg - Natural T	0
B Memory - Atypical B Memory - B Mature - CD8 Treg - Natural T	0
B Memory - Atypical B Memory - B Mature - Total CD4 Teff - Natural T	0
B Memory - Atypical B Memory - B Mature - Plasma B Cells - Natural T	0
B Memory - Atypical B Memory - B Mature - CD56 Dim - Natural T	0
B Memory - Atypical B Memory - B Mature - CD8 Treg - CD56 Dim	0
B Memory - Atypical B Memory - B Mature - Natural T - CD56 Dim	0
B Memory - Atypical B Memory - B Mature - Total CD4 Teff - CD56 Dim	0
B Memory - Atypical B Memory - B Mature - CD4 T Cells - CD56 Dim	0
B Memory - Atypical B Memory - B Mature - Plasma B Cells - CD56 Dim	0
B Memory - Atypical B Memory - B Mature - Total B Cells - CD56 Dim	0
B Memory - Atypical B Memory - KS6B1 - STAT6 - CD56 Dim	0
B Memory - Atypical B Memory - Th1 Classic - CD56 Bright	0
B Memory - Atypical B Memory - B Mature - Total B Cells - CD56 Bright	0
B Memory - Atypical B Memory - B Mature - Naive Treg - CD56 Bright	0
B Memory - Atypical B Memory - B Mature - Natural T - CD56 Bright	0
B Memory - Atypical B Memory - B Mature - CD4 T Cells - CD56 Bright	0
B Memory - Atypical B Memory - B Mature - CD8 Treg - CD56 Bright	0
B Memory - Atypical B Memory - B Mature - Total CD4 Teff - CD56 Bright	0
B Memory - Atypical B Memory - Th1 Classic - CD56 Neg	0
B Memory - Atypical B Memory - Th1/Th17 - Th17 - CD56 Neg	0
B Memory - Atypical B Memory - B Mature - Natural T - CD56 Neg	0
B Memory - Atypical B Memory - B Mature - Total CD4 Teff - CD56 Neg	0
B Memory - Atypical B Memory - B Mature - CD8 Treg - CD56 Neg	0
B Memory - Atypical B Memory - Th1 Classic - INL - CD56 Neg	0
B Memory - Atypical B Memory - KS6B1 - Total CD8 - CD56 Neg	0
B Memory - Atypical B Memory - Th1 Classic - mRNFL - CD56 Neg	0
B Memory - Atypical B Memory - B Mature - Total CD8 - CD56 Neg	0
B Memory - Atypical B Memory - Th1 Classic - T2LV - CD56 Neg	0
B Memory - Atypical B Memory - B Mature - Total CD4 Teff	0
B Memory - Atypical B Memory - B Reg - Total CD4 Teff	0
B Memory - Atypical B Memory - B Mature - Natural T - Total CD4 Teff	0
B Memory - Atypical B Memory - B Mature - CD8 Treg - Total CD4 Teff	0
B Memory - Atypical B Memory - B Mature - CD4 T Cells - Total CD4 Teff	0
B Memory - Atypical B Memory - B Mature - B Reg - Total CD4 Teff	0
B Memory - Atypical B Memory - B Mature - CD56 Dim - Total CD4 Teff	0
B Memory - Atypical B Memory - B Mature - Naive Treg - Total CD4 Teff	0
B Memory - Atypical B Memory - KS6B1 - Total T Cells - Total CD4 Teff	0
B Memory - Atypical B Memory - Th1 Classic	0
B Memory - Atypical B Memory - Th1/Th17 - Th1 Classic	0
B Memory - Atypical B Memory - KS6B1 - JUN - Th1 Classic	0
B Memory - Atypical B Memory - Th1/Th17 - Th1 Non-Classic - Th1 Classic	0
B Memory - Atypical B Memory - B Mature - Total B Cells - Th1 Classic	0
B Memory - Atypical B Memory - B Mature - Naive Treg - Th1 Classic	0
B Memory - Atypical B Memory - B Mature - Th1/Th17 - Th1 Classic	0
B Memory - Atypical B Memory - KS6B1 - CD56 Bright - Th1 Classic	0
B Memory - Atypical B Memory - Th1/Th17 - Th1 Non-Classic	0
B Memory - Atypical B Memory - Th1 Classic - Th1 Non-Classic	0
B Memory - Atypical B Memory - KS6B1 - JUN - Th1 Non-Classic	0
B Memory - Atypical B Memory - B Mature - Total B Cells - Th1 Non-Classic	0
B Memory - Atypical B Memory - B Mature - Naive Treg - Th1 Non-Classic	0
B Memory - Atypical B Memory - B Mature - Th1/Th17 - Th1 Non-Classic	0
B Memory - Atypical B Memory - B Mature - CD4 T Cells - Th1 Non-Classic	0
B Memory - Atypical B Memory - B Mature - Total CD4 Teff - Th1 Non-Classic	0
B Memory - Atypical B Memory - KS6B1 - CD56 Bright - Th1 Non-Classic	0
B Memory - Atypical B Memory - Th1/Th17 - Th17 - Th1 Non-Classic	0
B Memory - Atypical B Memory - KS6B1 - STAT6 - Th17	0
B Memory - Atypical B Memory - KS6B1 - MP2K1 - Th17	0
B Memory - Atypical B Memory - B Mature - Natural T - Th17	0
B Memory - Atypical B Memory - Th1/Th17 - Th1 Non-Classic - Th17	0
B Memory - Atypical B Memory - B Mature - Naive Treg - Th17	0
B Memory - Atypical B Memory - B Mature - CD4 T Cells - Th17	0
B Memory - Atypical B Memory - B Mature - Total CD4 Teff - Th17	0
B Memory - Atypical B Memory - B Mature - Th1/Th17 - Th17	0
B Memory - Atypical B Memory - HSPB1 - STAT6 - Th17	0
B Memory - Atypical B Memory - B Mature - Th1/Th17	0
B Memory - Atypical B Memory - Th1 Classic - Th1/Th17	0
B Memory - Atypical B Memory - B Mature - Naive Treg - Th1/Th17	0
B Memory - Atypical B Memory - B Mature - Natural T - Th1/Th17	0
B Memory - Atypical B Memory - KS6B1 - STAT1 - Th1/Th17	0
B Mature - Atypical B Memory - B Memory - T2LV - MS Subtype	0
B Mature - Atypical B Memory - B Memory - NBV - MS Subtype	0
B Mature - Atypical B Memory - B Memory - mRNFL - MS Subtype	0
B Mature - Atypical B Memory - Th1 Classic - T2LV - MS Subtype	0
B Mature - Atypical B Memory - B Memory - T2LV - Years with Disease	0
B Mature - Atypical B Memory - B Memory - NBV - Years with Disease	0
B Mature - Atypical B Memory - B Memory - T2LC - Years with Disease	0
B Mature - Atypical B Memory - B Memory - mRNFL - Years with Disease	0
B Mature - Atypical B Memory - B Memory - Total T Cells - NGMV - Years since Relapse	0
B Mature - Atypical B Memory - B Memory - T2LV - MS Subtype - Years since Relapse	0
B Mature - Atypical B Memory - B Memory - T2LV - EDSS	0
B Mature - Atypical B Memory - B Memory - NBV - EDSS	0
B Mature - Atypical B Memory - B Memory - T2LC - EDSS	0
B Mature - Atypical B Memory - B Memory - mRNFL - EDSS	0
B Mature - Atypical B Memory - B Reg - ORL - EDSS Change	0
B Mature - Atypical B Memory - B Memory - Natural T - GCIPL - EDSS Change	0
B Mature - Atypical B Memory - Th1/Th17 - ORL - EDSS Change	0
B Mature - Atypical B Memory - B Memory - T2LV - INL - EDSS Increase?	0
B Mature - Atypical B Memory - B Memory - mRNFL - INL - EDSS Increase?	0
B Mature - Atypical B Memory - B Memory - Total Treg - INL - EDSS Increase?	0
B Mature - Atypical B Memory - B Memory - T2LV - uGMSSS - EDSS Increase?	0
B Mature - Atypical B Memory - B Memory - T2LC - INL - EDSS Increase?	0
B Mature - Atypical B Memory - B Memory - NBV - uGMSSS - EDSS Increase?	0
B Mature - Atypical B Memory - B Memory - T2LV - EDSS - EDSS Increase?	0
B Mature - Atypical B Memory - B Memory - T2LV - uGMSSS	0
B Mature - Atypical B Memory - B Memory - NBV - uGMSSS	0
B Mature - Atypical B Memory - B Memory - mRNFL - uGMSSS	0
B Mature - Atypical B Memory - Th1 Classic - INL - uGMSSS	0
B Mature - Atypical B Memory - Th1 Classic - T2LV - uGMSSS	0
B Mature - Atypical B Memory - B Memory - T2LV - gARMSS	0
B Mature - Atypical B Memory - B Memory - NBV - gARMSS	0
B Mature - Atypical B Memory - B Memory - mRNFL - gARMSS	0
B Mature - Atypical B Memory - B Memory - T2LC - gARMSS	0
B Mature - Atypical B Memory - Th1 Classic - T2LV - gARMSS	0
B Mature - Atypical B Memory - B Memory - NBV - T25WT	0
B Mature - Atypical B Memory - B Memory - T2LV - T25WT	0
B Mature - Atypical B Memory - B Memory - mRNFL - T25WT	0
B Mature - Atypical B Memory - Th1 Classic - INL Change - T25WT	0
B Mature - Atypical B Memory - CD56 Dim - INL Change - T25WT	0
B Mature - Atypical B Memory - B Memory - T2LV - T25WT Change	0
B Mature - Atypical B Memory - B Memory - NBV - T25WT Change	0
B Mature - Atypical B Memory - B Memory - mRNFL - T25WT Change	0
B Mature - Atypical B Memory - Th1 Classic - INL - T25WT Change	0
B Mature - Atypical B Memory - B Memory - T2LV - 9HPT	0
B Mature - Atypical B Memory - B Memory - NBV - 9HPT	0
B Mature - Atypical B Memory - B Memory - T2LC - 9HPT	0
B Mature - Atypical B Memory - B Memory - mRNFL - 9HPT	0
B Mature - Atypical B Memory - B Memory - NBV - 9HPT Change	0
B Mature - Atypical B Memory - B Memory - mRNFL - 9HPT Change	0
B Mature - Atypical B Memory - B Memory - NBV - SDMT	0
B Mature - Atypical B Memory - B Memory - T2LV - SDMT	0
B Mature - Atypical B Memory - B Memory - T2LC - SDMT	0
B Mature - Atypical B Memory - B Memory - mRNFL - SDMT	0
B Mature - Atypical B Memory - B Memory - mRNFL - SDMT Change	0
B Mature - Atypical B Memory - CD56 Dim - INL Change - SDMT Change	0
B Mature - Atypical B Memory - B Memory - T2LV - LCVA	0
B Mature - Atypical B Memory - B Memory - NBV - LCVA	0
B Mature - Atypical B Memory - B Memory - T2LC - LCVA	0
B Mature - Atypical B Memory - B Memory - mRNFL - LCVA	0
B Mature - Atypical B Memory - B Memory - T2LV - LCVA Change	0
B Mature - Atypical B Memory - Th1 Classic - T2LV - LCVA Change	0
B Mature - Atypical B Memory - CD56 Dim - NGMV Change - LCVA Change	0
B Mature - Atypical B Memory - B Memory - T2LC - HCVA	0
B Mature - Atypical B Memory - CD56 Dim - INL Change - HCVA	0
B Mature - Atypical B Memory - B Memory - T2LV - HCVA Change	0
B Mature - Atypical B Memory - B Memory - NBV - HCVA Change	0
B Mature - Atypical B Memory - B Memory - mRNFL - HCVA Change	0
B Mature - Atypical B Memory - Th1 Classic - INL Change - HCVA Change	0
B Mature - Atypical B Memory - B Memory - NBV - pRNFL	0
B Mature - Atypical B Memory - B Memory - mRNFL - pRNFL	0
B Mature - Atypical B Memory - B Memory - T2LV - pRNFL	0
B Mature - Atypical B Memory - B Memory - Total Treg - pRNFL	0
B Mature - Atypical B Memory - B Memory - T2LC - pRNFL	0
B Mature - Atypical B Memory - Th1 Classic - INL Change - pRNFL Change	0
B Mature - Atypical B Memory - Th1 Classic - INL - pRNFL Change	0
B Mature - Atypical B Memory - CD56 Dim - INL Change - pRNFL Change	0
B Mature - Atypical B Memory - Th1 Classic - Th1/Th17 - pRNFL Change	0
B Mature - Atypical B Memory - B Reg - Total Treg - pRNFL Change	0
B Mature - Atypical B Memory - Th1 Classic - Total Treg - pRNFL Change	0
B Mature - Atypical B Memory - B Memory - Total T Cells - mRNFL	0
B Mature - Atypical B Memory - B Memory - T2LV - mRNFL	0
B Mature - Atypical B Memory - B Memory - CD4 T Cells - mRNFL	0
B Mature - Atypical B Memory - B Memory - Naive Treg - mRNFL	0
B Mature - Atypical B Memory - B Memory - NBV - mRNFL	0
B Mature - Atypical B Memory - B Memory - Total Treg - mRNFL	0
B Mature - Atypical B Memory - B Memory - mRNFL - mRNFL Change	0
B Mature - Atypical B Memory - Th1 Classic - INL Change - mRNFL Change	0
B Mature - Atypical B Memory - CD56 Dim - INL Change - mRNFL Change	0
B Mature - Atypical B Memory - B Memory - mRNFL - tpRNFL	0
B Mature - Atypical B Memory - CD56 Dim - CD56 Bright - tpRNFL	0
B Mature - Atypical B Memory - Th1 Classic - GCIPL - tpRNFL	0
B Mature - Atypical B Memory - Th1 Classic - mRNFL - tpRNFL	0
B Mature - Atypical B Memory - CD56 Dim - Total B Cells - tpRNFL	0
B Mature - Atypical B Memory - B Memory - Total CD8 - tpRNFL	0
B Mature - Atypical B Memory - B Memory - Total T Cells - TMV	0
B Mature - Atypical B Memory - B Memory - Natural T - TMV	0
B Mature - Atypical B Memory - B Memory - CD8 Treg - TMV	0
B Mature - Atypical B Memory - B Memory - CD4 T Cells - TMV	0
B Mature - Atypical B Memory - B Memory - NBV - TMV	0
B Mature - Atypical B Memory - B Memory - mRNFL - TMV	0
B Mature - Atypical B Memory - CD56 Dim - Total CD4 Teff - TMV Change	0
B Mature - Atypical B Memory - B Reg - Total CD4 Teff - TMV Change	0
B Mature - Atypical B Memory - Th1 Classic - mRNFL Change - TMV Change	0
B Mature - Atypical B Memory - Th1 Classic - GCIPL - TMV Change	0
B Mature - Atypical B Memory - B Reg - ORL - TMV Change	0
B Mature - Atypical B Memory - B Memory - Total T Cells - Total CD4 Teff - TMV Change	0
B Mature - Atypical B Memory - B Memory - Total T Cells - TRT - TMV Change	0
B Mature - Atypical B Memory - B Memory - Total T Cells - TRT	0
B Mature - Atypical B Memory - B Memory - Natural T - TRT	0
B Mature - Atypical B Memory - B Memory - CD4 T Cells - TRT	0
B Mature - Atypical B Memory - B Memory - CD8 Treg - TRT	0
B Mature - Atypical B Memory - B Memory - NBV - TRT	0
B Mature - Atypical B Memory - B Memory - mRNFL - TRT	0
B Mature - Atypical B Memory - CD56 Dim - Total CD4 Teff - TRT Change	0
B Mature - Atypical B Memory - B Reg - Total CD4 Teff - TRT Change	0
B Mature - Atypical B Memory - B Reg - ORL - TRT Change	0
B Mature - Atypical B Memory - Th1 Classic - ORL - TRT Change	0
B Mature - Atypical B Memory - B Memory - Total T Cells - Total CD4 Teff - TRT Change	0
B Mature - Atypical B Memory - B Memory - Total T Cells - TRT - TRT Change	0
B Mature - Atypical B Memory - B Memory - Natural T - GCIPL	0
B Mature - Atypical B Memory - B Memory - CD8 Treg - GCIPL	0
B Mature - Atypical B Memory - B Memory - CD4 T Cells - GCIPL	0
B Mature - Atypical B Memory - B Memory - NBV - GCIPL	0
B Mature - Atypical B Memory - B Memory - mRNFL - GCIPL	0
B Mature - Atypical B Memory - B Memory - Natural T - GCIPL Change	0
B Mature - Atypical B Memory - B Memory - CD4 T Cells - GCIPL Change	0
B Mature - Atypical B Memory - B Memory - CD8 Treg - GCIPL Change	0
B Mature - Atypical B Memory - B Memory - T2LV - INL	0
B Mature - Atypical B Memory - B Memory - mRNFL - INL	0
B Mature - Atypical B Memory - B Memory - Total Treg - INL	0
B Mature - Atypical B Memory - B Memory - T2LC - INL	0
B Mature - Atypical B Memory - CD56 Dim - INL Change	0
B Mature - Atypical B Memory - B Memory - T2LV - INL Change	0
B Mature - Atypical B Memory - B Memory - mRNFL - INL Change	0
B Mature - Atypical B Memory - Th1 Classic - INL - INL Change	0
B Mature - Atypical B Memory - Th1 Classic - T2LV - INL Change	0
B Mature - Atypical B Memory - B Reg - ORL	0
B Mature - Atypical B Memory - Th1/Th17 - ORL	0
B Mature - Atypical B Memory - B Memory - B Reg - ORL	0
B Mature - Atypical B Memory - B Memory - Natural T - ORL	0
B Mature - Atypical B Memory - B Memory - CD8 Treg - ORL	0
B Mature - Atypical B Memory - B Memory - CD4 T Cells - ORL	0
B Mature - Atypical B Memory - B Memory - T2LV - ORL	0
B Mature - Atypical B Memory - B Memory - T2LC - ORL Change	0
B Mature - Atypical B Memory - CD56 Dim - CD56 Bright - ORL Change	0
B Mature - Atypical B Memory - Th1 Classic - T2LC - ORL Change	0
B Mature - Atypical B Memory - CD56 Dim - Total B Cells - ORL Change	0
B Mature - Atypical B Memory - Th1 Classic - Total B Cells - ORL Change	0
B Mature - Atypical B Memory - B Memory - T2LV - T2LC	0
B Mature - Atypical B Memory - B Memory - NBV - T2LC	0
B Mature - Atypical B Memory - B Memory - mRNFL - T2LC	0
B Mature - Atypical B Memory - Th1 Classic - INL Change - T2LC Change	0
B Mature - Atypical B Memory - Th1 Classic - NBV - T2LC Change	0
B Mature - Atypical B Memory - CD56 Dim - INL Change - T2LC Change	0
B Mature - Atypical B Memory - B Memory - Total T Cells - T2LV	0
B Mature - Atypical B Memory - B Memory - NBV - T2LV	0
B Mature - Atypical B Memory - B Memory - mRNFL - T2LV	0
B Mature - Atypical B Memory - B Memory - T2LC - T2LV	0
B Mature - Atypical B Memory - B Memory - Naive Treg - T2LV	0
B Mature - Atypical B Memory - B Memory - Natural T - T2LV Change	0
B Mature - Atypical B Memory - B Memory - NBV - T2LV Change	0
B Mature - Atypical B Memory - CD56 Dim - Natural T - T2LV Change	0
B Mature - Atypical B Memory - B Reg - Natural T - T2LV Change	0
B Mature - Atypical B Memory - Th1 Classic - NBV - T2LV Change	0
B Mature - Atypical B Memory - B Reg - Effector Treg - T2LV Change	0
B Mature - Atypical B Memory - B Memory - T2LV - NBV	0
B Mature - Atypical B Memory - B Memory - T2LC - NBV	0
B Mature - Atypical B Memory - B Memory - mRNFL - NBV	0
B Mature - Atypical B Memory - B Memory - T2LC - NBV Change	0
B Mature - Atypical B Memory - Th1 Classic - NBV - NBV Change	0
B Mature - Atypical B Memory - Th1 Classic - T2LC - NBV Change	0
B Mature - Atypical B Memory - B Memory - NBV - NWMV	0
B Mature - Atypical B Memory - B Memory - T2LC - NWMV	0
B Mature - Atypical B Memory - Th1 Classic - NBV - NWMV	0
B Mature - Atypical B Memory - B Memory - Total T Cells - NWMV Change	0
B Mature - Atypical B Memory - B Memory - Naive Treg - NWMV Change	0
B Mature - Atypical B Memory - B Memory - CD4 T Cells - NWMV Change	0
B Mature - Atypical B Memory - B Memory - mRNFL - NWMV Change	0
B Mature - Atypical B Memory - B Memory - NBV - NWMV Change	0
B Mature - Atypical B Memory - B Memory - Total T Cells - NGMV	0
B Mature - Atypical B Memory - B Memory - T2LV - NGMV	0
B Mature - Atypical B Memory - B Memory - Naive Treg - NGMV	0
B Mature - Atypical B Memory - B Memory - NBV - NGMV	0
B Mature - Atypical B Memory - B Memory - T2LC - NGMV	0
B Mature - Atypical B Memory - B Memory - mRNFL - NGMV	0
B Mature - Atypical B Memory - CD56 Dim - NGMV Change	0
B Mature - Atypical B Memory - B Memory - Total T Cells - NGMV Change	0
B Mature - Atypical B Memory - B Memory - Natural T - NGMV Change	0
B Mature - Atypical B Memory - B Memory - CD4 T Cells - NGMV Change	0
B Mature - Atypical B Memory - B Memory - T2LV - NGMV Change	0
B Mature - Atypical B Memory - B Memory - NBV - NGMV Change	0
B Mature - Atypical B Memory - B Memory - mRNFL - NGMV Change	0
B Mature - Atypical B Memory - B Memory - Naive Treg - NGMV Change	0
B Mature - Atypical B Memory - B Reg - Total T Cells	0
B Mature - Atypical B Memory - B Memory - B Reg - Total T Cells	0
B Mature - Atypical B Memory - B Memory - CD4 T Cells - Total T Cells	0
B Mature - Atypical B Memory - B Memory - Natural T - Total T Cells	0
B Mature - Atypical B Memory - B Memory - CD8 Treg - Total T Cells	0
B Mature - Atypical B Memory - B Memory - Naive Treg - Total T Cells	0
B Mature - Atypical B Memory - CD56 Dim - CD4 T Cells	0
B Mature - Atypical B Memory - B Reg - CD4 T Cells	0
B Mature - Atypical B Memory - B Memory - Total T Cells - CD4 T Cells	0
B Mature - Atypical B Memory - B Memory - B Reg - CD4 T Cells	0
B Mature - Atypical B Memory - B Memory - Natural T - CD4 T Cells	0
B Mature - Atypical B Memory - B Memory - CD8 Treg - CD4 T Cells	0
B Mature - Atypical B Memory - B Reg - Total Treg	0
B Mature - Atypical B Memory - Th1 Classic - Total Treg	0
B Mature - Atypical B Memory - B Memory - Total T Cells - Total Treg	0
B Mature - Atypical B Memory - B Memory - B Reg - Total Treg	0
B Mature - Atypical B Memory - B Memory - Naive Treg - Total Treg	0
B Mature - Atypical B Memory - B Memory - Natural T - Total Treg	0
B Mature - Atypical B Memory - B Memory - CD4 T Cells - Total Treg	0
B Mature - Atypical B Memory - B Memory - CD8 Treg - Total Treg	0
B Mature - Atypical B Memory - B Memory - Naive Treg	0
B Mature - Atypical B Memory - B Reg - Naive Treg	0
B Mature - Atypical B Memory - Th1/Th17 - Naive Treg	0
B Mature - Atypical B Memory - B Memory - Total T Cells - Naive Treg	0
B Mature - Atypical B Memory - B Memory - B Reg - Naive Treg	0
B Mature - Atypical B Memory - B Memory - Natural T - Naive Treg	0
B Mature - Atypical B Memory - B Memory - Total Treg - Naive Treg	0
B Mature - Atypical B Memory - B Reg - Effector Treg	0
B Mature - Atypical B Memory - B Memory - Total T Cells - Effector Treg	0
B Mature - Atypical B Memory - B Memory - B Reg - Effector Treg	0
B Mature - Atypical B Memory - B Memory - Natural T - Effector Treg	0
B Mature - Atypical B Memory - B Memory - CD4 T Cells - Effector Treg	0
B Mature - Atypical B Memory - B Memory - CD8 Treg - Effector Treg	0
B Mature - Atypical B Memory - B Memory - Naive Treg - Effector Treg	0
B Mature - Atypical B Memory - B Memory - Total Treg - Effector Treg	0
B Mature - Atypical B Memory - Th1/Th17 - Total CD8	0
B Mature - Atypical B Memory - B Memory - Total T Cells - Total CD8	0
B Mature - Atypical B Memory - B Memory - Natural T - Total CD8	0
B Mature - Atypical B Memory - B Memory - T2LV - Total CD8	0
B Mature - Atypical B Memory - B Memory - HSPB1 - Total CD8	0
B Mature - Atypical B Memory - CD56 Dim - CD8 Treg	0
B Mature - Atypical B Memory - B Memory - Total T Cells - CD8 Treg	0
[truncated: 6,489 more rows]
