# Supplementary material for: Multiscale networks in multiple sclerosis
Source: PLoS Comput Biol. 2024 Feb 8;20(2):e1010980. doi: 10.1371/journal.pcbi.1010980 (PMC10852301; doi:10.1371/journal.pcbi.1010980)
Supplement: S4 File — (XLSX) [file pcbi.1010980.s010.xlsx]

## Sheet: S4
Path	# of times (out of 100) path appears in permuted networks	# of Paths
Total T Cells - Total CD8 - NGMV - MS Subtype	3	32302
Total T Cells - Total CD8 - T2LV - MS Subtype	2
Total T Cells - B Memory - mRNFL - MS Subtype	5
Total T Cells - B Memory - T2LV - MS Subtype	6
Total T Cells - B Memory - NBV - MS Subtype	6
Total T Cells - Total CD8 - NGMV - mRNFL - MS Subtype	0
Total T Cells - Total CD8 - NGMV - 9HPT - MS Subtype	0
Total T Cells - Total CD8 - NGMV - SDMT - MS Subtype	0
Total T Cells - Total CD8 - T2LV - NGMV - MS Subtype	0
Total T Cells - Total CD8 - T2LV - SDMT - MS Subtype	0
Total T Cells - Total CD8 - NGMV - Years with Disease	3
Total T Cells - Total CD8 - T2LV - Years with Disease	2
Total T Cells - Total CD8 - tpRNFL - Years with Disease	3
Total T Cells - B Memory - mRNFL - Years with Disease	5
Total T Cells - B Memory - T2LV - Years with Disease	5
Total T Cells - B Memory - NBV - Years with Disease	5
Total T Cells - B Memory - T2LC - Years with Disease	5
Total T Cells - Total CD8 - NGMV - mRNFL - Years with Disease	0
Total T Cells - Total CD8 - NGMV - SDMT - Years with Disease	0
Total T Cells - Total CD8 - T2LV - SDMT - Years with Disease	0
Total T Cells - Total CD8 - NGMV - Years since Relapse	5
Total T Cells - B Memory - NBV - Years since Relapse	11
Total T Cells - Total CD8 - NGMV - SDMT - Years since Relapse	0
Total T Cells - Total CD8 - NGMV - 9HPT Change - Years since Relapse	0
Total T Cells - Total CD8 - T2LV - SDMT - Years since Relapse	1
Total T Cells - Total CD8 - NGMV - Years with Disease - Years since Relapse	0
Total T Cells - Total CD8 - NGMV - 9HPT - Years since Relapse	0
Total T Cells - Total CD8 - NGMV - NBV - Years since Relapse	0
Total T Cells - Total CD8 - NGMV - T25WT Change - Years since Relapse	0
Total T Cells - Total CD8 - T2LV - Years with Disease - Years since Relapse	0
Total T Cells - Total CD8 - NGMV - EDSS	3
Total T Cells - Total CD8 - T2LV - EDSS	2
Total T Cells - B Memory - mRNFL - EDSS	5
Total T Cells - B Memory - T2LV - EDSS	5
Total T Cells - B Memory - NBV - EDSS	5
Total T Cells - B Memory - T2LC - EDSS	4
Total T Cells - Total CD8 - NGMV - 9HPT Change - EDSS	0
Total T Cells - Total CD8 - NGMV - mRNFL - EDSS	0
Total T Cells - Total CD8 - NGMV - 9HPT - EDSS	0
Total T Cells - Total CD8 - NGMV - SDMT - EDSS	0
Total T Cells - Total CD8 - NGMV - EDSS - EDSS Change	0
Total T Cells - Total CD8 - T2LV - EDSS - EDSS Change	0
Total T Cells - Total CD8 - NGMV - uGMSSS - EDSS Change	0
Total T Cells - Total CD8 - NGMV - gARMSS - EDSS Change	0
Total T Cells - Total CD8 - NGMV - MS Subtype - EDSS Change	0
Total T Cells - Total CD8 - NGMV - HCVA Change - EDSS Change	0
Total T Cells - Total CD8 - T2LV - gARMSS - EDSS Change	1
Total T Cells - Total CD8 - T2LV - HCVA Change - EDSS Change	0
Total T Cells - Total CD8 - NGMV - INL - EDSS Change	1
Total T Cells - Total CD8 - T2LV - uGMSSS - EDSS Change	0
Total T Cells - Total CD8 - NGMV - EDSS - EDSS Increase?	1
Total T Cells - Total CD8 - T2LV - EDSS - EDSS Increase?	1
Total T Cells - Total CD8 - NGMV - uGMSSS - EDSS Increase?	0
Total T Cells - Total CD8 - NGMV - HCVA Change - EDSS Increase?	0
Total T Cells - Total CD8 - T2LV - uGMSSS - EDSS Increase?	0
Total T Cells - Total CD8 - NGMV - gARMSS - EDSS Increase?	0
Total T Cells - Total CD8 - T2LV - HCVA Change - EDSS Increase?	1
Total T Cells - Total CD8 - NGMV - INL - EDSS Increase?	1
Total T Cells - Total CD8 - T2LV - gARMSS - EDSS Increase?	0
Total T Cells - Total CD8 - T2LV - INL - EDSS Increase?	0
Total T Cells - Total CD8 - NGMV - uGMSSS	3
Total T Cells - Total CD8 - T2LV - uGMSSS	3
Total T Cells - B Memory - mRNFL - uGMSSS	5
Total T Cells - B Memory - T2LV - uGMSSS	6
Total T Cells - B Memory - NBV - uGMSSS	6
Total T Cells - Total CD8 - NGMV - mRNFL - uGMSSS	0
Total T Cells - Total CD8 - NGMV - 9HPT Change - uGMSSS	0
Total T Cells - Total CD8 - NGMV - 9HPT - uGMSSS	0
Total T Cells - Total CD8 - NGMV - SDMT - uGMSSS	0
Total T Cells - Total CD8 - T2LV - NGMV - uGMSSS	0
Total T Cells - Total CD8 - NGMV - gARMSS	3
Total T Cells - Total CD8 - T2LV - gARMSS	2
Total T Cells - B Memory - mRNFL - gARMSS	5
Total T Cells - B Memory - T2LV - gARMSS	6
Total T Cells - B Memory - NBV - gARMSS	5
Total T Cells - B Memory - T2LC - gARMSS	4
Total T Cells - Total CD8 - NGMV - mRNFL - gARMSS	0
Total T Cells - Total CD8 - NGMV - 9HPT - gARMSS	0
Total T Cells - Total CD8 - NGMV - 9HPT Change - gARMSS	0
Total T Cells - Total CD8 - NGMV - SDMT - gARMSS	0
Total T Cells - Total CD8 - NGMV - T25WT	3
Total T Cells - Total CD8 - T2LV - T25WT	2
Total T Cells - B Memory - mRNFL - T25WT	5
Total T Cells - B Memory - T2LV - T25WT	6
Total T Cells - B Memory - NBV - T25WT	5
Total T Cells - Total CD8 - NGMV - mRNFL - T25WT	0
Total T Cells - Total CD8 - NGMV - 9HPT Change - T25WT	0
Total T Cells - Total CD8 - NGMV - 9HPT - T25WT	0
Total T Cells - Total CD8 - NGMV - SDMT - T25WT	0
Total T Cells - Total CD8 - NGMV - T2LV - T25WT	0
Total T Cells - Total CD8 - NGMV - T25WT Change	3
Total T Cells - Total CD8 - T2LV - T25WT Change	3
Total T Cells - B Memory - mRNFL - T25WT Change	5
Total T Cells - B Memory - T2LV - T25WT Change	6
Total T Cells - B Memory - NBV - T25WT Change	6
Total T Cells - Total CD8 - NGMV - mRNFL - T25WT Change	0
Total T Cells - Total CD8 - NGMV - SDMT - T25WT Change	0
Total T Cells - Total CD8 - T2LV - SDMT - T25WT Change	0
Total T Cells - Total CD8 - T2LV - NGMV - T25WT Change	0
Total T Cells - Total CD8 - NGMV - T2LV - T25WT Change	0
Total T Cells - Total CD8 - NGMV - 9HPT	3
Total T Cells - Total CD8 - T2LV - 9HPT	2
Total T Cells - NWMV Change - 9HPT	41
Total T Cells - B Memory - mRNFL - 9HPT	5
Total T Cells - B Memory - T2LV - 9HPT	6
Total T Cells - B Memory - NBV - 9HPT	5
Total T Cells - B Memory - T2LC - 9HPT	4
Total T Cells - Total CD8 - NGMV - mRNFL - 9HPT	0
Total T Cells - Total CD8 - NGMV - 9HPT Change - 9HPT	0
Total T Cells - Total CD8 - NGMV - SDMT - 9HPT	0
Total T Cells - Total CD8 - NGMV - 9HPT Change	3
Total T Cells - B Memory - mRNFL - 9HPT Change	6
Total T Cells - B Memory - NBV - 9HPT Change	6
Total T Cells - Total CD8 - NGMV - mRNFL - 9HPT Change	0
Total T Cells - Total CD8 - NGMV - 9HPT - 9HPT Change	0
Total T Cells - Total CD8 - NGMV - SDMT - 9HPT Change	0
Total T Cells - Total CD8 - T2LV - NGMV - 9HPT Change	0
Total T Cells - Total CD8 - T2LV - mRNFL - 9HPT Change	0
Total T Cells - Total CD8 - T2LV - SDMT - 9HPT Change	0
Total T Cells - Total CD8 - T2LV - 9HPT - 9HPT Change	0
Total T Cells - Total CD8 - NGMV - SDMT	3
Total T Cells - Total CD8 - T2LV - SDMT	2
Total T Cells - B Memory - mRNFL - SDMT	5
Total T Cells - B Memory - T2LV - SDMT	6
Total T Cells - B Memory - NBV - SDMT	5
Total T Cells - B Memory - T2LC - SDMT	4
Total T Cells - Total CD8 - NGMV - mRNFL - SDMT	0
Total T Cells - Total CD8 - NGMV - 9HPT - SDMT	0
Total T Cells - Total CD8 - NGMV - 9HPT Change - SDMT	0
Total T Cells - Total CD8 - NGMV - Years with Disease - SDMT	0
Total T Cells - Total CD8 - tpRNFL - SDMT Change	4
Total T Cells - B Memory - mRNFL - SDMT Change	6
Total T Cells - Total CD8 - NGMV - HCVA Change - SDMT Change	0
Total T Cells - Total CD8 - T2LV - HCVA Change - SDMT Change	0
Total T Cells - Total CD8 - NGMV - INL Change - SDMT Change	0
Total T Cells - Total CD8 - NGMV - SDMT - SDMT Change	0
Total T Cells - Total CD8 - T2LV - SDMT - SDMT Change	0
Total T Cells - Total CD8 - T2LV - INL Change - SDMT Change	0
Total T Cells - Total CD8 - NGMV - mRNFL - SDMT Change	0
Total T Cells - Total CD8 - NGMV - INL - SDMT Change	0
Total T Cells - Total CD8 - NGMV - LCVA	3
Total T Cells - Total CD8 - T2LV - LCVA	2
Total T Cells - Total CD8 - tpRNFL - LCVA	2
Total T Cells - B Memory - mRNFL - LCVA	5
Total T Cells - B Memory - T2LV - LCVA	5
Total T Cells - B Memory - NBV - LCVA	5
Total T Cells - B Memory - T2LC - LCVA	4
Total T Cells - Total CD8 - NGMV - mRNFL - LCVA	0
Total T Cells - Total CD8 - NGMV - 9HPT - LCVA	0
Total T Cells - Total CD8 - NGMV - 9HPT Change - LCVA	0
Total T Cells - Total CD8 - NGMV - LCVA Change	4
Total T Cells - Total CD8 - T2LV - LCVA Change	2
Total T Cells - NWMV Change - LCVA Change	44
Total T Cells - Total CD8 - tpRNFL - LCVA Change	2
Total T Cells - B Memory - T2LV - LCVA Change	6
Total T Cells - Total CD8 - NGMV - T25WT - LCVA Change	0
Total T Cells - Total CD8 - NGMV - HCVA Change - LCVA Change	0
Total T Cells - Total CD8 - T2LV - T25WT - LCVA Change	0
Total T Cells - Total CD8 - T2LV - HCVA Change - LCVA Change	0
Total T Cells - Total CD8 - NGMV - T2LV - LCVA Change	0
Total T Cells - Total CD8 - NGMV - HCVA	3
Total T Cells - B Memory - T2LC - HCVA	6
Total T Cells - Total CD8 - NGMV - 9HPT - HCVA	0
Total T Cells - Total CD8 - NGMV - Years with Disease - HCVA	0
Total T Cells - Total CD8 - NGMV - SDMT - HCVA	0
Total T Cells - Total CD8 - T2LV - NGMV - HCVA	0
Total T Cells - Total CD8 - T2LV - Years with Disease - HCVA	0
Total T Cells - Total CD8 - T2LV - SDMT - HCVA	0
Total T Cells - Total CD8 - T2LV - 9HPT - HCVA	0
Total T Cells - Total CD8 - NGMV - INL Change - HCVA	0
Total T Cells - Total CD8 - NGMV - HCVA Change	3
Total T Cells - Total CD8 - T2LV - HCVA Change	2
Total T Cells - Total CD8 - tpRNFL - HCVA Change	1
Total T Cells - NWMV Change - HCVA Change	41
Total T Cells - B Memory - mRNFL - HCVA Change	5
Total T Cells - B Memory - T2LV - HCVA Change	5
Total T Cells - B Memory - NBV - HCVA Change	5
Total T Cells - Total CD8 - NGMV - mRNFL - HCVA Change	0
Total T Cells - Total CD8 - NGMV - 9HPT Change - HCVA Change	0
Total T Cells - Total CD8 - NGMV - T25WT Change - HCVA Change	0
Total T Cells - Total CD8 - NGMV - pRNFL	2
Total T Cells - Total CD8 - T2LV - pRNFL	0
Total T Cells - Total CD8 - tpRNFL - pRNFL	2
Total T Cells - B Memory - mRNFL - pRNFL	5
Total T Cells - B Memory - T2LV - pRNFL	3
Total T Cells - B Memory - NBV - pRNFL	3
Total T Cells - B Memory - T2LC - pRNFL	2
Total T Cells - B Memory - Total Treg - pRNFL	4
Total T Cells - Total CD8 - NGMV - mRNFL - pRNFL	0
Total T Cells - Total CD8 - NGMV - 9HPT - pRNFL	0
Total T Cells - Total CD8 - Th1/Th17 - pRNFL Change	0
Total T Cells - Total CD8 - tpRNFL - pRNFL Change	2
Total T Cells - B Memory - Total Treg - pRNFL Change	11
Total T Cells - Total CD8 - NGMV - INL Change - pRNFL Change	0
Total T Cells - Total CD8 - NGMV - INL - pRNFL Change	0
Total T Cells - Total CD8 - NGMV - HCVA - pRNFL Change	1
Total T Cells - Total CD8 - T2LV - INL Change - pRNFL Change	0
Total T Cells - Total CD8 - T2LV - INL - pRNFL Change	0
Total T Cells - Total CD8 - TF65 - Th1/Th17 - pRNFL Change	0
Total T Cells - Total CD8 - Total B Cells - Total Treg - pRNFL Change	0
Total T Cells - B Memory - mRNFL	18
Total T Cells - Total CD8 - NGMV - mRNFL	2
Total T Cells - Total CD8 - T2LV - mRNFL	1
Total T Cells - Total CD8 - tpRNFL - mRNFL	0
Total T Cells - Total CD8 - B Memory - mRNFL	1
Total T Cells - NWMV Change - mRNFL	23
Total T Cells - B Memory - T2LV - mRNFL	4
Total T Cells - B Memory - NBV - mRNFL	3
Total T Cells - B Memory - Total Treg - mRNFL	3
Total T Cells - B Memory - T2LC - mRNFL	1
Total T Cells - NWMV Change - mRNFL Change	28
Total T Cells - B Memory - mRNFL - mRNFL Change	6
Total T Cells - Total CD8 - NGMV - mRNFL - mRNFL Change	0
Total T Cells - Total CD8 - NGMV - T25WT Change - mRNFL Change	0
Total T Cells - Total CD8 - NGMV - INL Change - mRNFL Change	0
Total T Cells - Total CD8 - T2LV - mRNFL - mRNFL Change	1
Total T Cells - Total CD8 - NGMV - INL - mRNFL Change	0
Total T Cells - Total CD8 - NGMV - HCVA Change - mRNFL Change	0
Total T Cells - Total CD8 - NGMV - T25WT - mRNFL Change	0
Total T Cells - Total CD8 - T2LV - T25WT Change - mRNFL Change	0
Total T Cells - Total CD8 - tpRNFL	15
Total T Cells - Total CD8 - Total B Cells - tpRNFL	1
Total T Cells - B Memory - mRNFL - tpRNFL	1
Total T Cells - Total CD8 - NGMV - mRNFL - tpRNFL	0
Total T Cells - Total CD8 - NGMV - LCVA - tpRNFL	0
Total T Cells - Total CD8 - NGMV - Years with Disease - tpRNFL	0
Total T Cells - Total CD8 - T2LV - mRNFL - tpRNFL	0
Total T Cells - Total CD8 - T2LV - Years with Disease - tpRNFL	0
Total T Cells - Total CD8 - T2LV - LCVA - tpRNFL	0
Total T Cells - Total CD8 - NGMV - HCVA Change - tpRNFL	0
Total T Cells - Total CD8 - Natural T - TMV	2
Total T Cells - Total CD8 - tpRNFL - TMV	0
Total T Cells - Total CD8 - CD8 Treg - TMV	0
Total T Cells - TMV	67
Total T Cells - B Memory - Natural T - TMV	3
Total T Cells - B Memory - mRNFL - TMV	4
Total T Cells - B Memory - CD4 T Cells - TMV	4
Total T Cells - B Memory - CD8 Treg - TMV	4
Total T Cells - B Memory - NBV - TMV	3
Total T Cells - Total CD8 - NGMV - mRNFL - TMV	0
Total T Cells - Total CD8 - Natural T - TRT - TMV Change	0
Total T Cells - Total CD8 - Natural T - GCIPL Change - TMV Change	0
Total T Cells - Total CD8 - Natural T - Total CD4 Teff - TMV Change	0
Total T Cells - Total CD8 - Natural T - GCIPL - TMV Change	1
Total T Cells - Total CD8 - Natural T - TMV - TMV Change	1
Total T Cells - Total CD8 - tpRNFL - GCIPL - TMV Change	0
Total T Cells - Total CD8 - tpRNFL - TRT - TMV Change	0
Total T Cells - Total CD8 - CD8 Treg - TRT - TMV Change	0
Total T Cells - Total CD8 - CD8 Treg - GCIPL - TMV Change	0
Total T Cells - Total CD8 - CD8 Treg - GCIPL Change - TMV Change	0
Total T Cells - Total CD8 - Natural T - TRT	1
Total T Cells - Total CD8 - tpRNFL - TRT	0
Total T Cells - Total CD8 - CD8 Treg - TRT	1
Total T Cells - TRT	77
Total T Cells - B Memory - Natural T - TRT	4
Total T Cells - B Memory - mRNFL - TRT	5
Total T Cells - B Memory - CD4 T Cells - TRT	4
Total T Cells - B Memory - CD8 Treg - TRT	4
Total T Cells - B Memory - NBV - TRT	6
Total T Cells - Total CD8 - NGMV - mRNFL - TRT	0
Total T Cells - Total CD8 - Natural T - TRT - TRT Change	1
Total T Cells - Total CD8 - Natural T - GCIPL Change - TRT Change	0
Total T Cells - Total CD8 - Natural T - GCIPL - TRT Change	0
Total T Cells - Total CD8 - Natural T - Total CD4 Teff - TRT Change	1
Total T Cells - Total CD8 - Natural T - TMV - TRT Change	0
Total T Cells - Total CD8 - tpRNFL - GCIPL - TRT Change	0
Total T Cells - Total CD8 - tpRNFL - TRT - TRT Change	0
Total T Cells - Total CD8 - CD8 Treg - GCIPL - TRT Change	0
Total T Cells - Total CD8 - CD8 Treg - TRT - TRT Change	0
Total T Cells - Total CD8 - CD8 Treg - GCIPL Change - TRT Change	0
Total T Cells - Total CD8 - Natural T - GCIPL	1
Total T Cells - Total CD8 - tpRNFL - GCIPL	0
Total T Cells - Total CD8 - CD8 Treg - GCIPL	1
Total T Cells - NWMV Change - GCIPL	26
Total T Cells - B Memory - Natural T - GCIPL	3
Total T Cells - B Memory - mRNFL - GCIPL	5
Total T Cells - B Memory - CD4 T Cells - GCIPL	3
Total T Cells - B Memory - CD8 Treg - GCIPL	4
Total T Cells - B Memory - NBV - GCIPL	4
Total T Cells - Total CD8 - NGMV - SDMT - GCIPL	0
Total T Cells - Total CD8 - Natural T - GCIPL Change	1
Total T Cells - Total CD8 - CD8 Treg - GCIPL Change	1
Total T Cells - B Memory - Natural T - GCIPL Change	3
Total T Cells - B Memory - CD4 T Cells - GCIPL Change	4
Total T Cells - B Memory - CD8 Treg - GCIPL Change	4
Total T Cells - Total CD8 - NGMV - INL Change - GCIPL Change	0
Total T Cells - Total CD8 - NGMV - LCVA - GCIPL Change	0
Total T Cells - Total CD8 - NGMV - INL - GCIPL Change	0
Total T Cells - Total CD8 - T2LV - INL Change - GCIPL Change	0
Total T Cells - Total CD8 - T2LV - LCVA - GCIPL Change	0
Total T Cells - Total CD8 - NGMV - INL	1
Total T Cells - Total CD8 - T2LV - INL	1
Total T Cells - Total CD8 - Total B Cells - INL	0
Total T Cells - NWMV Change - INL	26
Total T Cells - B Memory - mRNFL - INL	2
Total T Cells - B Memory - T2LV - INL	2
Total T Cells - B Memory - Total Treg - INL	4
Total T Cells - B Memory - T2LC - INL	5
Total T Cells - Total CD8 - NGMV - mRNFL - INL	0
Total T Cells - Total CD8 - NGMV - 9HPT - INL	0
Total T Cells - Total CD8 - NGMV - INL Change	2
Total T Cells - Total CD8 - T2LV - INL Change	3
Total T Cells - B Memory - mRNFL - INL Change	2
Total T Cells - B Memory - T2LV - INL Change	5
Total T Cells - B Memory - CD56 Dim - INL Change	5
Total T Cells - Total CD8 - NGMV - mRNFL - INL Change	0
Total T Cells - Total CD8 - NGMV - 9HPT - INL Change	0
Total T Cells - Total CD8 - NGMV - SDMT - INL Change	0
Total T Cells - Total CD8 - T2LV - SDMT - INL Change	0
Total T Cells - Total CD8 - T2LV - NGMV - INL Change	0
Total T Cells - Total CD8 - T2LV - ORL	1
Total T Cells - Total CD8 - NGMV - ORL	2
Total T Cells - Total CD8 - Natural T - ORL	1
Total T Cells - Total CD8 - tpRNFL - ORL	1
Total T Cells - Total CD8 - Total B Cells - ORL	0
Total T Cells - Total CD8 - CD8 Treg - ORL	0
Total T Cells - Total CD8 - Th1/Th17 - ORL	0
Total T Cells - NWMV Change - ORL	29
Total T Cells - B Memory - B Reg - ORL	2
Total T Cells - B Memory - Natural T - ORL	3
Total T Cells - Total CD8 - Total B Cells - ORL Change	1
Total T Cells - Total CD8 - tpRNFL - ORL Change	2
Total T Cells - B Memory - T2LC - ORL Change	2
Total T Cells - Total CD8 - NGMV - T25WT Change - ORL Change	0
Total T Cells - Total CD8 - T2LV - T25WT Change - ORL Change	1
Total T Cells - Total CD8 - NGMV - HCVA Change - ORL Change	0
Total T Cells - Total CD8 - NGMV - T2LC - ORL Change	0
Total T Cells - Total CD8 - T2LV - T2LC - ORL Change	0
Total T Cells - Total CD8 - T2LV - HCVA Change - ORL Change	0
Total T Cells - Total CD8 - KS6B1 - CD56 Bright - ORL Change	1
Total T Cells - B Memory - T2LC	27
Total T Cells - Total CD8 - NGMV - T2LC	2
Total T Cells - Total CD8 - T2LV - T2LC	1
Total T Cells - Total CD8 - B Memory - T2LC	1
Total T Cells - B Memory - mRNFL - T2LC	2
Total T Cells - B Memory - T2LV - T2LC	0
Total T Cells - B Memory - NBV - T2LC	4
Total T Cells - Total CD8 - NGMV - mRNFL - T2LC	0
Total T Cells - Total CD8 - NGMV - SDMT - T2LC	0
Total T Cells - Total CD8 - NGMV - 9HPT - T2LC	0
Total T Cells - NWMV Change - T2LC Change	16
Total T Cells - B Memory - NBV - T2LC Change	9
Total T Cells - Total CD8 - Natural T - T2LV Change - T2LC Change	0
Total T Cells - Total CD8 - NGMV - NBV - T2LC Change	0
Total T Cells - Total CD8 - T2LV - NBV - T2LC Change	0
Total T Cells - Total CD8 - B Mature - T2LV Change - T2LC Change	0
Total T Cells - Total CD8 - NGMV - INL Change - T2LC Change	0
Total T Cells - Total CD8 - T2LV - INL Change - T2LC Change	0
Total T Cells - Total CD8 - Natural T - GCIPL Change - T2LC Change	1
Total T Cells - Total CD8 - CD8 Treg - GCIPL Change - T2LC Change	0
Total T Cells - Total CD8 - T2LV	12
Total T Cells - B Memory - T2LV	28
Total T Cells - Total CD8 - NGMV - T2LV	0
Total T Cells - Total CD8 - B Memory - T2LV	1
Total T Cells - B Memory - mRNFL - T2LV	3
Total T Cells - B Memory - NBV - T2LV	2
Total T Cells - B Memory - T2LC - T2LV	0
Total T Cells - B Memory - Naive Treg - T2LV	5
Total T Cells - T2LV	73
Total T Cells - Total CD8 - NGMV - mRNFL - T2LV	0
Total T Cells - Total CD8 - Natural T - T2LV Change	3
Total T Cells - Total CD8 - B Mature - T2LV Change	3
Total T Cells - B Memory - Natural T - T2LV Change	6
Total T Cells - B Memory - NBV - T2LV Change	3
Total T Cells - B Memory - B Mature - T2LV Change	4
Total T Cells - Total CD8 - NGMV - 9HPT Change - T2LV Change	0
Total T Cells - Total CD8 - NGMV - NBV - T2LV Change	0
Total T Cells - Total CD8 - NGMV - LCVA - T2LV Change	0
Total T Cells - Total CD8 - T2LV - NBV - T2LV Change	0
Total T Cells - Total CD8 - T2LV - LCVA - T2LV Change	0
Total T Cells - B Memory - NBV	24
Total T Cells - Total CD8 - NGMV - NBV	0
Total T Cells - Total CD8 - T2LV - NBV	0
Total T Cells - Total CD8 - B Memory - NBV	1
Total T Cells - NWMV Change - NBV	22
Total T Cells - B Memory - mRNFL - NBV	4
Total T Cells - B Memory - T2LV - NBV	2
Total T Cells - B Memory - T2LC - NBV	3
Total T Cells - Total CD8 - NGMV - mRNFL - NBV	0
Total T Cells - Total CD8 - NGMV - 9HPT Change - NBV	0
Total T Cells - Total CD8 - B Mature - NBV Change	3
Total T Cells - NWMV Change - NBV Change	20
Total T Cells - B Memory - NBV - NBV Change	7
Total T Cells - B Memory - T2LC - NBV Change	0
Total T Cells - B Memory - B Mature - NBV Change	4
Total T Cells - Total CD8 - NGMV - NBV - NBV Change	0
Total T Cells - Total CD8 - NGMV - SDMT - NBV Change	0
Total T Cells - Total CD8 - NGMV - Years with Disease - NBV Change	0
Total T Cells - Total CD8 - T2LV - SDMT - NBV Change	0
Total T Cells - Total CD8 - T2LV - Years with Disease - NBV Change	1
Total T Cells - Total CD8 - B Mature - NWMV	3
Total T Cells - NWMV Change - NWMV	28
Total T Cells - B Memory - NBV - NWMV	4
Total T Cells - B Memory - T2LC - NWMV	4
Total T Cells - B Memory - B Mature - NWMV	4
Total T Cells - Total CD8 - NGMV - NBV - NWMV	0
Total T Cells - Total CD8 - T2LV - NBV - NWMV	0
Total T Cells - Total CD8 - NGMV - Years with Disease - NWMV	0
Total T Cells - Total CD8 - NGMV - SDMT - NWMV	0
Total T Cells - Total CD8 - T2LV - Years with Disease - NWMV	0
Total T Cells - NWMV Change	70
Total T Cells - Total CD8 - NGMV - NWMV Change	1
Total T Cells - Total CD8 - Total B Cells - NWMV Change	1
Total T Cells - Total CD8 - B Mature - NWMV Change	2
Total T Cells - B Memory - Naive Treg - NWMV Change	5
Total T Cells - B Memory - CD4 T Cells - NWMV Change	4
Total T Cells - B Memory - mRNFL - NWMV Change	5
Total T Cells - B Memory - B Mature - NWMV Change	3
Total T Cells - B Memory - NBV - NWMV Change	2
Total T Cells - Total CD8 - NGMV - NGMV Change - NWMV Change	0
Total T Cells - Total CD8 - NGMV	12
Total T Cells - Total CD8 - T2LV - NGMV	0
Total T Cells - Total CD8 - Total B Cells - NGMV	0
Total T Cells - NWMV Change - NGMV	18
Total T Cells - B Memory - mRNFL - NGMV	6
Total T Cells - B Memory - T2LV - NGMV	3
Total T Cells - B Memory - NBV - NGMV	2
Total T Cells - B Memory - Naive Treg - NGMV	5
Total T Cells - B Memory - T2LC - NGMV	2
Total T Cells - NGMV	64
Total T Cells - Total CD8 - NGMV - NGMV Change	2
Total T Cells - Total CD8 - T2LV - NGMV Change	0
Total T Cells - Total CD8 - Total B Cells - NGMV Change	0
Total T Cells - Total CD8 - Natural T - NGMV Change	1
Total T Cells - NWMV Change - NGMV Change	12
Total T Cells - NGMV Change	64
Total T Cells - B Memory - mRNFL - NGMV Change	2
Total T Cells - B Memory - T2LV - NGMV Change	1
Total T Cells - B Memory - Natural T - NGMV Change	2
Total T Cells - B Memory - Total Treg - NGMV Change	3
Total T Cells	100
Total T Cells - B Memory - CD4 T Cells	16
Total T Cells - Total CD8 - Natural T - CD4 T Cells	1
Total T Cells - Total CD8 - CD8 Treg - CD4 T Cells	1
Total T Cells - Total CD8 - B Mature - CD4 T Cells	2
Total T Cells - Total CD8 - B Memory - CD4 T Cells	0
Total T Cells - NWMV Change - CD4 T Cells	38
Total T Cells - CD4 T Cells	54
Total T Cells - B Memory - B Reg - CD4 T Cells	0
Total T Cells - B Memory - Natural T - CD4 T Cells	1
Total T Cells - B Memory - Total Treg - CD4 T Cells	3
Total T Cells - B Memory - Total Treg	16
Total T Cells - Total CD8 - Total B Cells - Total Treg	0
Total T Cells - Total CD8 - Natural T - Total Treg	2
Total T Cells - Total CD8 - CD8 Treg - Total Treg	1
Total T Cells - Total CD8 - B Memory - Total Treg	2
Total T Cells - Total Treg	66
Total T Cells - B Memory - B Reg - Total Treg	1
Total T Cells - B Memory - Natural T - Total Treg	1
Total T Cells - B Memory - Naive Treg - Total Treg	5
Total T Cells - B Memory - Plasma B Cells - Total Treg	1
Total T Cells - B Memory - Naive Treg	17
Total T Cells - Total CD8 - NGMV - Naive Treg	2
Total T Cells - Total CD8 - T2LV - Naive Treg	2
Total T Cells - Total CD8 - Total B Cells - Naive Treg	0
Total T Cells - Total CD8 - Natural T - Naive Treg	1
Total T Cells - Total CD8 - B Mature - Naive Treg	2
Total T Cells - Total CD8 - CD8 Treg - Naive Treg	1
Total T Cells - Total CD8 - Th1/Th17 - Naive Treg	0
Total T Cells - Total CD8 - B Memory - Naive Treg	1
Total T Cells - NWMV Change - Naive Treg	39
Total T Cells - Total CD8 - Natural T - Effector Treg	3
Total T Cells - Total CD8 - CD8 Treg - Effector Treg	1
Total T Cells - NWMV Change - Effector Treg	48
Total T Cells - Effector Treg	42
Total T Cells - B Memory - B Reg - Effector Treg	1
Total T Cells - B Memory - Natural T - Effector Treg	3
Total T Cells - B Memory - Naive Treg - Effector Treg	5
Total T Cells - B Memory - Total Treg - Effector Treg	2
Total T Cells - B Memory - CD4 T Cells - Effector Treg	4
Total T Cells - B Memory - CD8 Treg - Effector Treg	5
Total T Cells - Total CD8	33
Total T Cells - B Memory - Total CD8	11
Total T Cells - B Memory - HSPB1 - Total CD8	6
Total T Cells - B Memory - Natural T - Total CD8	5
Total T Cells - B Memory - T2LV - Total CD8	7
Total T Cells - B Memory - CD8 Treg - Total CD8	3
Total T Cells - B Memory - B Mature - Total CD8	1
Total T Cells - NWMV Change - NGMV - Total CD8	7
Total T Cells - NWMV Change - Total B Cells - Total CD8	6
Total T Cells - NWMV Change - B Mature - Total CD8	10
Total T Cells - Total CD8 - CD8 Treg	7
Total T Cells - B Memory - CD8 Treg	17
Total T Cells - Total CD8 - HSPB1 - CD8 Treg	2
Total T Cells - Total CD8 - Natural T - CD8 Treg	1
Total T Cells - Total CD8 - Total B Cells - CD8 Treg	0
Total T Cells - Total CD8 - B Mature - CD8 Treg	1
Total T Cells - Total CD8 - B Memory - CD8 Treg	1
Total T Cells - CD8 Treg	59
Total T Cells - B Memory - B Reg - CD8 Treg	1
Total T Cells - B Memory - Natural T - CD8 Treg	2
Total T Cells - Total CD8 - Total B Cells	6
Total T Cells - Total CD8 - NGMV - Total B Cells	3
Total T Cells - Total CD8 - B Mature - Total B Cells	1
Total T Cells - Total CD8 - CD8 Treg - Total B Cells	1
Total T Cells - Total CD8 - tpRNFL - Total B Cells	2
Total T Cells - NWMV Change - Total B Cells	43
Total T Cells - B Memory - Total Treg - Total B Cells	2
Total T Cells - B Memory - Naive Treg - Total B Cells	4
Total T Cells - B Memory - Plasma B Cells - Total B Cells	0
Total T Cells - B Memory - CD8 Treg - Total B Cells	3
Total T Cells - B Memory	52
Total T Cells - Total CD8 - B Memory	4
Total T Cells - Total CD8 - HSPB1 - B Memory	2
Total T Cells - Total CD8 - Natural T - B Memory	2
Total T Cells - Total CD8 - T2LV - B Memory	2
Total T Cells - Total CD8 - CD8 Treg - B Memory	0
Total T Cells - Total CD8 - B Mature - B Memory	1
Total T Cells - Total CD8 - KS6B1 - HSPB1 - B Memory	0
Total T Cells - Total CD8 - STAT5 - HSPB1 - B Memory	0
Total T Cells - Total CD8 - KS6B1 - RS6 - B Memory	0
Total T Cells - Total CD8 - B Mature	4
Total T Cells - B Memory - B Mature	16
Total T Cells - Total CD8 - Total B Cells - B Mature	0
Total T Cells - Total CD8 - Natural T - B Mature	1
Total T Cells - Total CD8 - CD8 Treg - B Mature	0
Total T Cells - Total CD8 - Th1/Th17 - B Mature	0
Total T Cells - Total CD8 - B Memory - B Mature	1
Total T Cells - NWMV Change - B Mature	43
Total T Cells - B Memory - B Reg - B Mature	1
Total T Cells - B Memory - Natural T - B Mature	3
Total T Cells - B Memory - B Reg	15
Total T Cells - Total CD8 - Natural T - B Reg	2
Total T Cells - Total CD8 - CD8 Treg - B Reg	1
Total T Cells - Total CD8 - B Mature - B Reg	3
Total T Cells - Total CD8 - B Memory - B Reg	1
Total T Cells - B Reg	59
Total T Cells - B Memory - Natural T - B Reg	2
Total T Cells - B Memory - CD4 T Cells - B Reg	3
Total T Cells - B Memory - Total Treg - B Reg	3
Total T Cells - B Memory - CD8 Treg - B Reg	4
Total T Cells - B Memory - Plasma B Cells	19
Total T Cells - Total CD8 - Natural T - Plasma B Cells	2
Total T Cells - Total CD8 - Total B Cells - Plasma B Cells	0
Total T Cells - Total CD8 - B Mature - Plasma B Cells	1
Total T Cells - Total CD8 - CD8 Treg - Plasma B Cells	2
Total T Cells - Total CD8 - B Memory - Plasma B Cells	1
Total T Cells - B Memory - B Reg - Plasma B Cells	1
Total T Cells - B Memory - Natural T - Plasma B Cells	5
Total T Cells - B Memory - Total Treg - Plasma B Cells	1
Total T Cells - B Memory - Naive Treg - Plasma B Cells	3
Total T Cells - B Memory - Atypical B Memory	14
Total T Cells - Total CD8 - KS6B1 - Atypical B Memory	12
Total T Cells - Total CD8 - HSPB1 - Atypical B Memory	10
Total T Cells - Total CD8 - B Mature - Atypical B Memory	0
Total T Cells - Total CD8 - Th1/Th17 - Atypical B Memory	0
Total T Cells - Total CD8 - B Memory - Atypical B Memory	1
Total T Cells - B Memory - B Reg - Atypical B Memory	1
Total T Cells - B Memory - B Mature - Atypical B Memory	3
Total T Cells - B Memory - HSPB1 - Atypical B Memory	17
Total T Cells - B Memory - CD56 Dim - Atypical B Memory	1
Total T Cells - Total CD8 - Natural T	8
Total T Cells - B Memory - Natural T	17
Total T Cells - Total CD8 - STAT5 - Natural T	2
Total T Cells - Total CD8 - CD8 Treg - Natural T	1
Total T Cells - Total CD8 - B Mature - Natural T	1
Total T Cells - Total CD8 - Th1/Th17 - Natural T	0
Total T Cells - Total CD8 - B Memory - Natural T	1
Total T Cells - Natural T	52
Total T Cells - B Memory - B Reg - Natural T	0
Total T Cells - B Memory - CD4 T Cells - Natural T	2
Total T Cells - B Memory - CD56 Dim	13
Total T Cells - Total CD8 - Natural T - CD56 Dim	2
Total T Cells - Total CD8 - Total B Cells - CD56 Dim	1
Total T Cells - Total CD8 - B Mature - CD56 Dim	3
Total T Cells - Total CD8 - CD8 Treg - CD56 Dim	1
Total T Cells - Total CD8 - B Memory - CD56 Dim	0
Total T Cells - B Memory - Natural T - CD56 Dim	5
Total T Cells - B Memory - Plasma B Cells - CD56 Dim	0
Total T Cells - B Memory - CD8 Treg - CD56 Dim	3
Total T Cells - B Memory - CD4 T Cells - CD56 Dim	4
Total T Cells - Total CD8 - KS6B1 - CD56 Bright	2
Total T Cells - Total CD8 - NGMV - CD56 Bright	2
Total T Cells - Total CD8 - Total B Cells - CD56 Bright	0
Total T Cells - Total CD8 - Natural T - CD56 Bright	1
Total T Cells - Total CD8 - Th1/Th17 - CD56 Bright	0
Total T Cells - Total CD8 - CD8 Treg - CD56 Bright	1
Total T Cells - Total CD8 - tpRNFL - CD56 Bright	2
Total T Cells - CD56 Bright	49
Total T Cells - B Memory - Natural T - CD56 Bright	2
Total T Cells - B Memory - Total Treg - CD56 Bright	3
Total T Cells - Total CD8 - CD56 Neg	2
Total T Cells - Total CD8 - T2LV - CD56 Neg	4
Total T Cells - Total CD8 - Natural T - CD56 Neg	0
Total T Cells - Total CD8 - CD8 Treg - CD56 Neg	1
Total T Cells - B Memory - mRNFL - CD56 Neg	5
Total T Cells - B Memory - T2LV - CD56 Neg	6
Total T Cells - B Memory - Natural T - CD56 Neg	1
Total T Cells - B Memory - CD8 Treg - CD56 Neg	2
Total T Cells - Total CD8 - NGMV - INL - CD56 Neg	0
Total T Cells - Total CD8 - T2LV - INL - CD56 Neg	0
Total T Cells - Total CD8 - Natural T - Total CD4 Teff	2
Total T Cells - Total CD8 - CD8 Treg - Total CD4 Teff	1
Total T Cells - Total CD8 - B Mature - Total CD4 Teff	1
Total T Cells - Total CD4 Teff	46
Total T Cells - B Memory - B Reg - Total CD4 Teff	1
Total T Cells - B Memory - Natural T - Total CD4 Teff	2
Total T Cells - B Memory - CD4 T Cells - Total CD4 Teff	2
Total T Cells - B Memory - CD8 Treg - Total CD4 Teff	3
Total T Cells - B Memory - Total Treg - Total CD4 Teff	3
Total T Cells - B Memory - Naive Treg - Total CD4 Teff	5
Total T Cells - Total CD8 - NGMV - Th1 Classic	3
Total T Cells - Total CD8 - T2LV - Th1 Classic	3
Total T Cells - Total CD8 - Total B Cells - Th1 Classic	0
Total T Cells - Total CD8 - Th1/Th17 - Th1 Classic	0
Total T Cells - B Memory - mRNFL - Th1 Classic	5
Total T Cells - B Memory - Naive Treg - Th1 Classic	3
Total T Cells - B Memory - Total Treg - Th1 Classic	3
Total T Cells - B Memory - T2LV - Th1 Classic	6
Total T Cells - B Memory - NBV - Th1 Classic	5
Total T Cells - B Memory - T2LC - Th1 Classic	4
Total T Cells - Total CD8 - NGMV - Th1 Non-Classic	3
Total T Cells - Total CD8 - T2LV - Th1 Non-Classic	3
Total T Cells - Total CD8 - LCK - Th1 Non-Classic	2
Total T Cells - Total CD8 - Total B Cells - Th1 Non-Classic	0
Total T Cells - Total CD8 - Th1/Th17 - Th1 Non-Classic	0
Total T Cells - Th1 Non-Classic	39
Total T Cells - B Memory - Total Treg - Th1 Non-Classic	2
Total T Cells - B Memory - mRNFL - Th1 Non-Classic	5
Total T Cells - B Memory - Naive Treg - Th1 Non-Classic	4
Total T Cells - B Memory - T2LV - Th1 Non-Classic	6
Total T Cells - Total CD8 - Natural T - Th17	2
Total T Cells - Total CD8 - Th1/Th17 - Th17	0
Total T Cells - Th17	38
Total T Cells - B Memory - Total Treg - Th17	1
Total T Cells - B Memory - Natural T - Th17	3
Total T Cells - B Memory - mRNFL - Th17	5
Total T Cells - B Memory - Naive Treg - Th17	4
Total T Cells - B Memory - CD4 T Cells - Th17	1
Total T Cells - B Memory - T2LC - Th17	5
Total T Cells - Total CD8 - KS6B1 - STAT6 - Th17	0
Total T Cells - Total CD8 - Th1/Th17	5
Total T Cells - Total CD8 - TF65 - Th1/Th17	6
Total T Cells - Total CD8 - Natural T - Th1/Th17	1
Total T Cells - Total CD8 - B Mature - Th1/Th17	2
Total T Cells - B Memory - Natural T - Th1/Th17	2
Total T Cells - B Memory - Naive Treg - Th1/Th17	6
Total T Cells - B Memory - B Mature - Th1/Th17	2
Total T Cells - B Memory - Atypical B Memory - Th1/Th17	0
Total T Cells - Total CD8 - NGMV - Th1 Non-Classic - Th1/Th17	0
Total T Cells - Total CD8 - KS6B1 - MP2K1 - Th1/Th17	0
CD4 T Cells - ORL - MS Subtype	46
CD4 T Cells - ORL - GCIPL - MS Subtype	6
CD4 T Cells - NWMV Change - NGMV - MS Subtype	4
CD4 T Cells - NWMV Change - 9HPT - MS Subtype	7
CD4 T Cells - ORL - T2LV - MS Subtype	8
CD4 T Cells - NWMV Change - mRNFL - MS Subtype	6
CD4 T Cells - ORL - T25WT - MS Subtype	9
CD4 T Cells - ORL - 9HPT - MS Subtype	6
CD4 T Cells - ORL - NGMV - MS Subtype	5
CD4 T Cells - NWMV Change - NBV - MS Subtype	10
CD4 T Cells - NGMV Change - Years with Disease	37
CD4 T Cells - TRT - Years with Disease	36
CD4 T Cells - ORL - GCIPL - Years with Disease	4
CD4 T Cells - ORL - TMV - Years with Disease	5
CD4 T Cells - ORL - TRT - Years with Disease	7
CD4 T Cells - NWMV Change - NGMV - Years with Disease	3
CD4 T Cells - TMV - Years with Disease	39
CD4 T Cells - NWMV Change - NGMV Change - Years with Disease	3
CD4 T Cells - NWMV Change - 9HPT - Years with Disease	6
CD4 T Cells - ORL - T2LV - Years with Disease	5
CD4 T Cells - NWMV Change - NGMV - Years since Relapse	10
CD4 T Cells - NWMV Change - 9HPT - Years since Relapse	12
CD4 T Cells - ORL - T25WT - Years since Relapse	17
CD4 T Cells - ORL - MS Subtype - Years since Relapse	13
CD4 T Cells - ORL - 9HPT - Years since Relapse	11
CD4 T Cells - ORL - NGMV - Years since Relapse	11
CD4 T Cells - NWMV Change - NBV - Years since Relapse	14
CD4 T Cells - ORL - T25WT Change - Years since Relapse	6
CD4 T Cells - B Memory - NBV - Years since Relapse	15
CD4 T Cells - NGMV Change - 9HPT - Years since Relapse	12
CD4 T Cells - NGMV Change - EDSS	32
CD4 T Cells - TRT - EDSS	36
CD4 T Cells - ORL - GCIPL - EDSS	4
CD4 T Cells - ORL - TRT - EDSS	5
CD4 T Cells - ORL - TMV - EDSS	3
CD4 T Cells - NWMV Change - NGMV - EDSS	1
CD4 T Cells - TMV - EDSS	36
CD4 T Cells - NWMV Change - NGMV Change - EDSS	3
CD4 T Cells - NWMV Change - 9HPT - EDSS	5
CD4 T Cells - NWMV Change - HCVA Change - EDSS	4
CD4 T Cells - ORL - EDSS Change	58
CD4 T Cells - ORL - GCIPL - EDSS Change	12
CD4 T Cells - GCIPL - EDSS Change	60
CD4 T Cells - NWMV Change - HCVA Change - EDSS Change	3
CD4 T Cells - NWMV Change - GCIPL - EDSS Change	12
CD4 T Cells - ORL - HCVA Change - EDSS Change	9
CD4 T Cells - NWMV Change - INL - EDSS Change	10
CD4 T Cells - ORL - MS Subtype - EDSS Change	4
CD4 T Cells - ORL - INL - EDSS Change	15
CD4 T Cells - CD8 Treg - GCIPL - EDSS Change	14
CD4 T Cells - ORL - EDSS Change - EDSS Increase?	2
CD4 T Cells - NWMV Change - HCVA Change - EDSS Increase?	8
CD4 T Cells - NWMV Change - INL - EDSS Increase?	18
CD4 T Cells - ORL - HCVA Change - EDSS Increase?	7
CD4 T Cells - ORL - INL - EDSS Increase?	20
CD4 T Cells - ORL - GCIPL - EDSS Change - EDSS Increase?	0
CD4 T Cells - NGMV Change - HCVA Change - EDSS Increase?	10
CD4 T Cells - GCIPL - EDSS Change - EDSS Increase?	4
CD4 T Cells - NGMV Change - uGMSSS - EDSS Increase?	6
CD4 T Cells - NGMV Change - EDSS - EDSS Increase?	18
CD4 T Cells - NGMV Change - uGMSSS	48
CD4 T Cells - NWMV Change - NGMV - uGMSSS	6
CD4 T Cells - NWMV Change - NGMV Change - uGMSSS	6
CD4 T Cells - NWMV Change - 9HPT - uGMSSS	10
CD4 T Cells - ORL - T25WT - uGMSSS	11
CD4 T Cells - NWMV Change - mRNFL - uGMSSS	5
CD4 T Cells - ORL - MS Subtype - uGMSSS	6
CD4 T Cells - ORL - T2LV - uGMSSS	8
CD4 T Cells - ORL - 9HPT - uGMSSS	8
CD4 T Cells - ORL - NGMV - uGMSSS	6
CD4 T Cells - TRT - gARMSS	40
CD4 T Cells - ORL - TMV - gARMSS	6
CD4 T Cells - ORL - GCIPL - gARMSS	4
CD4 T Cells - ORL - TRT - gARMSS	9
CD4 T Cells - TMV - gARMSS	44
CD4 T Cells - NWMV Change - NGMV - gARMSS	3
CD4 T Cells - NWMV Change - 9HPT - gARMSS	9
CD4 T Cells - NWMV Change - mRNFL - gARMSS	4
CD4 T Cells - ORL - T2LV - gARMSS	6
CD4 T Cells - ORL - MS Subtype - gARMSS	7
CD4 T Cells - ORL - T25WT	39
CD4 T Cells - NGMV Change - T25WT	41
CD4 T Cells - NWMV Change - NGMV - T25WT	4
CD4 T Cells - NWMV Change - NGMV Change - T25WT	3
CD4 T Cells - NWMV Change - HCVA Change - T25WT	6
CD4 T Cells - NWMV Change - 9HPT - T25WT	8
CD4 T Cells - NWMV Change - mRNFL - T25WT	4
CD4 T Cells - ORL - T2LV - T25WT	8
CD4 T Cells - ORL - NGMV - T25WT	6
CD4 T Cells - ORL - MS Subtype - T25WT	8
CD4 T Cells - ORL - T25WT Change	42
CD4 T Cells - NGMV Change - T25WT Change	42
CD4 T Cells - NWMV Change - NGMV - T25WT Change	4
CD4 T Cells - NWMV Change - NGMV Change - T25WT Change	2
CD4 T Cells - NWMV Change - HCVA Change - T25WT Change	2
CD4 T Cells - ORL - T2LV - T25WT Change	7
CD4 T Cells - ORL - T25WT - T25WT Change	10
CD4 T Cells - NWMV Change - mRNFL - T25WT Change	4
CD4 T Cells - NWMV Change - mRNFL Change - T25WT Change	3
CD4 T Cells - ORL - MS Subtype - T25WT Change	5
CD4 T Cells - NWMV Change - 9HPT	39
CD4 T Cells - ORL - 9HPT	38
CD4 T Cells - NGMV Change - 9HPT	38
CD4 T Cells - ORL - GCIPL - 9HPT	5
CD4 T Cells - NWMV Change - NGMV - 9HPT	2
CD4 T Cells - NWMV Change - NGMV Change - 9HPT	2
CD4 T Cells - ORL - T2LV - 9HPT	6
CD4 T Cells - NWMV Change - mRNFL - 9HPT	4
CD4 T Cells - ORL - T25WT - 9HPT	7
CD4 T Cells - ORL - MS Subtype - 9HPT	7
CD4 T Cells - NWMV Change - NGMV - 9HPT Change	9
CD4 T Cells - NWMV Change - HCVA Change - 9HPT Change	9
CD4 T Cells - NWMV Change - 9HPT - 9HPT Change	9
CD4 T Cells - ORL - T25WT - 9HPT Change	15
CD4 T Cells - NWMV Change - mRNFL - 9HPT Change	8
CD4 T Cells - ORL - 9HPT - 9HPT Change	5
CD4 T Cells - ORL - NGMV - 9HPT Change	6
CD4 T Cells - NWMV Change - NBV - 9HPT Change	12
CD4 T Cells - ORL - mRNFL - 9HPT Change	13
CD4 T Cells - ORL - T2LV Change - 9HPT Change	4
CD4 T Cells - TRT - SDMT	36
CD4 T Cells - ORL - GCIPL - SDMT	3
CD4 T Cells - ORL - TRT - SDMT	4
CD4 T Cells - ORL - TMV - SDMT	3
CD4 T Cells - TMV - SDMT	37
CD4 T Cells - NWMV Change - NGMV - SDMT	3
CD4 T Cells - NWMV Change - HCVA Change - SDMT	8
CD4 T Cells - NWMV Change - 9HPT - SDMT	7
CD4 T Cells - ORL - T2LV - SDMT	6
CD4 T Cells - ORL - T25WT - SDMT	5
CD4 T Cells - ORL - SDMT Change	44
CD4 T Cells - TRT - SDMT Change	41
CD4 T Cells - NWMV Change - mRNFL Change - SDMT Change	4
CD4 T Cells - NWMV Change - HCVA Change - SDMT Change	0
CD4 T Cells - ORL - HCVA Change - SDMT Change	3
CD4 T Cells - ORL - GCIPL - SDMT Change	5
CD4 T Cells - ORL - mRNFL Change - SDMT Change	5
CD4 T Cells - ORL - TRT - SDMT Change	10
CD4 T Cells - ORL - TMV - SDMT Change	6
CD4 T Cells - NWMV Change - mRNFL - SDMT Change	4
CD4 T Cells - NGMV Change - LCVA	35
CD4 T Cells - GCIPL Change - LCVA	41
CD4 T Cells - TRT - LCVA	35
CD4 T Cells - ORL - TRT - LCVA	5
CD4 T Cells - ORL - TMV - LCVA	4
CD4 T Cells - ORL - GCIPL - LCVA	3
CD4 T Cells - TMV - LCVA	37
CD4 T Cells - NWMV Change - NGMV - LCVA	1
CD4 T Cells - NWMV Change - NGMV Change - LCVA	3
CD4 T Cells - ORL - tpRNFL - LCVA	2
CD4 T Cells - NWMV Change - LCVA Change	45
CD4 T Cells - ORL - LCVA Change	42
CD4 T Cells - NGMV Change - LCVA Change	41
CD4 T Cells - NWMV Change - NGMV Change - LCVA Change	3
CD4 T Cells - TRT - LCVA Change	42
CD4 T Cells - NWMV Change - HCVA Change - LCVA Change	2
CD4 T Cells - NWMV Change - NGMV - LCVA Change	4
CD4 T Cells - ORL - T2LV - LCVA Change	5
CD4 T Cells - ORL - NGMV - LCVA Change	4
CD4 T Cells - ORL - T25WT - LCVA Change	5
CD4 T Cells - TRT - HCVA	44
CD4 T Cells - ORL - TMV - HCVA	9
CD4 T Cells - ORL - TRT - HCVA	13
CD4 T Cells - TMV - HCVA	51
CD4 T Cells - NWMV Change - NGMV - HCVA	6
CD4 T Cells - NWMV Change - 9HPT - HCVA	6
CD4 T Cells - ORL - 9HPT - HCVA	10
CD4 T Cells - ORL - NGMV - HCVA	7
CD4 T Cells - NWMV Change - INL - HCVA	5
CD4 T Cells - ORL - INL - HCVA	12
CD4 T Cells - NWMV Change - HCVA Change	39
CD4 T Cells - ORL - HCVA Change	34
CD4 T Cells - NGMV Change - HCVA Change	34
CD4 T Cells - TRT - HCVA Change	36
CD4 T Cells - ORL - GCIPL - HCVA Change	3
CD4 T Cells - ORL - TRT - HCVA Change	5
CD4 T Cells - ORL - TMV - HCVA Change	3
CD4 T Cells - NWMV Change - NGMV Change - HCVA Change	2
CD4 T Cells - NWMV Change - NGMV - HCVA Change	2
CD4 T Cells - TMV - HCVA Change	35
CD4 T Cells - NGMV Change - pRNFL	11
CD4 T Cells - Total Treg - pRNFL	33
CD4 T Cells - TRT - pRNFL	30
CD4 T Cells - Th1 Non-Classic - pRNFL	22
CD4 T Cells - ORL - GCIPL - pRNFL	4
CD4 T Cells - ORL - TMV - pRNFL	4
CD4 T Cells - ORL - TRT - pRNFL	4
CD4 T Cells - TMV - pRNFL	27
CD4 T Cells - NWMV Change - NGMV - pRNFL	2
CD4 T Cells - NWMV Change - NGMV Change - pRNFL	1
CD4 T Cells - Total Treg - pRNFL Change	45
CD4 T Cells - NWMV Change - INL - pRNFL Change	6
CD4 T Cells - ORL - INL - pRNFL Change	5
CD4 T Cells - ORL - Th1/Th17 - pRNFL Change	23
CD4 T Cells - ORL - tpRNFL - pRNFL Change	5
CD4 T Cells - ORL - TMV Change - pRNFL Change	2
CD4 T Cells - ORL - TRT Change - pRNFL Change	2
CD4 T Cells - B Memory - Total Treg - pRNFL Change	13
CD4 T Cells - B Mature - Th1/Th17 - pRNFL Change	10
CD4 T Cells - CD8 Treg - Total Treg - pRNFL Change	17
CD4 T Cells - NWMV Change - mRNFL	19
CD4 T Cells - ORL - mRNFL	22
CD4 T Cells - mRNFL	67
CD4 T Cells - B Memory - mRNFL	22
CD4 T Cells - NGMV Change - mRNFL	13
CD4 T Cells - Total CD4 Teff - mRNFL	17
CD4 T Cells - Total T Cells - mRNFL	27
CD4 T Cells - Total Treg - mRNFL	28
CD4 T Cells - TRT - mRNFL	26
CD4 T Cells - Th1 Non-Classic - mRNFL	21
CD4 T Cells - NWMV Change - mRNFL Change	23
CD4 T Cells - ORL - mRNFL Change	31
CD4 T Cells - NGMV Change - mRNFL Change	15
CD4 T Cells - GCIPL Change - mRNFL Change	28
CD4 T Cells - ORL - GCIPL - mRNFL Change	4
CD4 T Cells - NWMV Change - NGMV Change - mRNFL Change	2
CD4 T Cells - NWMV Change - HCVA Change - mRNFL Change	13
CD4 T Cells - NWMV Change - mRNFL - mRNFL Change	4
CD4 T Cells - ORL - T25WT - mRNFL Change	10
CD4 T Cells - NWMV Change - INL - mRNFL Change	5
CD4 T Cells - ORL - tpRNFL	29
CD4 T Cells - TRT - tpRNFL	20
CD4 T Cells - ORL - GCIPL - tpRNFL	4
CD4 T Cells - ORL - TMV - tpRNFL	8
CD4 T Cells - ORL - TRT - tpRNFL	1
CD4 T Cells - TMV - tpRNFL	26
CD4 T Cells - GCIPL - tpRNFL	23
CD4 T Cells - CD56 Bright - tpRNFL	22
CD4 T Cells - NWMV Change - GCIPL - tpRNFL	2
CD4 T Cells - NWMV Change - Total B Cells - tpRNFL	12
CD4 T Cells - ORL - TMV	29
CD4 T Cells - TMV	74
CD4 T Cells - CD8 Treg - TMV	27
CD4 T Cells - Total CD4 Teff - TMV	20
CD4 T Cells - Natural T - TMV	24
CD4 T Cells - GCIPL Change - TMV	32
CD4 T Cells - TRT - TMV	28
CD4 T Cells - Total T Cells - TMV	27
CD4 T Cells - ORL - GCIPL - TMV	1
CD4 T Cells - ORL - TRT - TMV	4
CD4 T Cells - ORL - TMV Change	27
CD4 T Cells - ORL - TRT Change - TMV Change	2
CD4 T Cells - GCIPL Change - TMV Change	31
CD4 T Cells - Total CD4 Teff - TMV Change	35
CD4 T Cells - ORL - ORL Change - TMV Change	1
CD4 T Cells - TRT - TMV Change	25
CD4 T Cells - ORL - GCIPL - TMV Change	4
CD4 T Cells - ORL - TRT - TMV Change	9
CD4 T Cells - ORL - TMV - TMV Change	6
CD4 T Cells - TMV - TMV Change	28
CD4 T Cells - TRT	67
CD4 T Cells - ORL - TRT	30
CD4 T Cells - CD8 Treg - TRT	27
CD4 T Cells - Total CD4 Teff - TRT	22
CD4 T Cells - Natural T - TRT	24
CD4 T Cells - GCIPL Change - TRT	35
CD4 T Cells - Total T Cells - TRT	32
CD4 T Cells - ORL - GCIPL - TRT	1
CD4 T Cells - ORL - TMV - TRT	1
CD4 T Cells - TMV - TRT	26
CD4 T Cells - ORL - TRT Change	37
CD4 T Cells - ORL - TMV Change - TRT Change	1
CD4 T Cells - GCIPL Change - TRT Change	22
CD4 T Cells - Total CD4 Teff - TRT Change	34
CD4 T Cells - ORL - ORL Change - TRT Change	4
CD4 T Cells - TRT - TRT Change	21
CD4 T Cells - ORL - GCIPL - TRT Change	6
CD4 T Cells - ORL - TMV - TRT Change	3
CD4 T Cells - ORL - TRT - TRT Change	9
CD4 T Cells - TMV - TRT Change	28
CD4 T Cells - ORL - GCIPL	25
CD4 T Cells - GCIPL	71
CD4 T Cells - NWMV Change - GCIPL	26
CD4 T Cells - CD8 Treg - GCIPL	30
CD4 T Cells - Total CD4 Teff - GCIPL	19
CD4 T Cells - Natural T - GCIPL	26
CD4 T Cells - GCIPL Change - GCIPL	28
CD4 T Cells - TRT - GCIPL	26
CD4 T Cells - ORL - TMV - GCIPL	1
CD4 T Cells - ORL - TRT - GCIPL	0
CD4 T Cells - GCIPL Change	75
CD4 T Cells - ORL - GCIPL Change	27
CD4 T Cells - CD8 Treg - GCIPL Change	32
CD4 T Cells - Total CD4 Teff - GCIPL Change	24
CD4 T Cells - Natural T - GCIPL Change	26
CD4 T Cells - TRT - GCIPL Change	26
CD4 T Cells - ORL - GCIPL - GCIPL Change	2
CD4 T Cells - ORL - TRT - GCIPL Change	4
CD4 T Cells - ORL - TMV - GCIPL Change	1
CD4 T Cells - TMV - GCIPL Change	27
CD4 T Cells - NWMV Change - INL	24
CD4 T Cells - ORL - INL	27
CD4 T Cells - Total Treg - INL	30
CD4 T Cells - GCIPL Change - INL	24
CD4 T Cells - TRT - INL	28
CD4 T Cells - ORL - TRT - INL	4
CD4 T Cells - ORL - TMV - INL	2
CD4 T Cells - NWMV Change - NGMV - INL	2
CD4 T Cells - TMV - INL	30
CD4 T Cells - NWMV Change - HCVA Change - INL	3
CD4 T Cells - CD56 Dim - INL Change	25
CD4 T Cells - GCIPL Change - INL Change	19
CD4 T Cells - NWMV Change - NGMV - INL Change	1
CD4 T Cells - NWMV Change - HCVA Change - INL Change	13
CD4 T Cells - NWMV Change - 9HPT - INL Change	14
CD4 T Cells - NWMV Change - mRNFL - INL Change	2
CD4 T Cells - NWMV Change - mRNFL Change - INL Change	1
CD4 T Cells - ORL - T2LV - INL Change	1
CD4 T Cells - ORL - T25WT - INL Change	10
CD4 T Cells - ORL - 9HPT - INL Change	11
CD4 T Cells - ORL	65
CD4 T Cells - NWMV Change - ORL	26
CD4 T Cells - CD8 Treg - ORL	24
CD4 T Cells - B Reg - ORL	19
CD4 T Cells - GCIPL Change - ORL	29
CD4 T Cells - TRT - ORL	31
CD4 T Cells - Natural T - ORL	21
CD4 T Cells - Total CD4 Teff - ORL	19
CD4 T Cells - TMV - ORL	26
CD4 T Cells - GCIPL - ORL	28
CD4 T Cells - ORL - ORL Change	31
CD4 T Cells - ORL - TMV Change - ORL Change	2
CD4 T Cells - ORL - TRT Change - ORL Change	0
CD4 T Cells - GCIPL Change - ORL Change	22
CD4 T Cells - TRT - ORL Change	24
CD4 T Cells - ORL - TRT - ORL Change	6
CD4 T Cells - ORL - tpRNFL - ORL Change	0
CD4 T Cells - ORL - TMV - ORL Change	7
CD4 T Cells - TMV - ORL Change	29
CD4 T Cells - ORL - GCIPL Change - ORL Change	5
CD4 T Cells - B Memory - T2LC	29
CD4 T Cells - Th1 Non-Classic - T2LC	27
CD4 T Cells - NWMV Change - NGMV - T2LC	3
CD4 T Cells - NWMV Change - 9HPT - T2LC	11
CD4 T Cells - ORL - T2LV - T2LC	0
CD4 T Cells - NWMV Change - mRNFL - T2LC	2
CD4 T Cells - ORL - 9HPT - T2LC	10
CD4 T Cells - ORL - NGMV - T2LC	1
CD4 T Cells - NWMV Change - NBV - T2LC	4
CD4 T Cells - ORL - mRNFL - T2LC	8
CD4 T Cells - NWMV Change - T2LC Change	26
CD4 T Cells - GCIPL Change - T2LC Change	24
CD4 T Cells - ORL - T2LV Change - T2LC Change	2
CD4 T Cells - ORL - GCIPL Change - T2LC Change	5
CD4 T Cells - NWMV Change - NBV - T2LC Change	9
CD4 T Cells - NWMV Change - NBV Change - T2LC Change	2
CD4 T Cells - ORL - NWMV - T2LC Change	9
CD4 T Cells - NWMV Change - NWMV - T2LC Change	3
CD4 T Cells - B Memory - NBV - T2LC Change	6
CD4 T Cells - B Mature - T2LV Change - T2LC Change	4
CD4 T Cells - ORL - T2LV	24
CD4 T Cells - B Memory - T2LV	23
CD4 T Cells - NGMV Change - T2LV	6
CD4 T Cells - Total T Cells - T2LV	32
CD4 T Cells - Th1 Non-Classic - T2LV	23
CD4 T Cells - NWMV Change - NGMV - T2LV	0
CD4 T Cells - NWMV Change - NGMV Change - T2LV	0
CD4 T Cells - NWMV Change - HCVA Change - T2LV	5
CD4 T Cells - NWMV Change - 9HPT - T2LV	7
CD4 T Cells - Naive Treg - T2LV	33
CD4 T Cells - ORL - T2LV Change	21
CD4 T Cells - B Mature - T2LV Change	39
CD4 T Cells - Natural T - T2LV Change	33
CD4 T Cells - GCIPL Change - T2LV Change	11
CD4 T Cells - TRT - T2LV Change	27
CD4 T Cells - ORL - TRT - T2LV Change	9
CD4 T Cells - ORL - TMV - T2LV Change	3
CD4 T Cells - Effector Treg - T2LV Change	36
CD4 T Cells - TMV - T2LV Change	24
CD4 T Cells - ORL - GCIPL Change - T2LV Change	1
CD4 T Cells - NWMV Change - NBV	28
CD4 T Cells - B Memory - NBV	25
CD4 T Cells - NGMV Change - NBV	13
CD4 T Cells - TRT - NBV	26
CD4 T Cells - ORL - GCIPL - NBV	4
CD4 T Cells - ORL - TMV - NBV	3
CD4 T Cells - ORL - TRT - NBV	4
CD4 T Cells - TMV - NBV	27
CD4 T Cells - NWMV Change - NGMV - NBV	1
CD4 T Cells - NWMV Change - NGMV Change - NBV	2
CD4 T Cells - NWMV Change - NBV Change	20
CD4 T Cells - B Mature - NBV Change	42
CD4 T Cells - TRT - NBV Change	25
CD4 T Cells - ORL - GCIPL - NBV Change	4
CD4 T Cells - ORL - TMV - NBV Change	4
CD4 T Cells - ORL - TRT - NBV Change	8
CD4 T Cells - TMV - NBV Change	26
CD4 T Cells - GCIPL - NBV Change	18
CD4 T Cells - ORL - T2LV Change - NBV Change	1
CD4 T Cells - ORL - T25WT - NBV Change	14
CD4 T Cells - ORL - NWMV	31
CD4 T Cells - NWMV Change - NWMV	13
CD4 T Cells - B Mature - NWMV	36
CD4 T Cells - TRT - NWMV	24
CD4 T Cells - NGMV Change - NWMV	15
CD4 T Cells - ORL - GCIPL - NWMV	5
CD4 T Cells - ORL - TMV - NWMV	4
CD4 T Cells - ORL - TRT - NWMV	6
CD4 T Cells - TMV - NWMV	30
CD4 T Cells - GCIPL - NWMV	27
CD4 T Cells - NWMV Change	77
CD4 T Cells - ORL - NWMV Change	27
CD4 T Cells - B Mature - NWMV Change	30
CD4 T Cells - NGMV Change - NWMV Change	14
CD4 T Cells - Total T Cells - NWMV Change	35
CD4 T Cells - Effector Treg - NWMV Change	30
CD4 T Cells - Naive Treg - NWMV Change	32
CD4 T Cells - ORL - GCIPL - NWMV Change	2
CD4 T Cells - ORL - NGMV - NWMV Change	2
CD4 T Cells - ORL - Total B Cells - NWMV Change	8
CD4 T Cells - NWMV Change - NGMV	16
CD4 T Cells - ORL - NGMV	22
CD4 T Cells - NGMV Change - NGMV	10
CD4 T Cells - Total T Cells - NGMV	30
CD4 T Cells - Th1 Non-Classic - NGMV	23
CD4 T Cells - NWMV Change - NGMV Change - NGMV	0
CD4 T Cells - NWMV Change - HCVA Change - NGMV	4
CD4 T Cells - Naive Treg - NGMV	31
CD4 T Cells - NWMV Change - 9HPT - NGMV	5
CD4 T Cells - NWMV Change - Total B Cells - NGMV	4
CD4 T Cells - NGMV Change	63
CD4 T Cells - NWMV Change - NGMV Change	13
CD4 T Cells - CD56 Dim - NGMV Change	20
CD4 T Cells - Total CD4 Teff - NGMV Change	18
CD4 T Cells - Natural T - NGMV Change	24
CD4 T Cells - Total T Cells - NGMV Change	29
CD4 T Cells - Total Treg - NGMV Change	29
CD4 T Cells - Th1 Non-Classic - NGMV Change	22
CD4 T Cells - NWMV Change - NGMV - NGMV Change	0
CD4 T Cells - Naive Treg - NGMV Change	29
CD4 T Cells - Total T Cells	50
CD4 T Cells - NWMV Change - Total T Cells	34
CD4 T Cells - B Memory - Total T Cells	11
CD4 T Cells - CD8 Treg - Total T Cells	21
CD4 T Cells - B Reg - Total T Cells	11
CD4 T Cells - Total CD4 Teff - Total T Cells	20
CD4 T Cells - Natural T - Total T Cells	21
CD4 T Cells - NGMV Change - Total T Cells	33
CD4 T Cells - Total Treg - Total T Cells	21
CD4 T Cells - Effector Treg - Total T Cells	14
CD4 T Cells	100
CD4 T Cells - Total Treg	52
CD4 T Cells - B Memory - Total Treg	17
CD4 T Cells - CD8 Treg - Total Treg	24
CD4 T Cells - B Reg - Total Treg	20
CD4 T Cells - Total CD4 Teff - Total Treg	19
CD4 T Cells - Natural T - Total Treg	20
CD4 T Cells - Total T Cells - Total Treg	26
CD4 T Cells - NGMV Change - Total Treg	34
CD4 T Cells - Effector Treg - Total Treg	16
CD4 T Cells - Th1 Non-Classic - Total Treg	11
CD4 T Cells - Naive Treg	62
CD4 T Cells - NWMV Change - Naive Treg	33
CD4 T Cells - B Memory - Naive Treg	22
CD4 T Cells - B Mature - Naive Treg	22
CD4 T Cells - CD8 Treg - Naive Treg	25
CD4 T Cells - B Reg - Naive Treg	17
CD4 T Cells - Total CD4 Teff - Naive Treg	17
CD4 T Cells - Natural T - Naive Treg	21
CD4 T Cells - Total T Cells - Naive Treg	33
CD4 T Cells - NGMV Change - Naive Treg	29
CD4 T Cells - Effector Treg	44
CD4 T Cells - NWMV Change - Effector Treg	46
CD4 T Cells - CD8 Treg - Effector Treg	27
CD4 T Cells - B Reg - Effector Treg	14
CD4 T Cells - Total CD4 Teff - Effector Treg	17
CD4 T Cells - Natural T - Effector Treg	25
CD4 T Cells - Total T Cells - Effector Treg	21
CD4 T Cells - Total Treg - Effector Treg	20
CD4 T Cells - Naive Treg - Effector Treg	26
CD4 T Cells - NWMV Change - Naive Treg - Effector Treg	8
CD4 T Cells - B Memory - Total CD8	8
CD4 T Cells - B Mature - Total CD8	21
CD4 T Cells - CD8 Treg - Total CD8	27
CD4 T Cells - Natural T - Total CD8	23
CD4 T Cells - Total T Cells - Total CD8	20
CD4 T Cells - NWMV Change - NGMV - Total CD8	6
CD4 T Cells - NWMV Change - Total B Cells - Total CD8	2
CD4 T Cells - ORL - T2LV - Total CD8	10
CD4 T Cells - ORL - tpRNFL - Total CD8	8
CD4 T Cells - ORL - NGMV - Total CD8	10
CD4 T Cells - CD8 Treg	61
CD4 T Cells - ORL - CD8 Treg	31
CD4 T Cells - B Memory - CD8 Treg	20
CD4 T Cells - B Mature - CD8 Treg	23
CD4 T Cells - B Reg - CD8 Treg	16
CD4 T Cells - CD56 Dim - CD8 Treg	16
CD4 T Cells - Total CD4 Teff - CD8 Treg	20
CD4 T Cells - Natural T - CD8 Treg	23
CD4 T Cells - Total T Cells - CD8 Treg	28
CD4 T Cells - Total Treg - CD8 Treg	24
CD4 T Cells - NWMV Change - Total B Cells	42
CD4 T Cells - ORL - Total B Cells	45
CD4 T Cells - B Mature - Total B Cells	20
CD4 T Cells - CD8 Treg - Total B Cells	25
CD4 T Cells - CD56 Dim - Total B Cells	10
CD4 T Cells - NGMV Change - Total B Cells	43
CD4 T Cells - Total Treg - Total B Cells	24
CD4 T Cells - Th1 Non-Classic - Total B Cells	4
CD4 T Cells - Naive Treg - Total B Cells	23
CD4 T Cells - CD56 Bright - Total B Cells	8
CD4 T Cells - B Memory	40
CD4 T Cells - B Mature - B Memory	29
CD4 T Cells - CD8 Treg - B Memory	26
CD4 T Cells - B Reg - B Memory	13
CD4 T Cells - CD56 Dim - B Memory	14
CD4 T Cells - Natural T - B Memory	23
CD4 T Cells - Total T Cells - B Memory	25
CD4 T Cells - Total Treg - B Memory	20
CD4 T Cells - Naive Treg - B Memory	32
CD4 T Cells - NWMV Change - Total T Cells - B Memory	2
CD4 T Cells - B Mature	60
CD4 T Cells - NWMV Change - B Mature	43
CD4 T Cells - B Memory - B Mature	19
CD4 T Cells - CD8 Treg - B Mature	29
CD4 T Cells - CD56 Dim - B Mature	14
CD4 T Cells - B Reg - B Mature	16
CD4 T Cells - Total CD4 Teff - B Mature	21
CD4 T Cells - Natural T - B Mature	24
CD4 T Cells - Naive Treg - B Mature	34
CD4 T Cells - NWMV Change - Total B Cells - B Mature	5
CD4 T Cells - B Reg	52
CD4 T Cells - ORL - B Reg	42
CD4 T Cells - B Memory - B Reg	18
CD4 T Cells - B Mature - B Reg	16
CD4 T Cells - CD8 Treg - B Reg	29
CD4 T Cells - Total CD4 Teff - B Reg	20
CD4 T Cells - Natural T - B Reg	24
CD4 T Cells - Total T Cells - B Reg	20
CD4 T Cells - Total Treg - B Reg	26
CD4 T Cells - Effector Treg - B Reg	16
CD4 T Cells - B Memory - Plasma B Cells	7
CD4 T Cells - B Mature - Plasma B Cells	23
CD4 T Cells - CD8 Treg - Plasma B Cells	34
CD4 T Cells - B Reg - Plasma B Cells	15
CD4 T Cells - CD56 Dim - Plasma B Cells	6
CD4 T Cells - Natural T - Plasma B Cells	25
CD4 T Cells - Total Treg - Plasma B Cells	26
CD4 T Cells - Naive Treg - Plasma B Cells	32
CD4 T Cells - NWMV Change - Total B Cells - Plasma B Cells	9
CD4 T Cells - NWMV Change - Naive Treg - Plasma B Cells	16
CD4 T Cells - B Memory - Atypical B Memory	7
CD4 T Cells - B Mature - Atypical B Memory	17
CD4 T Cells - B Reg - Atypical B Memory	11
CD4 T Cells - CD56 Dim - Atypical B Memory	9
CD4 T Cells - NWMV Change - B Mature - Atypical B Memory	12
CD4 T Cells - ORL - B Reg - Atypical B Memory	5
CD4 T Cells - ORL - Th1 Classic - Atypical B Memory	5
CD4 T Cells - ORL - Th1/Th17 - Atypical B Memory	5
CD4 T Cells - B Memory - HSPB1 - Atypical B Memory	21
CD4 T Cells - B Memory - B Reg - Atypical B Memory	3
CD4 T Cells - Natural T	53
CD4 T Cells - ORL - Natural T	26
CD4 T Cells - B Memory - Natural T	17
CD4 T Cells - B Mature - Natural T	15
CD4 T Cells - CD8 Treg - Natural T	22
CD4 T Cells - B Reg - Natural T	17
CD4 T Cells - CD56 Dim - Natural T	12
CD4 T Cells - Total CD4 Teff - Natural T	15
CD4 T Cells - Total T Cells - Natural T	25
CD4 T Cells - NGMV Change - Natural T	25
CD4 T Cells - CD56 Dim	43
CD4 T Cells - B Memory - CD56 Dim	12
CD4 T Cells - B Mature - CD56 Dim	23
CD4 T Cells - CD8 Treg - CD56 Dim	32
CD4 T Cells - Total CD4 Teff - CD56 Dim	14
CD4 T Cells - Natural T - CD56 Dim	25
CD4 T Cells - NGMV Change - CD56 Dim	49
CD4 T Cells - CD56 Bright - CD56 Dim	14
CD4 T Cells - NWMV Change - Total B Cells - CD56 Dim	8
CD4 T Cells - NWMV Change - B Mature - CD56 Dim	10
CD4 T Cells - CD56 Bright	43
CD4 T Cells - ORL - CD56 Bright	39
CD4 T Cells - CD8 Treg - CD56 Bright	23
CD4 T Cells - CD56 Dim - CD56 Bright	9
CD4 T Cells - Total CD4 Teff - CD56 Bright	18
CD4 T Cells - Natural T - CD56 Bright	25
CD4 T Cells - Total T Cells - CD56 Bright	19
CD4 T Cells - NGMV Change - CD56 Bright	38
CD4 T Cells - Total Treg - CD56 Bright	25
CD4 T Cells - Th1 Non-Classic - CD56 Bright	15
CD4 T Cells - ORL - CD56 Neg	42
CD4 T Cells - CD8 Treg - CD56 Neg	15
CD4 T Cells - Natural T - CD56 Neg	17
CD4 T Cells - Total CD4 Teff - CD56 Neg	11
CD4 T Cells - Effector Treg - CD56 Neg	8
CD4 T Cells - GCIPL Change - CD56 Neg	51
CD4 T Cells - NWMV Change - INL - CD56 Neg	4
CD4 T Cells - ORL - INL - CD56 Neg	7
CD4 T Cells - NWMV Change - mRNFL - CD56 Neg	4
CD4 T Cells - ORL - GCIPL - CD56 Neg	5
CD4 T Cells - Total CD4 Teff	44
CD4 T Cells - ORL - Total CD4 Teff	28
CD4 T Cells - B Mature - Total CD4 Teff	18
CD4 T Cells - CD8 Treg - Total CD4 Teff	23
CD4 T Cells - B Reg - Total CD4 Teff	14
CD4 T Cells - CD56 Dim - Total CD4 Teff	10
CD4 T Cells - Natural T - Total CD4 Teff	21
CD4 T Cells - Total T Cells - Total CD4 Teff	23
CD4 T Cells - NGMV Change - Total CD4 Teff	25
CD4 T Cells - Total Treg - Total CD4 Teff	20
CD4 T Cells - ORL - Th1 Classic	40
CD4 T Cells - Total Treg - Th1 Classic	16
CD4 T Cells - Th1 Non-Classic - Th1 Classic	7
CD4 T Cells - Naive Treg - Th1 Classic	22
CD4 T Cells - CD56 Bright - Th1 Classic	9
CD4 T Cells - NWMV Change - Total B Cells - Th1 Classic	0
CD4 T Cells - NWMV Change - Naive Treg - Th1 Classic	6
CD4 T Cells - ORL - GCIPL - Th1 Classic	5
CD4 T Cells - NWMV Change - NGMV - Th1 Classic	3
CD4 T Cells - ORL - T2LV - Th1 Classic	8
CD4 T Cells - Th1 Non-Classic	46
CD4 T Cells - Total CD4 Teff - Th1 Non-Classic	14
CD4 T Cells - Total T Cells - Th1 Non-Classic	23
CD4 T Cells - NGMV Change - Th1 Non-Classic	42
CD4 T Cells - Total Treg - Th1 Non-Classic	19
CD4 T Cells - Naive Treg - Th1 Non-Classic	27
CD4 T Cells - NWMV Change - Total B Cells - Th1 Non-Classic	4
CD4 T Cells - CD56 Bright - Th1 Non-Classic	14
CD4 T Cells - NWMV Change - Naive Treg - Th1 Non-Classic	6
CD4 T Cells - NWMV Change - Total T Cells - Th1 Non-Classic	7
CD4 T Cells - Th17	43
CD4 T Cells - Total CD4 Teff - Th17	12
CD4 T Cells - Natural T - Th17	17
CD4 T Cells - Total T Cells - Th17	18
CD4 T Cells - NGMV Change - Th17	41
CD4 T Cells - Total Treg - Th17	21
CD4 T Cells - Effector Treg - Th17	17
CD4 T Cells - Th1 Non-Classic - Th17	8
CD4 T Cells - GCIPL Change - Th17	47
CD4 T Cells - Naive Treg - Th17	28
CD4 T Cells - ORL - Th1/Th17	53
CD4 T Cells - B Mature - Th1/Th17	26
CD4 T Cells - Natural T - Th1/Th17	26
CD4 T Cells - Th1 Non-Classic - Th1/Th17	11
CD4 T Cells - Naive Treg - Th1/Th17	34
CD4 T Cells - CD56 Bright - Th1/Th17	9
CD4 T Cells - NWMV Change - Naive Treg - Th1/Th17	12
CD4 T Cells - NWMV Change - B Mature - Th1/Th17	9
CD4 T Cells - ORL - Natural T - Th1/Th17	15
CD4 T Cells - Th17 - Th1/Th17	11
Total Treg - pRNFL Change - INL - MS Subtype	3
Total Treg - pRNFL Change - INL Change - 9HPT - MS Subtype	0
Total Treg - pRNFL Change - INL Change - SDMT - MS Subtype	1
Total Treg - pRNFL Change - INL Change - Years with Disease - MS Subtype	0
Total Treg - pRNFL Change - INL Change - T25WT - MS Subtype	0
Total Treg - pRNFL Change - INL Change - EDSS - MS Subtype	0
Total Treg - pRNFL Change - INL Change - mRNFL - MS Subtype	0
Total Treg - pRNFL Change - INL Change - NGMV - MS Subtype	0
Total Treg - pRNFL Change - INL Change - INL - MS Subtype	1
Total Treg - pRNFL Change - HCVA - gARMSS - MS Subtype	0
Total Treg - pRNFL Change - INL Change - Years with Disease	3
Total Treg - pRNFL Change - HCVA - Years with Disease	2
Total Treg - pRNFL Change - tpRNFL - Years with Disease	0
Total Treg - pRNFL Change - INL Change - 9HPT - Years with Disease	0
Total Treg - pRNFL Change - INL Change - SDMT - Years with Disease	1
Total Treg - pRNFL Change - INL Change - LCVA - Years with Disease	0
Total Treg - pRNFL Change - INL Change - HCVA - Years with Disease	0
Total Treg - pRNFL Change - INL Change - EDSS - Years with Disease	0
Total Treg - pRNFL Change - INL Change - mRNFL - Years with Disease	0
Total Treg - pRNFL Change - INL Change - T25WT - Years with Disease	0
Total Treg - pRNFL Change - HCVA - Years since Relapse	10
Total Treg - pRNFL Change - INL Change - Years with Disease - Years since Relapse	0
Total Treg - pRNFL Change - INL Change - 9HPT - Years since Relapse	0
Total Treg - pRNFL Change - INL Change - SDMT - Years since Relapse	3
Total Treg - pRNFL Change - INL Change - HCVA - Years since Relapse	0
Total Treg - pRNFL Change - INL Change - NGMV - Years since Relapse	1
Total Treg - pRNFL Change - INL Change - EDSS - Years since Relapse	1
Total Treg - pRNFL Change - INL Change - T25WT - Years since Relapse	3
Total Treg - pRNFL Change - HCVA - Years with Disease - Years since Relapse	0
Total Treg - pRNFL Change - INL - T25WT Change - Years since Relapse	0
Total Treg - pRNFL Change - INL Change - EDSS	3
Total Treg - pRNFL Change - HCVA - EDSS	11
Total Treg - pRNFL Change - INL - EDSS	3
Total Treg - pRNFL Change - INL Change - 9HPT - EDSS	0
Total Treg - pRNFL Change - INL Change - SDMT - EDSS	0
Total Treg - pRNFL Change - INL Change - Years with Disease - EDSS	0
Total Treg - pRNFL Change - INL Change - HCVA - EDSS	0
Total Treg - pRNFL Change - INL Change - HCVA Change - EDSS	0
Total Treg - pRNFL Change - INL Change - LCVA - EDSS	0
Total Treg - pRNFL Change - INL Change - T25WT - EDSS	0
Total Treg - pRNFL Change - INL - EDSS Change	5
Total Treg - pRNFL Change - INL - EDSS Increase? - EDSS Change	0
Total Treg - pRNFL Change - HCVA - gARMSS - EDSS Change	1
Total Treg - pRNFL Change - INL Change - EDSS - EDSS Change	3
Total Treg - pRNFL Change - INL Change - INL - EDSS Change	2
Total Treg - pRNFL Change - INL Change - HCVA Change - EDSS Change	1
Total Treg - pRNFL Change - HCVA - EDSS - EDSS Change	4
Total Treg - pRNFL Change - INL - EDSS - EDSS Change	0
Total Treg - pRNFL Change - HCVA - uGMSSS - EDSS Change	0
Total Treg - pRNFL Change - INL - uGMSSS - EDSS Change	0
Total Treg - pRNFL Change - INL - EDSS Increase?	11
Total Treg - pRNFL Change - INL - EDSS Change - EDSS Increase?	0
Total Treg - pRNFL Change - INL Change - INL - EDSS Increase?	2
Total Treg - pRNFL Change - INL Change - EDSS - EDSS Increase?	2
Total Treg - pRNFL Change - HCVA - gARMSS - EDSS Increase?	2
Total Treg - pRNFL Change - INL Change - HCVA Change - EDSS Increase?	0
Total Treg - pRNFL Change - HCVA - EDSS - EDSS Increase?	4
Total Treg - pRNFL Change - INL - EDSS - EDSS Increase?	0
Total Treg - pRNFL Change - HCVA - uGMSSS - EDSS Increase?	2
Total Treg - pRNFL Change - HCVA - INL - EDSS Increase?	8
Total Treg - pRNFL Change - HCVA - uGMSSS	7
Total Treg - pRNFL Change - INL - uGMSSS	3
Total Treg - pRNFL Change - INL Change - SDMT - uGMSSS	0
Total Treg - pRNFL Change - INL Change - 9HPT - uGMSSS	0
Total Treg - pRNFL Change - INL Change - HCVA - uGMSSS	0
Total Treg - pRNFL Change - INL Change - LCVA - uGMSSS	0
Total Treg - pRNFL Change - INL Change - T25WT - uGMSSS	0
Total Treg - pRNFL Change - INL Change - mRNFL - uGMSSS	0
Total Treg - pRNFL Change - INL Change - EDSS - uGMSSS	0
Total Treg - pRNFL Change - INL Change - INL - uGMSSS	2
Total Treg - pRNFL Change - HCVA - gARMSS	9
Total Treg - pRNFL Change - INL Change - 9HPT - gARMSS	0
Total Treg - pRNFL Change - INL Change - Years with Disease - gARMSS	0
Total Treg - pRNFL Change - INL Change - SDMT - gARMSS	1
Total Treg - pRNFL Change - INL Change - LCVA - gARMSS	0
Total Treg - pRNFL Change - INL Change - HCVA - gARMSS	0
Total Treg - pRNFL Change - INL Change - EDSS - gARMSS	0
Total Treg - pRNFL Change - INL Change - T25WT - gARMSS	0
Total Treg - pRNFL Change - INL Change - mRNFL - gARMSS	0
Total Treg - pRNFL Change - INL Change - NGMV - gARMSS	0
Total Treg - pRNFL Change - INL Change - T25WT	3
Total Treg - pRNFL Change - INL Change - 9HPT - T25WT	0
Total Treg - pRNFL Change - INL Change - SDMT - T25WT	0
Total Treg - pRNFL Change - INL Change - Years with Disease - T25WT	0
Total Treg - pRNFL Change - INL Change - LCVA - T25WT	0
Total Treg - pRNFL Change - INL Change - HCVA Change - T25WT	0
Total Treg - pRNFL Change - INL Change - EDSS - T25WT	0
Total Treg - pRNFL Change - INL Change - mRNFL - T25WT	0
Total Treg - pRNFL Change - INL Change - mRNFL Change - T25WT	0
Total Treg - pRNFL Change - INL Change - NGMV - T25WT	0
Total Treg - pRNFL Change - INL - T25WT Change	3
Total Treg - pRNFL Change - INL Change - SDMT - T25WT Change	0
Total Treg - pRNFL Change - INL Change - Years with Disease - T25WT Change	0
Total Treg - pRNFL Change - INL Change - HCVA Change - T25WT Change	0
Total Treg - pRNFL Change - INL Change - T25WT - T25WT Change	0
Total Treg - pRNFL Change - INL Change - LCVA - T25WT Change	0
Total Treg - pRNFL Change - INL Change - mRNFL Change - T25WT Change	0
Total Treg - pRNFL Change - INL Change - mRNFL - T25WT Change	0
Total Treg - pRNFL Change - INL Change - EDSS - T25WT Change	0
Total Treg - pRNFL Change - INL Change - INL - T25WT Change	1
Total Treg - pRNFL Change - INL Change - 9HPT	3
Total Treg - pRNFL Change - HCVA - 9HPT	8
Total Treg - pRNFL Change - INL - 9HPT	3
Total Treg - pRNFL Change - INL Change - Years with Disease - 9HPT	0
Total Treg - pRNFL Change - INL Change - SDMT - 9HPT	0
Total Treg - pRNFL Change - INL Change - HCVA - 9HPT	0
Total Treg - pRNFL Change - INL Change - LCVA - 9HPT	0
Total Treg - pRNFL Change - INL Change - EDSS - 9HPT	0
Total Treg - pRNFL Change - INL Change - mRNFL - 9HPT	0
Total Treg - pRNFL Change - INL Change - T25WT - 9HPT	0
Total Treg - pRNFL Change - INL Change - SDMT - 9HPT Change	2
Total Treg - pRNFL Change - INL Change - 9HPT - 9HPT Change	0
Total Treg - pRNFL Change - INL Change - HCVA Change - 9HPT Change	0
Total Treg - pRNFL Change - INL Change - LCVA - 9HPT Change	0
Total Treg - pRNFL Change - INL Change - EDSS - 9HPT Change	1
Total Treg - pRNFL Change - INL Change - T25WT - 9HPT Change	2
Total Treg - pRNFL Change - INL Change - mRNFL - 9HPT Change	0
Total Treg - pRNFL Change - INL Change - NGMV - 9HPT Change	1
Total Treg - pRNFL Change - HCVA - uGMSSS - 9HPT Change	0
Total Treg - pRNFL Change - HCVA - gARMSS - 9HPT Change	2
Total Treg - pRNFL Change - INL Change - SDMT	3
Total Treg - pRNFL Change - HCVA - SDMT	11
Total Treg - pRNFL Change - INL Change - Years with Disease - SDMT	0
Total Treg - pRNFL Change - INL Change - 9HPT - SDMT	0
Total Treg - pRNFL Change - INL Change - HCVA Change - SDMT	1
Total Treg - pRNFL Change - INL Change - LCVA - SDMT	0
Total Treg - pRNFL Change - INL Change - EDSS - SDMT	0
Total Treg - pRNFL Change - INL Change - HCVA - SDMT	0
Total Treg - pRNFL Change - INL Change - T25WT - SDMT	0
Total Treg - pRNFL Change - INL Change - mRNFL - SDMT	0
Total Treg - pRNFL Change - INL Change - SDMT Change	3
Total Treg - pRNFL Change - INL - SDMT Change	3
Total Treg - pRNFL Change - tpRNFL - SDMT Change	2
Total Treg - pRNFL Change - INL Change - mRNFL Change - SDMT Change	0
Total Treg - pRNFL Change - INL Change - HCVA Change - SDMT Change	1
Total Treg - pRNFL Change - INL Change - SDMT - SDMT Change	1
Total Treg - pRNFL Change - INL - mRNFL Change - SDMT Change	0
Total Treg - pRNFL Change - INL - HCVA Change - SDMT Change	0
Total Treg - pRNFL Change - HCVA - SDMT - SDMT Change	0
Total Treg - pRNFL Change - INL - INL Change - SDMT Change	0
Total Treg - pRNFL Change - INL Change - LCVA	3
Total Treg - pRNFL Change - HCVA - LCVA	9
Total Treg - pRNFL Change - tpRNFL - LCVA	0
Total Treg - pRNFL Change - INL Change - Years with Disease - LCVA	0
Total Treg - pRNFL Change - INL Change - SDMT - LCVA	0
Total Treg - pRNFL Change - INL Change - HCVA - LCVA	0
Total Treg - pRNFL Change - INL Change - 9HPT - LCVA	0
Total Treg - pRNFL Change - INL Change - HCVA Change - LCVA	0
Total Treg - pRNFL Change - INL Change - T25WT - LCVA	0
Total Treg - pRNFL Change - INL Change - EDSS - LCVA	0
Total Treg - pRNFL Change - HCVA - LCVA Change	3
Total Treg - pRNFL Change - TMV Change - LCVA Change	3
Total Treg - pRNFL Change - TRT Change - LCVA Change	3
Total Treg - pRNFL Change - tpRNFL - LCVA Change	0
Total Treg - pRNFL Change - INL Change - SDMT - LCVA Change	0
Total Treg - pRNFL Change - INL Change - T25WT - LCVA Change	0
Total Treg - pRNFL Change - INL Change - HCVA Change - LCVA Change	0
Total Treg - pRNFL Change - INL Change - NGMV - LCVA Change	0
Total Treg - pRNFL Change - INL Change - T2LV - LCVA Change	0
Total Treg - pRNFL Change - INL - T25WT Change - LCVA Change	0
Total Treg - pRNFL Change - HCVA	54
Total Treg - pRNFL Change - INL Change - HCVA	3
Total Treg - pRNFL Change - INL - HCVA	4
Total Treg - pRNFL Change - INL Change - 9HPT - HCVA	0
Total Treg - pRNFL Change - INL Change - Years with Disease - HCVA	0
Total Treg - pRNFL Change - INL Change - LCVA - HCVA	0
Total Treg - pRNFL Change - INL Change - SDMT - HCVA	1
Total Treg - pRNFL Change - INL Change - EDSS - HCVA	1
Total Treg - pRNFL Change - INL Change - INL - HCVA	1
Total Treg - pRNFL Change - INL Change - NGMV - HCVA	1
Total Treg - pRNFL Change - INL Change - HCVA Change	3
Total Treg - pRNFL Change - INL - HCVA Change	3
Total Treg - pRNFL Change - tpRNFL - HCVA Change	0
Total Treg - pRNFL Change - INL Change - SDMT - HCVA Change	0
Total Treg - pRNFL Change - INL Change - LCVA - HCVA Change	0
Total Treg - pRNFL Change - INL Change - mRNFL Change - HCVA Change	0
Total Treg - pRNFL Change - INL Change - EDSS - HCVA Change	0
Total Treg - pRNFL Change - INL Change - INL - HCVA Change	0
Total Treg - pRNFL Change - INL Change - mRNFL - HCVA Change	0
Total Treg - pRNFL Change - INL Change - T25WT - HCVA Change	0
Total Treg - pRNFL Change - INL Change - pRNFL	2
Total Treg - pRNFL Change - HCVA - pRNFL	14
Total Treg - pRNFL Change - INL - pRNFL	2
Total Treg - pRNFL Change - tpRNFL - pRNFL	0
Total Treg - pRNFL	75
Total Treg - pRNFL Change - INL Change - Years with Disease - pRNFL	0
Total Treg - pRNFL Change - INL Change - 9HPT - pRNFL	0
Total Treg - pRNFL Change - INL Change - HCVA - pRNFL	0
Total Treg - pRNFL Change - INL Change - LCVA - pRNFL	0
Total Treg - pRNFL Change - INL Change - mRNFL - pRNFL	0
Total Treg - pRNFL Change	95
Total Treg - Naive Treg - Th1/Th17 - pRNFL Change	24
Total Treg - INL - pRNFL Change	17
Total Treg - Th1 Classic - INL Change - pRNFL Change	4
Total Treg - Th1 Classic - Th1/Th17 - pRNFL Change	6
Total Treg - Th1 Classic - INL - pRNFL Change	1
Total Treg - CD56 Bright - Th1/Th17 - pRNFL Change	9
Total Treg - Th17 - Th1/Th17 - pRNFL Change	7
Total Treg - Th17 - INL - pRNFL Change	8
Total Treg - Th1 Non-Classic - Th1/Th17 - pRNFL Change	6
Total Treg - pRNFL Change - INL Change - mRNFL	2
Total Treg - pRNFL Change - INL - mRNFL	1
Total Treg - pRNFL Change - tpRNFL - mRNFL	0
Total Treg - B Memory - mRNFL	18
Total Treg - Naive Treg - mRNFL	31
Total Treg - mRNFL	67
Total Treg - pRNFL Change - INL Change - 9HPT - mRNFL	0
Total Treg - pRNFL Change - INL Change - Years with Disease - mRNFL	0
Total Treg - pRNFL Change - INL Change - SDMT - mRNFL	0
Total Treg - pRNFL Change - INL Change - HCVA Change - mRNFL	0
Total Treg - pRNFL Change - INL Change - mRNFL Change	1
Total Treg - pRNFL Change - INL - mRNFL Change	2
Total Treg - pRNFL Change - TMV Change - mRNFL Change	2
Total Treg - pRNFL Change - TRT Change - mRNFL Change	2
Total Treg - pRNFL Change - INL Change - HCVA Change - mRNFL Change	1
Total Treg - pRNFL Change - INL Change - mRNFL - mRNFL Change	0
Total Treg - pRNFL Change - INL Change - INL - mRNFL Change	0
Total Treg - pRNFL Change - INL Change - T25WT - mRNFL Change	0
Total Treg - pRNFL Change - INL - T25WT Change - mRNFL Change	0
Total Treg - pRNFL Change - INL - HCVA Change - mRNFL Change	0
Total Treg - pRNFL Change - tpRNFL	7
Total Treg - pRNFL Change - INL Change - Years with Disease - tpRNFL	0
Total Treg - pRNFL Change - INL Change - HCVA Change - tpRNFL	1
Total Treg - pRNFL Change - INL Change - LCVA - tpRNFL	1
Total Treg - pRNFL Change - INL Change - pRNFL - tpRNFL	0
Total Treg - pRNFL Change - INL Change - mRNFL - tpRNFL	0
Total Treg - pRNFL Change - HCVA - Years with Disease - tpRNFL	1
Total Treg - pRNFL Change - HCVA - pRNFL - tpRNFL	0
Total Treg - pRNFL Change - HCVA - LCVA - tpRNFL	2
Total Treg - pRNFL Change - INL - pRNFL - tpRNFL	0
Total Treg - pRNFL Change - HCVA - TMV	7
Total Treg - pRNFL Change - INL - TMV	1
Total Treg - pRNFL Change - TMV Change - TMV	0
Total Treg - pRNFL Change - TRT Change - TMV	0
Total Treg - pRNFL Change - tpRNFL - TMV	0
Total Treg - pRNFL Change - INL Change - Years with Disease - TMV	0
Total Treg - pRNFL Change - INL Change - LCVA - TMV	0
Total Treg - pRNFL Change - INL Change - SDMT - TMV	0
Total Treg - pRNFL Change - INL Change - HCVA - TMV	0
Total Treg - pRNFL Change - INL Change - HCVA Change - TMV	0
Total Treg - pRNFL Change - TMV Change	13
Total Treg - pRNFL Change - TRT Change - TMV Change	1
Total Treg - pRNFL Change - INL Change - mRNFL Change - TMV Change	0
Total Treg - pRNFL Change - TRT Change - ORL Change - TMV Change	1
Total Treg - pRNFL Change - INL - mRNFL Change - TMV Change	0
Total Treg - pRNFL Change - HCVA - TRT - TMV Change	3
Total Treg - pRNFL Change - INL - TRT - TMV Change	0
Total Treg - pRNFL Change - INL Change - GCIPL Change - TMV Change	0
Total Treg - pRNFL Change - HCVA - TMV - TMV Change	2
Total Treg - pRNFL Change - INL - TMV - TMV Change	0
Total Treg - pRNFL Change - HCVA - TRT	9
Total Treg - pRNFL Change - INL - TRT	0
Total Treg - pRNFL Change - TMV Change - TRT	0
Total Treg - pRNFL Change - TRT Change - TRT	1
Total Treg - pRNFL Change - tpRNFL - TRT	0
Total Treg - pRNFL Change - INL Change - Years with Disease - TRT	0
Total Treg - pRNFL Change - INL Change - SDMT - TRT	0
Total Treg - pRNFL Change - INL Change - HCVA Change - TRT	0
Total Treg - pRNFL Change - INL Change - HCVA - TRT	0
Total Treg - pRNFL Change - INL Change - LCVA - TRT	0
Total Treg - pRNFL Change - TRT Change	11
Total Treg - pRNFL Change - TMV Change - TRT Change	1
Total Treg - pRNFL Change - INL Change - mRNFL Change - TRT Change	0
Total Treg - pRNFL Change - TMV Change - ORL Change - TRT Change	0
Total Treg - pRNFL Change - INL - mRNFL Change - TRT Change	0
Total Treg - pRNFL Change - INL Change - GCIPL Change - TRT Change	0
Total Treg - pRNFL Change - HCVA - TRT - TRT Change	2
Total Treg - pRNFL Change - INL - TRT - TRT Change	0
Total Treg - pRNFL Change - HCVA - TMV - TRT Change	2
Total Treg - pRNFL Change - INL - TMV - TRT Change	0
Total Treg - pRNFL Change - TMV Change - GCIPL	0
Total Treg - pRNFL Change - TRT Change - GCIPL	0
Total Treg - pRNFL Change - tpRNFL - GCIPL	0
Total Treg - pRNFL Change - INL Change - Years with Disease - GCIPL	0
Total Treg - pRNFL Change - INL Change - SDMT - GCIPL	0
Total Treg - pRNFL Change - INL Change - 9HPT - GCIPL	0
Total Treg - pRNFL Change - INL Change - LCVA - GCIPL	0
Total Treg - pRNFL Change - INL Change - EDSS - GCIPL	0
Total Treg - pRNFL Change - INL Change - HCVA Change - GCIPL	0
Total Treg - pRNFL Change - INL Change - mRNFL - GCIPL	0
Total Treg - pRNFL Change - INL Change - GCIPL Change	2
Total Treg - pRNFL Change - INL - GCIPL Change	2
Total Treg - pRNFL Change - TMV Change - GCIPL Change	1
Total Treg - pRNFL Change - TRT Change - GCIPL Change	0
Total Treg - pRNFL Change - T2LC Change - GCIPL Change	0
Total Treg - pRNFL Change - INL Change - LCVA - GCIPL Change	0
Total Treg - pRNFL Change - TMV Change - TRT Change - GCIPL Change	0
Total Treg - pRNFL Change - INL Change - INL - GCIPL Change	0
Total Treg - pRNFL Change - INL Change - mRNFL Change - GCIPL Change	0
Total Treg - pRNFL Change - HCVA - LCVA - GCIPL Change	0
Total Treg - pRNFL Change - INL	18
Total Treg - pRNFL Change - INL Change - INL	2
Total Treg - pRNFL Change - HCVA - INL	10
Total Treg - INL	74
Total Treg - pRNFL Change - INL Change - 9HPT - INL	0
Total Treg - pRNFL Change - INL Change - HCVA Change - INL	0
Total Treg - pRNFL Change - INL Change - HCVA - INL	0
Total Treg - pRNFL Change - INL Change - mRNFL Change - INL	0
Total Treg - pRNFL Change - INL Change - EDSS - INL	0
Total Treg - pRNFL Change - INL Change - mRNFL - INL	0
Total Treg - pRNFL Change - INL Change	10
Total Treg - pRNFL Change - INL - INL Change	3
Total Treg - pRNFL Change - HCVA - INL Change	13
Total Treg - pRNFL Change - T2LC Change - INL Change	1
Total Treg - pRNFL Change - HCVA - 9HPT - INL Change	0
Total Treg - pRNFL Change - HCVA - Years with Disease - INL Change	0
Total Treg - pRNFL Change - INL - 9HPT - INL Change	0
Total Treg - pRNFL Change - INL - HCVA Change - INL Change	0
Total Treg - pRNFL Change - HCVA - LCVA - INL Change	1
Total Treg - pRNFL Change - HCVA - SDMT - INL Change	1
Total Treg - pRNFL Change - TMV Change - ORL	0
Total Treg - pRNFL Change - TRT Change - ORL	1
Total Treg - pRNFL Change - INL - ORL	0
Total Treg - pRNFL Change - Th1/Th17 - ORL	8
Total Treg - pRNFL Change - tpRNFL - ORL	0
Total Treg - pRNFL Change - TMV Change - TRT Change - ORL	0
Total Treg - pRNFL Change - TRT Change - TMV Change - ORL	0
Total Treg - pRNFL Change - INL Change - 9HPT - ORL	0
Total Treg - pRNFL Change - INL Change - HCVA Change - ORL	0
Total Treg - pRNFL Change - INL Change - mRNFL Change - ORL	0
Total Treg - pRNFL Change - TMV Change - ORL Change	1
Total Treg - pRNFL Change - TRT Change - ORL Change	1
Total Treg - pRNFL Change - tpRNFL - ORL Change	1
Total Treg - pRNFL Change - TMV Change - TRT Change - ORL Change	0
Total Treg - pRNFL Change - TRT Change - TMV Change - ORL Change	0
Total Treg - pRNFL Change - INL Change - HCVA Change - ORL Change	1
Total Treg - pRNFL Change - INL Change - mRNFL Change - ORL Change	0
Total Treg - pRNFL Change - HCVA - T2LC - ORL Change	1
Total Treg - pRNFL Change - INL - T2LC - ORL Change	0
Total Treg - pRNFL Change - INL - HCVA Change - ORL Change	0
Total Treg - pRNFL Change - HCVA - T2LC	12
Total Treg - pRNFL Change - INL - T2LC	0
Total Treg - B Memory - T2LC	25
Total Treg - pRNFL Change - INL Change - 9HPT - T2LC	0
Total Treg - pRNFL Change - INL Change - Years with Disease - T2LC	0
Total Treg - pRNFL Change - INL Change - HCVA - T2LC	0
Total Treg - pRNFL Change - INL Change - SDMT - T2LC	0
Total Treg - pRNFL Change - INL Change - LCVA - T2LC	0
Total Treg - pRNFL Change - INL Change - mRNFL - T2LC	0
Total Treg - pRNFL Change - INL Change - EDSS - T2LC	0
Total Treg - pRNFL Change - T2LC Change	14
Total Treg - pRNFL Change - INL Change - T2LC Change	3
Total Treg - pRNFL Change - INL - INL Change - T2LC Change	0
Total Treg - pRNFL Change - HCVA - INL Change - T2LC Change	2
Total Treg - pRNFL Change - INL Change - GCIPL Change - T2LC Change	0
Total Treg - pRNFL Change - INL - GCIPL Change - T2LC Change	0
Total Treg - pRNFL Change - TMV Change - GCIPL Change - T2LC Change	0
Total Treg - pRNFL Change - TRT Change - GCIPL Change - T2LC Change	0
Total Treg - pRNFL Change - INL - NWMV - T2LC Change	0
Total Treg - pRNFL Change - INL - NWMV Change - T2LC Change	0
Total Treg - pRNFL Change - INL Change - T2LV	1
Total Treg - pRNFL Change - INL - T2LV	0
Total Treg - B Memory - T2LV	22
Total Treg - Naive Treg - T2LV	37
Total Treg - pRNFL Change - INL Change - Years with Disease - T2LV	0
Total Treg - pRNFL Change - INL Change - 9HPT - T2LV	0
Total Treg - pRNFL Change - INL Change - SDMT - T2LV	0
Total Treg - pRNFL Change - INL Change - HCVA Change - T2LV	0
Total Treg - pRNFL Change - INL Change - LCVA - T2LV	0
Total Treg - pRNFL Change - INL Change - T25WT - T2LV	0
Total Treg - pRNFL Change - T2LC Change - T2LV Change	0
Total Treg - pRNFL Change - INL Change - LCVA - T2LV Change	2
Total Treg - pRNFL Change - HCVA - LCVA - T2LV Change	2
Total Treg - pRNFL Change - HCVA - TRT - T2LV Change	1
Total Treg - pRNFL Change - INL - TRT - T2LV Change	0
Total Treg - pRNFL Change - HCVA - TMV - T2LV Change	2
Total Treg - pRNFL Change - INL - TMV - T2LV Change	0
Total Treg - pRNFL Change - TMV Change - TRT - T2LV Change	0
Total Treg - pRNFL Change - INL Change - GCIPL Change - T2LV Change	0
Total Treg - pRNFL Change - TRT Change - TRT - T2LV Change	0
Total Treg - pRNFL Change - T2LC Change - NBV	2
Total Treg - B Memory - NBV	25
Total Treg - pRNFL Change - INL Change - Years with Disease - NBV	0
Total Treg - pRNFL Change - INL Change - 9HPT - NBV	0
Total Treg - pRNFL Change - INL Change - SDMT - NBV	0
Total Treg - pRNFL Change - INL Change - HCVA Change - NBV	0
Total Treg - pRNFL Change - INL Change - LCVA - NBV	0
Total Treg - pRNFL Change - INL Change - EDSS - NBV	0
Total Treg - pRNFL Change - INL Change - NGMV - NBV	0
Total Treg - pRNFL Change - INL Change - T25WT - NBV	0
Total Treg - pRNFL Change - T2LC Change - NBV Change	0
Total Treg - pRNFL Change - INL Change - Years with Disease - NBV Change	0
Total Treg - pRNFL Change - INL Change - SDMT - NBV Change	2
Total Treg - pRNFL Change - INL Change - T25WT - NBV Change	3
Total Treg - pRNFL Change - INL Change - EDSS - NBV Change	1
Total Treg - pRNFL Change - HCVA - Years with Disease - NBV Change	1
Total Treg - pRNFL Change - INL - T25WT Change - NBV Change	0
Total Treg - pRNFL Change - HCVA - T2LC - NBV Change	2
Total Treg - pRNFL Change - INL - T2LC - NBV Change	0
Total Treg - pRNFL Change - HCVA - SDMT - NBV Change	2
Total Treg - pRNFL Change - INL - NWMV	0
Total Treg - pRNFL Change - T2LC Change - NWMV	0
Total Treg - pRNFL Change - INL Change - Years with Disease - NWMV	0
Total Treg - pRNFL Change - INL Change - SDMT - NWMV	1
Total Treg - pRNFL Change - INL Change - INL - NWMV	1
Total Treg - pRNFL Change - HCVA - Years with Disease - NWMV	0
Total Treg - pRNFL Change - HCVA - T2LC - NWMV	1
Total Treg - pRNFL Change - INL - T2LC - NWMV	0
Total Treg - pRNFL Change - HCVA - TRT - NWMV	1
Total Treg - pRNFL Change - INL - TRT - NWMV	0
Total Treg - pRNFL Change - INL - NWMV Change	1
Total Treg - pRNFL Change - T2LC Change - NWMV Change	0
Total Treg - Naive Treg - NWMV Change	35
Total Treg - pRNFL Change - INL Change - NGMV - NWMV Change	0
Total Treg - pRNFL Change - INL Change - 9HPT - NWMV Change	0
Total Treg - pRNFL Change - INL Change - HCVA Change - NWMV Change	0
Total Treg - pRNFL Change - INL Change - mRNFL Change - NWMV Change	0
Total Treg - pRNFL Change - INL Change - mRNFL - NWMV Change	0
Total Treg - pRNFL Change - INL Change - INL - NWMV Change	0
Total Treg - pRNFL Change - INL - NGMV - NWMV Change	0
Total Treg - pRNFL Change - INL Change - NGMV	2
Total Treg - pRNFL Change - INL - NGMV	1
Total Treg - pRNFL Change - HCVA - NGMV	10
Total Treg - Naive Treg - NGMV	35
Total Treg - pRNFL Change - INL Change - 9HPT - NGMV	0
Total Treg - pRNFL Change - INL Change - Years with Disease - NGMV	0
Total Treg - pRNFL Change - INL Change - SDMT - NGMV	0
Total Treg - pRNFL Change - INL Change - LCVA - NGMV	0
Total Treg - pRNFL Change - INL Change - HCVA - NGMV	0
Total Treg - pRNFL Change - INL Change - HCVA Change - NGMV	0
Total Treg - NGMV Change	77
Total Treg - Naive Treg - NGMV Change	32
Total Treg - pRNFL Change - INL Change - HCVA Change - NGMV Change	1
Total Treg - pRNFL Change - INL Change - 9HPT - NGMV Change	0
Total Treg - pRNFL Change - INL Change - Years with Disease - NGMV Change	0
Total Treg - pRNFL Change - INL Change - mRNFL Change - NGMV Change	0
Total Treg - pRNFL Change - INL Change - LCVA - NGMV Change	0
Total Treg - pRNFL Change - INL Change - T25WT - NGMV Change	1
Total Treg - pRNFL Change - INL Change - EDSS - NGMV Change	0
Total Treg - pRNFL Change - INL Change - mRNFL - NGMV Change	0
Total Treg - Total T Cells	59
Total Treg - B Memory - Total T Cells	10
Total Treg - Naive Treg - Total T Cells	24
Total Treg - pRNFL Change - INL Change - mRNFL - Total T Cells	0
Total Treg - pRNFL Change - INL Change - T2LV - Total T Cells	0
Total Treg - pRNFL Change - INL Change - NGMV - Total T Cells	0
Total Treg - pRNFL Change - INL - T2LV - Total T Cells	0
Total Treg - pRNFL Change - INL - mRNFL - Total T Cells	0
Total Treg - pRNFL Change - INL - NGMV - Total T Cells	0
Total Treg - pRNFL Change - HCVA - NGMV - Total T Cells	0
Total Treg - CD4 T Cells	55
Total Treg - B Memory - CD4 T Cells	18
Total Treg - Naive Treg - CD4 T Cells	32
Total Treg - pRNFL Change - INL Change - mRNFL - CD4 T Cells	0
Total Treg - Total T Cells - CD4 T Cells	19
Total Treg - pRNFL Change - INL - mRNFL - CD4 T Cells	0
Total Treg - pRNFL Change - Th1/Th17 - Th1 Non-Classic - CD4 T Cells	0
Total Treg - pRNFL Change - Th1/Th17 - Th17 - CD4 T Cells	0
Total Treg - pRNFL Change - Th1/Th17 - CD56 Bright - CD4 T Cells	1
Total Treg - pRNFL Change - TMV Change - Total CD4 Teff - CD4 T Cells	0
Total Treg	100
Total Treg - Naive Treg	60
Total Treg - pRNFL Change - Th1/Th17 - Naive Treg	6
Total Treg - B Memory - Naive Treg	18
Total Treg - Plasma B Cells - Naive Treg	11
Total Treg - pRNFL Change - INL Change - mRNFL - Naive Treg	0
Total Treg - pRNFL Change - INL Change - NGMV - Naive Treg	0
Total Treg - pRNFL Change - INL Change - T2LV - Naive Treg	0
Total Treg - pRNFL Change - Th1/Th17 - Th1 Non-Classic - Naive Treg	0
Total Treg - Total T Cells - Naive Treg	23
Total Treg - pRNFL Change - INL - mRNFL - Naive Treg	0
Total Treg - Effector Treg	46
Total Treg - Naive Treg - Effector Treg	32
Total Treg - Total T Cells - Effector Treg	23
Total Treg - pRNFL Change - Th1/Th17 - Th17 - Effector Treg	0
Total Treg - pRNFL Change - INL - Th17 - Effector Treg	0
Total Treg - pRNFL Change - Th1/Th17 - Natural T - Effector Treg	3
Total Treg - pRNFL Change - TMV Change - Total CD4 Teff - Effector Treg	0
Total Treg - pRNFL Change - TRT Change - Total CD4 Teff - Effector Treg	1
Total Treg - pRNFL Change - Th1/Th17 - Naive Treg - Effector Treg	2
Total Treg - pRNFL Change - Th1/Th17 - STAT1 - Effector Treg	3
Total Treg - pRNFL Change - Th1/Th17 - Total CD8	7
Total Treg - pRNFL Change - tpRNFL - Total CD8	3
Total Treg - B Memory - Total CD8	11
Total Treg - pRNFL Change - INL Change - T2LV - Total CD8	1
Total Treg - pRNFL Change - INL Change - NGMV - Total CD8	2
Total Treg - pRNFL Change - INL - T2LV - Total CD8	0
Total Treg - pRNFL Change - INL - NGMV - Total CD8	0
Total Treg - pRNFL Change - HCVA - NGMV - Total CD8	4
Total Treg - Total T Cells - Total CD8	20
Total Treg - pRNFL Change - Th1/Th17 - TF65 - Total CD8	4
Total Treg - CD8 Treg	58
Total Treg - B Memory - CD8 Treg	16
Total Treg - Naive Treg - CD8 Treg	29
Total Treg - Plasma B Cells - CD8 Treg	13
Total Treg - Total T Cells - CD8 Treg	24
Total Treg - pRNFL Change - Th1/Th17 - CD56 Bright - CD8 Treg	1
Total Treg - pRNFL Change - TMV Change - Total CD4 Teff - CD8 Treg	0
Total Treg - pRNFL Change - Th1/Th17 - Natural T - CD8 Treg	1
Total Treg - pRNFL Change - Th1/Th17 - MP2K1 - CD8 Treg	1
Total Treg - pRNFL Change - TRT Change - Total CD4 Teff - CD8 Treg	0
Total Treg - pRNFL Change - INL - Total B Cells	3
Total Treg - Total B Cells	42
Total Treg - pRNFL Change - tpRNFL - Total B Cells	0
Total Treg - Naive Treg - Total B Cells	28
Total Treg - pRNFL Change - Th1/Th17 - Th1 Non-Classic - Total B Cells	0
Total Treg - pRNFL Change - Th1/Th17 - CD56 Bright - Total B Cells	1
Total Treg - pRNFL Change - INL Change - INL - Total B Cells	1
Total Treg - pRNFL Change - INL Change - NGMV - Total B Cells	1
Total Treg - Plasma B Cells - Total B Cells	5
Total Treg - Th1 Classic - Total B Cells	5
Total Treg - B Memory	48
Total Treg - Naive Treg - B Memory	28
Total Treg - Plasma B Cells - B Memory	8
Total Treg - pRNFL Change - INL Change - mRNFL - B Memory	0
Total Treg - pRNFL Change - INL Change - T2LV - B Memory	0
Total Treg - Total T Cells - B Memory	27
Total Treg - pRNFL Change - HCVA - T2LC - B Memory	1
Total Treg - pRNFL Change - INL - T2LC - B Memory	0
Total Treg - pRNFL Change - INL - mRNFL - B Memory	0
Total Treg - pRNFL Change - INL - T2LV - B Memory	0
Total Treg - pRNFL Change - Th1/Th17 - B Mature	4
Total Treg - B Memory - B Mature	16
Total Treg - Naive Treg - B Mature	33
Total Treg - Plasma B Cells - B Mature	9
Total Treg - pRNFL Change - INL Change - CD56 Dim - B Mature	1
Total Treg - pRNFL Change - INL - Total B Cells - B Mature	0
Total Treg - pRNFL Change - Th1/Th17 - Naive Treg - B Mature	2
Total Treg - pRNFL Change - Th1/Th17 - Natural T - B Mature	3
Total Treg - pRNFL Change - TMV Change - Total CD4 Teff - B Mature	0
Total Treg - pRNFL Change - TRT Change - Total CD4 Teff - B Mature	1
Total Treg - B Memory - B Reg	19
Total Treg - B Reg	70
Total Treg - Naive Treg - B Reg	37
Total Treg - Plasma B Cells - B Reg	9
Total Treg - Total T Cells - B Reg	19
Total Treg - pRNFL Change - TMV Change - Total CD4 Teff - B Reg	0
Total Treg - pRNFL Change - Th1/Th17 - Natural T - B Reg	4
Total Treg - pRNFL Change - TRT Change - Total CD4 Teff - B Reg	1
Total Treg - pRNFL Change - Th1/Th17 - Naive Treg - B Reg	2
Total Treg - pRNFL Change - Th1/Th17 - B Mature - B Reg	1
Total Treg - Plasma B Cells	48
Total Treg - B Memory - Plasma B Cells	15
Total Treg - Naive Treg - Plasma B Cells	38
Total Treg - pRNFL Change - INL Change - CD56 Dim - Plasma B Cells	1
Total Treg - pRNFL Change - Th1/Th17 - Naive Treg - Plasma B Cells	1
Total Treg - pRNFL Change - Th1/Th17 - Natural T - Plasma B Cells	3
Total Treg - pRNFL Change - INL - Total B Cells - Plasma B Cells	0
Total Treg - pRNFL Change - Th1/Th17 - B Mature - Plasma B Cells	2
Total Treg - Total B Cells - Plasma B Cells	8
Total Treg - pRNFL Change - tpRNFL - Total B Cells - Plasma B Cells	0
Total Treg - pRNFL Change - Th1/Th17 - Atypical B Memory	6
Total Treg - B Memory - Atypical B Memory	6
Total Treg - Th1 Classic - Atypical B Memory	5
Total Treg - pRNFL Change - Th1/Th17 - B Mature - Atypical B Memory	0
Total Treg - pRNFL Change - INL Change - Th1 Classic - Atypical B Memory	0
Total Treg - pRNFL Change - Th1/Th17 - Th1 Classic - Atypical B Memory	1
Total Treg - pRNFL Change - INL - Th1 Classic - Atypical B Memory	0
Total Treg - pRNFL Change - INL Change - CD56 Dim - Atypical B Memory	1
Total Treg - B Memory - B Reg - Atypical B Memory	3
Total Treg - B Reg - Atypical B Memory	9
Total Treg - pRNFL Change - Th1/Th17 - Natural T	7
Total Treg - B Memory - Natural T	12
Total Treg - Natural T	63
Total Treg - Naive Treg - Natural T	29
Total Treg - Plasma B Cells - Natural T	15
Total Treg - Total T Cells - Natural T	23
Total Treg - pRNFL Change - Th1/Th17 - Th17 - Natural T	0
Total Treg - pRNFL Change - Th1/Th17 - CD56 Bright - Natural T	0
Total Treg - pRNFL Change - TMV Change - Total CD4 Teff - Natural T	0
Total Treg - pRNFL Change - INL - Th17 - Natural T	0
Total Treg - pRNFL Change - INL Change - CD56 Dim	4
Total Treg - B Memory - CD56 Dim	8
Total Treg - Plasma B Cells - CD56 Dim	11
Total Treg - pRNFL Change - INL - INL Change - CD56 Dim	0
Total Treg - pRNFL Change - HCVA - INL Change - CD56 Dim	2
Total Treg - pRNFL Change - Th1/Th17 - CD56 Bright - CD56 Dim	1
Total Treg - pRNFL Change - INL - Total B Cells - CD56 Dim	0
Total Treg - pRNFL Change - Th1/Th17 - B Mature - CD56 Dim	0
Total Treg - pRNFL Change - TMV Change - Total CD4 Teff - CD56 Dim	0
Total Treg - pRNFL Change - Th1/Th17 - Natural T - CD56 Dim	4
Total Treg - pRNFL Change - Th1/Th17 - CD56 Bright	6
Total Treg - CD56 Bright	64
Total Treg - pRNFL Change - tpRNFL - CD56 Bright	0
Total Treg - Naive Treg - CD56 Bright	28
Total Treg - pRNFL Change - INL Change - NGMV - CD56 Bright	0
Total Treg - pRNFL Change - Th1/Th17 - Th1 Non-Classic - CD56 Bright	0
Total Treg - pRNFL Change - INL - NGMV - CD56 Bright	0
Total Treg - pRNFL Change - HCVA - NGMV - CD56 Bright	0
Total Treg - pRNFL Change - INL - Total B Cells - CD56 Bright	0
Total Treg - Th1 Classic - CD56 Bright	6
Total Treg - pRNFL Change - INL - CD56 Neg	3
Total Treg - pRNFL Change - INL Change - INL - CD56 Neg	1
Total Treg - pRNFL Change - HCVA - INL - CD56 Neg	2
Total Treg - pRNFL Change - INL Change - mRNFL - CD56 Neg	0
Total Treg - pRNFL Change - INL Change - T2LV - CD56 Neg	0
Total Treg - pRNFL Change - INL - mRNFL - CD56 Neg	0
Total Treg - pRNFL Change - INL - T2LV - CD56 Neg	0
Total Treg - pRNFL Change - INL Change - pRNFL - CD56 Neg	0
Total Treg - pRNFL Change - HCVA - pRNFL - CD56 Neg	1
Total Treg - pRNFL Change - INL - pRNFL - CD56 Neg	0
Total Treg - pRNFL Change - TMV Change - Total CD4 Teff	0
Total Treg - pRNFL Change - TRT Change - Total CD4 Teff	1
Total Treg - Naive Treg - Total CD4 Teff	24
Total Treg - Total CD4 Teff	50
Total Treg - pRNFL Change - INL Change - mRNFL - Total CD4 Teff	0
Total Treg - Total T Cells - Total CD4 Teff	20
Total Treg - pRNFL Change - INL - mRNFL - Total CD4 Teff	0
Total Treg - pRNFL Change - Th1/Th17 - Th1 Non-Classic - Total CD4 Teff	0
Total Treg - pRNFL Change - TMV Change - TRT Change - Total CD4 Teff	0
Total Treg - pRNFL Change - Th1/Th17 - CD56 Bright - Total CD4 Teff	0
Total Treg - Th1 Classic	41
Total Treg - pRNFL Change - INL Change - Th1 Classic	3
Total Treg - pRNFL Change - Th1/Th17 - Th1 Classic	5
Total Treg - pRNFL Change - INL - Th1 Classic	3
Total Treg - Naive Treg - Th1 Classic	26
Total Treg - pRNFL Change - INL Change - mRNFL Change - Th1 Classic	0
Total Treg - pRNFL Change - INL Change - mRNFL - Th1 Classic	0
Total Treg - pRNFL Change - INL Change - NGMV - Th1 Classic	0
Total Treg - pRNFL Change - INL Change - INL - Th1 Classic	0
Total Treg - pRNFL Change - INL Change - T2LV - Th1 Classic	0
Total Treg - pRNFL Change - Th1/Th17 - Th1 Non-Classic	1
Total Treg - Th1 Non-Classic	51
Total Treg - Naive Treg - Th1 Non-Classic	32
Total Treg - pRNFL Change - INL Change - mRNFL - Th1 Non-Classic	0
Total Treg - pRNFL Change - INL Change - NGMV - Th1 Non-Classic	0
Total Treg - pRNFL Change - INL Change - T2LV - Th1 Non-Classic	0
Total Treg - pRNFL Change - INL Change - pRNFL - Th1 Non-Classic	0
Total Treg - pRNFL Change - HCVA - T2LC - Th1 Non-Classic	1
Total Treg - pRNFL Change - INL - T2LC - Th1 Non-Classic	0
Total Treg - Th1 Classic - Th1 Non-Classic	7
Total Treg - pRNFL Change - Th1/Th17 - Th17	5
Total Treg - pRNFL Change - INL - Th17	3
Total Treg - Th17	51
Total Treg - Naive Treg - Th17	26
Total Treg - pRNFL Change - INL Change - mRNFL - Th17	0
Total Treg - pRNFL Change - INL Change - INL - Th17	1
Total Treg - pRNFL Change - Th1/Th17 - Th1 Non-Classic - Th17	0
Total Treg - pRNFL Change - INL Change - pRNFL - Th17	0
Total Treg - pRNFL Change - HCVA - T2LC - Th17	1
Total Treg - pRNFL Change - INL - T2LC - Th17	0
Total Treg - pRNFL Change - Th1/Th17	59
Total Treg - Naive Treg - Th1/Th17	42
Total Treg - Th1 Classic - Th1/Th17	8
Total Treg - pRNFL Change - INL - Th17 - Th1/Th17	0
Total Treg - pRNFL Change - INL Change - Th1 Classic - Th1/Th17	0
Total Treg - pRNFL Change - INL - Th1 Classic - Th1/Th17	0
Total Treg - CD56 Bright - Th1/Th17	17
Total Treg - Th17 - Th1/Th17	9
Total Treg - pRNFL Change - tpRNFL - CD56 Bright - Th1/Th17	0
Total Treg - Th1 Non-Classic - Th1/Th17	11
Naive Treg - Th1 Classic - T2LV - MS Subtype	9
Naive Treg - Th1 Classic - mRNFL - MS Subtype	10
Naive Treg - Th1 Classic - NGMV - MS Subtype	10
Naive Treg - Th1 Classic - NBV - MS Subtype	10
Naive Treg - Th1 Classic - INL - MS Subtype	8
Naive Treg - NWMV Change - NGMV - MS Subtype	4
Naive Treg - NWMV Change - mRNFL - MS Subtype	7
Naive Treg - Th1 Classic - GCIPL - MS Subtype	9
Naive Treg - Th1 Non-Classic - mRNFL - MS Subtype	10
Naive Treg - Th1 Non-Classic - T2LV - MS Subtype	11
Naive Treg - Th1 Classic - T2LC - Years with Disease	8
Naive Treg - Th1 Classic - mRNFL - Years with Disease	9
Naive Treg - Th1 Classic - NGMV - Years with Disease	7
Naive Treg - Th1 Classic - T2LV - Years with Disease	7
Naive Treg - Th1 Classic - INL Change - Years with Disease	9
Naive Treg - Th1 Classic - NBV - Years with Disease	7
Naive Treg - NWMV Change - NGMV - Years with Disease	2
Naive Treg - NWMV Change - mRNFL - Years with Disease	6
Naive Treg - Th1 Classic - GCIPL - Years with Disease	7
Naive Treg - NWMV Change - NGMV Change - Years with Disease	1
Naive Treg - Th1 Classic - NGMV - Years since Relapse	16
Naive Treg - Th1 Classic - NBV - Years since Relapse	15
Naive Treg - NWMV Change - NGMV - Years since Relapse	8
Naive Treg - NWMV Change - 9HPT - Years since Relapse	11
Naive Treg - Th1 Non-Classic - NGMV - Years since Relapse	16
Naive Treg - NWMV Change - NBV - Years since Relapse	9
Naive Treg - B Memory - NBV - Years since Relapse	17
Naive Treg - Total B Cells - NGMV - Years since Relapse	24
Naive Treg - NGMV - Years since Relapse	66
Naive Treg - CD56 Bright - NGMV - Years since Relapse	20
Naive Treg - Th1 Classic - T2LC - EDSS	8
Naive Treg - Th1 Classic - T2LV - EDSS	5
Naive Treg - Th1 Classic - mRNFL - EDSS	9
Naive Treg - Th1 Classic - NGMV - EDSS	6
Naive Treg - Th1 Classic - INL Change - EDSS	9
Naive Treg - Th1 Classic - NBV - EDSS	7
Naive Treg - Th1 Classic - INL - EDSS	7
Naive Treg - NWMV Change - NGMV - EDSS	3
Naive Treg - NWMV Change - mRNFL - EDSS	5
Naive Treg - NWMV Change - NGMV Change - EDSS	1
Naive Treg - Th1 Classic - GCIPL - EDSS Change	17
Naive Treg - Th1 Classic - INL - EDSS Change	17
Naive Treg - NWMV Change - GCIPL - EDSS Change	12
Naive Treg - NWMV Change - INL - EDSS Change	9
Naive Treg - NWMV Change - HCVA Change - EDSS Change	6
Naive Treg - Th1/Th17 - ORL - EDSS Change	14
Naive Treg - Th1 Classic - ORL - EDSS Change	15
Naive Treg - NWMV Change - ORL - EDSS Change	13
Naive Treg - Total Treg - INL - EDSS Change	20
Naive Treg - Total B Cells - INL - EDSS Change	25
Naive Treg - Th1 Classic - INL - EDSS Increase?	22
Naive Treg - NWMV Change - INL - EDSS Increase?	16
Naive Treg - NWMV Change - HCVA Change - EDSS Increase?	9
Naive Treg - Total Treg - INL - EDSS Increase?	26
Naive Treg - Total B Cells - INL - EDSS Increase?	31
Naive Treg - Th17 - INL - EDSS Increase?	26
Naive Treg - Th1 Classic - GCIPL - EDSS Change - EDSS Increase?	0
Naive Treg - Th1 Classic - INL - EDSS Change - EDSS Increase?	0
Naive Treg - Th1/Th17 - Th17 - INL - EDSS Increase?	1
Naive Treg - Th1 Classic - mRNFL - INL - EDSS Increase?	3
Naive Treg - Th1 Classic - mRNFL - uGMSSS	10
Naive Treg - Th1 Classic - T2LV - uGMSSS	9
Naive Treg - Th1 Classic - NGMV - uGMSSS	9
Naive Treg - Th1 Classic - NBV - uGMSSS	9
Naive Treg - Th1 Classic - INL - uGMSSS	9
Naive Treg - NWMV Change - NGMV - uGMSSS	5
Naive Treg - NWMV Change - mRNFL - uGMSSS	6
Naive Treg - NWMV Change - NGMV Change - uGMSSS	1
Naive Treg - Th1 Non-Classic - mRNFL - uGMSSS	9
Naive Treg - Th1 Non-Classic - T2LV - uGMSSS	13
Naive Treg - Th1 Classic - T2LV - gARMSS	9
Naive Treg - Th1 Classic - T2LC - gARMSS	9
Naive Treg - Th1 Classic - mRNFL - gARMSS	10
Naive Treg - Th1 Classic - NGMV - gARMSS	8
Naive Treg - Th1 Classic - NBV - gARMSS	8
Naive Treg - NWMV Change - NGMV - gARMSS	5
[truncated: 30,303 more rows]
