# Supplementary material for: Multiscale networks in multiple sclerosis
Source: PLoS Comput Biol. 2024 Feb 8;20(2):e1010980. doi: 10.1371/journal.pcbi.1010980 (PMC10852301; doi:10.1371/journal.pcbi.1010980)
Supplement: S5 File — (XLSX) [file pcbi.1010980.s011.xlsx]

## Sheet: S5
Path	Mean	Std. Dev.	Confidence
Total T Cells - Total CD8 - NGMV - MS Subtype	7.24273	1.48239	0.290549
Total T Cells - Total CD8 - T2LV - MS Subtype	7.28363	1.49507	0.293034
Total T Cells - B Memory - mRNFL - MS Subtype	7.71123	1.71616	0.336368
Total T Cells - B Memory - T2LV - MS Subtype	7.71595	1.74287	0.341602
Total T Cells - B Memory - NBV - MS Subtype	7.73855	1.70617	0.33441
Total T Cells - Total CD8 - NGMV - mRNFL - MS Subtype	8.41572	1.49109	0.292253
Total T Cells - Total CD8 - NGMV - 9HPT - MS Subtype	8.42353	1.48883	0.29181
Total T Cells - Total CD8 - NGMV - SDMT - MS Subtype	8.42711	1.46346	0.286839
Total T Cells - Total CD8 - T2LV - NGMV - MS Subtype	8.45342	1.49819	0.293645
Total T Cells - Total CD8 - T2LV - SDMT - MS Subtype	8.45642	1.47835	0.289757
Total T Cells - Total CD8 - NGMV - Years with Disease	7.24437	1.47363	0.288832
Total T Cells - Total CD8 - T2LV - Years with Disease	7.27416	1.48493	0.291046
Total T Cells - Total CD8 - tpRNFL - Years with Disease	7.54344	1.5099	0.295941
Total T Cells - B Memory - mRNFL - Years with Disease	7.70416	1.71849	0.336823
Total T Cells - B Memory - T2LV - Years with Disease	7.70648	1.73805	0.340659
Total T Cells - B Memory - NBV - Years with Disease	7.73706	1.70955	0.335072
Total T Cells - B Memory - T2LC - Years with Disease	7.74061	1.72923	0.338929
Total T Cells - Total CD8 - NGMV - mRNFL - Years with Disease	8.40865	1.48298	0.290663
Total T Cells - Total CD8 - NGMV - SDMT - Years with Disease	8.41372	1.46235	0.28662
Total T Cells - Total CD8 - T2LV - SDMT - Years with Disease	8.44302	1.47467	0.289035
Total T Cells - Total CD8 - NGMV - Years since Relapse	7.24849	1.47887	0.289859
Total T Cells - B Memory - NBV - Years since Relapse	7.73548	1.70712	0.334596
Total T Cells - Total CD8 - NGMV - SDMT - Years since Relapse	8.41507	1.46714	0.287559
Total T Cells - Total CD8 - NGMV - 9HPT Change - Years since Relapse	8.41681	1.47003	0.288125
Total T Cells - Total CD8 - T2LV - SDMT - Years since Relapse	8.44437	1.47602	0.2893
Total T Cells - Total CD8 - NGMV - Years with Disease - Years since Relapse	8.42738	1.4832	0.290708
Total T Cells - Total CD8 - NGMV - 9HPT - Years since Relapse	8.42898	1.48618	0.291292
Total T Cells - Total CD8 - NGMV - NBV - Years since Relapse	8.42949	1.4831	0.290688
Total T Cells - Total CD8 - NGMV - T25WT Change - Years since Relapse	8.43133	1.46067	0.286291
Total T Cells - Total CD8 - T2LV - Years with Disease - Years since Relapse	8.45717	1.49088	0.292212
Total T Cells - Total CD8 - NGMV - EDSS	7.25101	1.47854	0.289794
Total T Cells - Total CD8 - T2LV - EDSS	7.28586	1.48842	0.29173
Total T Cells - B Memory - mRNFL - EDSS	7.7168	1.71377	0.335898
Total T Cells - B Memory - T2LV - EDSS	7.71819	1.74363	0.341751
Total T Cells - B Memory - NBV - EDSS	7.74225	1.70823	0.334813
Total T Cells - B Memory - T2LC - EDSS	7.7458	1.72459	0.33802
Total T Cells - Total CD8 - NGMV - 9HPT Change - EDSS	8.41655	1.47628	0.28935
Total T Cells - Total CD8 - NGMV - mRNFL - EDSS	8.42129	1.48897	0.291837
Total T Cells - Total CD8 - NGMV - 9HPT - EDSS	8.42458	1.48526	0.291112
Total T Cells - Total CD8 - NGMV - SDMT - EDSS	8.42461	1.47228	0.288568
Total T Cells - Total CD8 - NGMV - EDSS - EDSS Change	10.3663	1.90397	0.373179
Total T Cells - Total CD8 - T2LV - EDSS - EDSS Change	10.4012	1.88215	0.368902
Total T Cells - Total CD8 - NGMV - uGMSSS - EDSS Change	10.4004	1.89938	0.372278
Total T Cells - Total CD8 - NGMV - gARMSS - EDSS Change	10.386	1.83647	0.359948
Total T Cells - Total CD8 - NGMV - MS Subtype - EDSS Change	10.4225	1.90395	0.373175
Total T Cells - Total CD8 - NGMV - HCVA Change - EDSS Change	10.4253	1.94224	0.38068
Total T Cells - Total CD8 - T2LV - gARMSS - EDSS Change	10.4206	1.8361	0.359877
Total T Cells - Total CD8 - T2LV - HCVA Change - EDSS Change	10.4617	1.94964	0.382129
Total T Cells - Total CD8 - NGMV - INL - EDSS Change	10.4348	1.89717	0.371845
Total T Cells - Total CD8 - T2LV - uGMSSS - EDSS Change	10.4467	1.88782	0.370012
Total T Cells - Total CD8 - NGMV - EDSS - EDSS Increase?	10.4018	1.88677	0.369806
Total T Cells - Total CD8 - T2LV - EDSS - EDSS Increase?	10.4366	1.86919	0.366361
Total T Cells - Total CD8 - NGMV - uGMSSS - EDSS Increase?	10.3976	1.86338	0.365223
Total T Cells - Total CD8 - NGMV - HCVA Change - EDSS Increase?	10.4503	1.93837	0.379921
Total T Cells - Total CD8 - T2LV - uGMSSS - EDSS Increase?	10.4439	1.85531	0.36364
Total T Cells - Total CD8 - NGMV - gARMSS - EDSS Increase?	10.4319	1.87489	0.367478
Total T Cells - Total CD8 - T2LV - HCVA Change - EDSS Increase?	10.4867	1.94364	0.380954
Total T Cells - Total CD8 - NGMV - INL - EDSS Increase?	10.4603	1.89406	0.371237
Total T Cells - Total CD8 - T2LV - gARMSS - EDSS Increase?	10.4665	1.87463	0.367428
Total T Cells - Total CD8 - T2LV - INL - EDSS Increase?	10.4999	1.89007	0.370454
Total T Cells - Total CD8 - NGMV - uGMSSS	7.24311	1.47709	0.28951
Total T Cells - Total CD8 - T2LV - uGMSSS	7.28941	1.48459	0.29098
Total T Cells - B Memory - mRNFL - uGMSSS	7.71128	1.72023	0.337164
Total T Cells - B Memory - T2LV - uGMSSS	7.72173	1.73764	0.340577
Total T Cells - B Memory - NBV - uGMSSS	7.73962	1.71131	0.335416
Total T Cells - Total CD8 - NGMV - mRNFL - uGMSSS	8.41577	1.49108	0.292252
Total T Cells - Total CD8 - NGMV - 9HPT Change - uGMSSS	8.42248	1.4649	0.28712
Total T Cells - Total CD8 - NGMV - 9HPT - uGMSSS	8.42465	1.47877	0.28984
Total T Cells - Total CD8 - NGMV - SDMT - uGMSSS	8.4251	1.46823	0.287772
Total T Cells - Total CD8 - T2LV - NGMV - uGMSSS	8.45379	1.49138	0.29231
Total T Cells - Total CD8 - NGMV - gARMSS	7.25145	1.46847	0.287819
Total T Cells - Total CD8 - T2LV - gARMSS	7.28607	1.47934	0.28995
Total T Cells - B Memory - mRNFL - gARMSS	7.71908	1.70873	0.33491
Total T Cells - B Memory - T2LV - gARMSS	7.71839	1.73238	0.339546
Total T Cells - B Memory - NBV - gARMSS	7.75196	1.69862	0.33293
Total T Cells - B Memory - T2LC - gARMSS	7.75039	1.72306	0.33772
Total T Cells - Total CD8 - NGMV - mRNFL - gARMSS	8.42357	1.4791	0.289904
Total T Cells - Total CD8 - NGMV - 9HPT - gARMSS	8.42526	1.48263	0.290596
Total T Cells - Total CD8 - NGMV - 9HPT Change - gARMSS	8.42696	1.46293	0.286733
Total T Cells - Total CD8 - NGMV - SDMT - gARMSS	8.43152	1.45737	0.285644
Total T Cells - Total CD8 - NGMV - T25WT	7.24852	1.47923	0.289929
Total T Cells - Total CD8 - T2LV - T25WT	7.28261	1.48916	0.291876
Total T Cells - B Memory - mRNFL - T25WT	7.71161	1.72937	0.338956
Total T Cells - B Memory - T2LV - T25WT	7.71494	1.74967	0.342935
Total T Cells - B Memory - NBV - T25WT	7.74033	1.71795	0.336718
Total T Cells - Total CD8 - NGMV - mRNFL - T25WT	8.4161	1.49338	0.292703
Total T Cells - Total CD8 - NGMV - 9HPT Change - T25WT	8.41966	1.47252	0.288613
Total T Cells - Total CD8 - NGMV - 9HPT - T25WT	8.42516	1.49086	0.292209
Total T Cells - Total CD8 - NGMV - SDMT - T25WT	8.42776	1.4672	0.28757
Total T Cells - Total CD8 - NGMV - T2LV - T25WT	8.43154	1.48592	0.291241
Total T Cells - Total CD8 - NGMV - T25WT Change	7.2438	1.46097	0.286351
Total T Cells - Total CD8 - T2LV - T25WT Change	7.28159	1.48233	0.290537
Total T Cells - B Memory - mRNFL - T25WT Change	7.71237	1.71144	0.335442
Total T Cells - B Memory - T2LV - T25WT Change	7.71391	1.73634	0.340322
Total T Cells - B Memory - NBV - T25WT Change	7.73639	1.70487	0.334154
Total T Cells - Total CD8 - NGMV - mRNFL - T25WT Change	8.41687	1.47932	0.289947
Total T Cells - Total CD8 - NGMV - SDMT - T25WT Change	8.41835	1.45144	0.284483
Total T Cells - Total CD8 - T2LV - SDMT - T25WT Change	8.44765	1.46558	0.287253
Total T Cells - Total CD8 - T2LV - NGMV - T25WT Change	8.45448	1.4781	0.289708
Total T Cells - Total CD8 - NGMV - T2LV - T25WT Change	8.43052	1.47681	0.289454
Total T Cells - Total CD8 - NGMV - 9HPT	7.24176	1.47633	0.289361
Total T Cells - Total CD8 - T2LV - 9HPT	7.2748	1.48649	0.291352
Total T Cells - NWMV Change - 9HPT	6.88767	1.28307	0.251482
Total T Cells - B Memory - mRNFL - 9HPT	7.70463	1.71921	0.336966
Total T Cells - B Memory - T2LV - 9HPT	7.70713	1.73694	0.340441
Total T Cells - B Memory - NBV - 9HPT	7.73837	1.70728	0.334627
Total T Cells - B Memory - T2LC - 9HPT	7.73825	1.73152	0.339378
Total T Cells - Total CD8 - NGMV - mRNFL - 9HPT	8.40912	1.4899	0.292021
Total T Cells - Total CD8 - NGMV - 9HPT Change - 9HPT	8.41027	1.4684	0.287806
Total T Cells - Total CD8 - NGMV - SDMT - 9HPT	8.41305	1.4641	0.286964
Total T Cells - Total CD8 - NGMV - 9HPT Change	7.23693	1.46764	0.287657
Total T Cells - B Memory - mRNFL - 9HPT Change	7.69816	1.71508	0.336155
Total T Cells - B Memory - NBV - 9HPT Change	7.73563	1.70062	0.333322
Total T Cells - Total CD8 - NGMV - mRNFL - 9HPT Change	8.40265	1.48092	0.29026
Total T Cells - Total CD8 - NGMV - 9HPT - 9HPT Change	8.4151	1.47711	0.289513
Total T Cells - Total CD8 - NGMV - SDMT - 9HPT Change	8.41816	1.45374	0.284933
Total T Cells - Total CD8 - T2LV - NGMV - 9HPT Change	8.44761	1.48489	0.291039
Total T Cells - Total CD8 - T2LV - mRNFL - 9HPT Change	8.44826	1.49632	0.293278
Total T Cells - Total CD8 - T2LV - SDMT - 9HPT Change	8.44747	1.46942	0.288006
Total T Cells - Total CD8 - T2LV - 9HPT - 9HPT Change	8.44814	1.4871	0.291472
Total T Cells - Total CD8 - NGMV - SDMT	7.24175	1.46519	0.287177
Total T Cells - Total CD8 - T2LV - SDMT	7.27105	1.4783	0.289746
Total T Cells - B Memory - mRNFL - SDMT	7.7005	1.71177	0.335507
Total T Cells - B Memory - T2LV - SDMT	7.70337	1.73213	0.339498
Total T Cells - B Memory - NBV - SDMT	7.73275	1.70048	0.333294
Total T Cells - B Memory - T2LC - SDMT	7.73471	1.7206	0.337238
Total T Cells - Total CD8 - NGMV - mRNFL - SDMT	8.40499	1.47677	0.289448
Total T Cells - Total CD8 - NGMV - 9HPT - SDMT	8.41306	1.4752	0.289138
Total T Cells - Total CD8 - NGMV - 9HPT Change - SDMT	8.41335	1.45647	0.285468
Total T Cells - Total CD8 - NGMV - Years with Disease - SDMT	8.41634	1.47117	0.288349
Total T Cells - Total CD8 - tpRNFL - SDMT Change	7.86841	1.51181	0.296315
Total T Cells - B Memory - mRNFL - SDMT Change	8.00234	1.73526	0.340112
Total T Cells - Total CD8 - NGMV - HCVA Change - SDMT Change	8.63901	1.49376	0.292777
Total T Cells - Total CD8 - T2LV - HCVA Change - SDMT Change	8.67537	1.52321	0.29855
Total T Cells - Total CD8 - NGMV - INL Change - SDMT Change	8.65177	1.48497	0.291054
Total T Cells - Total CD8 - NGMV - SDMT - SDMT Change	8.6671	1.47942	0.289966
Total T Cells - Total CD8 - T2LV - SDMT - SDMT Change	8.6964	1.50352	0.29469
Total T Cells - Total CD8 - T2LV - INL Change - SDMT Change	8.69042	1.51642	0.297218
Total T Cells - Total CD8 - NGMV - mRNFL - SDMT Change	8.70684	1.49236	0.292502
Total T Cells - Total CD8 - NGMV - INL - SDMT Change	8.71667	1.48959	0.29196
Total T Cells - Total CD8 - NGMV - LCVA	7.24906	1.47617	0.289329
Total T Cells - Total CD8 - T2LV - LCVA	7.28669	1.49431	0.292884
Total T Cells - Total CD8 - tpRNFL - LCVA	7.53418	1.50951	0.295864
Total T Cells - B Memory - mRNFL - LCVA	7.71542	1.71483	0.336107
Total T Cells - B Memory - T2LV - LCVA	7.71901	1.73816	0.340679
Total T Cells - B Memory - NBV - LCVA	7.74154	1.71133	0.33542
Total T Cells - B Memory - T2LC - LCVA	7.74128	1.72408	0.33792
Total T Cells - Total CD8 - NGMV - mRNFL - LCVA	8.41991	1.48933	0.291909
Total T Cells - Total CD8 - NGMV - 9HPT - LCVA	8.42271	1.48917	0.291878
Total T Cells - Total CD8 - NGMV - 9HPT Change - LCVA	8.4228	1.47408	0.28892
Total T Cells - Total CD8 - NGMV - LCVA Change	8.0201	1.64874	0.323153
Total T Cells - Total CD8 - T2LV - LCVA Change	8.05093	1.70199	0.333591
Total T Cells - NWMV Change - LCVA Change	7.2107	1.2864	0.252134
Total T Cells - Total CD8 - tpRNFL - LCVA Change	8.35968	1.61751	0.317031
Total T Cells - B Memory - T2LV - LCVA Change	8.48325	1.91816	0.375959
Total T Cells - Total CD8 - NGMV - T25WT - LCVA Change	9.1814	1.6938	0.331985
Total T Cells - Total CD8 - NGMV - HCVA Change - LCVA Change	9.16277	1.66074	0.325504
Total T Cells - Total CD8 - T2LV - T25WT - LCVA Change	9.21549	1.73649	0.340352
Total T Cells - Total CD8 - T2LV - HCVA Change - LCVA Change	9.19913	1.6965	0.332514
Total T Cells - Total CD8 - NGMV - T2LV - LCVA Change	9.19985	1.67174	0.327662
Total T Cells - Total CD8 - NGMV - HCVA	7.24334	1.46746	0.287623
Total T Cells - B Memory - T2LC - HCVA	7.73974	1.72592	0.33828
Total T Cells - Total CD8 - NGMV - 9HPT - HCVA	8.4242	1.48729	0.291508
Total T Cells - Total CD8 - NGMV - Years with Disease - HCVA	8.42603	1.47617	0.289329
Total T Cells - Total CD8 - NGMV - SDMT - HCVA	8.42801	1.46266	0.286682
Total T Cells - Total CD8 - T2LV - NGMV - HCVA	8.45402	1.48371	0.290807
Total T Cells - Total CD8 - T2LV - Years with Disease - HCVA	8.45582	1.4874	0.291531
Total T Cells - Total CD8 - T2LV - SDMT - HCVA	8.45732	1.47662	0.289417
Total T Cells - Total CD8 - T2LV - 9HPT - HCVA	8.45724	1.49554	0.293126
Total T Cells - Total CD8 - NGMV - INL Change - HCVA	8.43598	1.47191	0.288495
Total T Cells - Total CD8 - NGMV - HCVA Change	7.2477	1.47574	0.289244
Total T Cells - Total CD8 - T2LV - HCVA Change	7.28405	1.49621	0.293257
Total T Cells - Total CD8 - tpRNFL - HCVA Change	7.55024	1.51706	0.297343
Total T Cells - NWMV Change - HCVA Change	6.90861	1.27391	0.249686
Total T Cells - B Memory - mRNFL - HCVA Change	7.71507	1.7169	0.336513
Total T Cells - B Memory - T2LV - HCVA Change	7.71637	1.73938	0.340919
Total T Cells - B Memory - NBV - HCVA Change	7.74497	1.70184	0.333562
Total T Cells - Total CD8 - NGMV - mRNFL - HCVA Change	8.41956	1.48587	0.29123
Total T Cells - Total CD8 - NGMV - 9HPT Change - HCVA Change	8.42316	1.47237	0.288584
Total T Cells - Total CD8 - NGMV - T25WT Change - HCVA Change	8.43	1.46486	0.287112
Total T Cells - Total CD8 - NGMV - pRNFL	7.26768	1.48264	0.290597
Total T Cells - Total CD8 - T2LV - pRNFL	7.30492	1.48754	0.291558
Total T Cells - Total CD8 - tpRNFL - pRNFL	7.5467	1.51359	0.296663
Total T Cells - B Memory - mRNFL - pRNFL	7.72862	1.7102	0.3352
Total T Cells - B Memory - T2LV - pRNFL	7.73724	1.73314	0.339695
Total T Cells - B Memory - NBV - pRNFL	7.75807	1.70187	0.333567
Total T Cells - B Memory - T2LC - pRNFL	7.75783	1.72297	0.337702
Total T Cells - B Memory - Total Treg - pRNFL	7.75487	1.75612	0.3442
Total T Cells - Total CD8 - NGMV - mRNFL - pRNFL	8.43311	1.48498	0.291056
Total T Cells - Total CD8 - NGMV - 9HPT - pRNFL	8.45067	1.48954	0.291949
Total T Cells - Total CD8 - Th1/Th17 - pRNFL Change	7.6031	1.44857	0.28392
Total T Cells - Total CD8 - tpRNFL - pRNFL Change	7.9754	1.51219	0.296388
Total T Cells - B Memory - Total Treg - pRNFL Change	8.05163	1.81911	0.356546
Total T Cells - Total CD8 - NGMV - INL Change - pRNFL Change	8.81012	1.50889	0.295743
Total T Cells - Total CD8 - NGMV - INL - pRNFL Change	8.81609	1.51427	0.296797
Total T Cells - Total CD8 - NGMV - HCVA - pRNFL Change	8.82543	1.50961	0.295884
Total T Cells - Total CD8 - T2LV - INL Change - pRNFL Change	8.84877	1.52926	0.299735
Total T Cells - Total CD8 - T2LV - INL - pRNFL Change	8.85566	1.52886	0.299657
Total T Cells - Total CD8 - TF65 - Th1/Th17 - pRNFL Change	8.90109	1.55323	0.304434
Total T Cells - Total CD8 - Total B Cells - Total Treg - pRNFL Change	8.91763	1.49257	0.292544
Total T Cells - B Memory - mRNFL	6.52873	1.71729	0.336588
Total T Cells - Total CD8 - NGMV - mRNFL	7.23322	1.47695	0.289482
Total T Cells - Total CD8 - T2LV - mRNFL	7.27883	1.48943	0.291929
Total T Cells - Total CD8 - tpRNFL - mRNFL	7.53791	1.51294	0.296536
Total T Cells - Total CD8 - B Memory - mRNFL	7.65748	1.41058	0.276474
Total T Cells - NWMV Change - mRNFL	6.88867	1.28115	0.251105
Total T Cells - B Memory - T2LV - mRNFL	7.71116	1.73502	0.340064
Total T Cells - B Memory - NBV - mRNFL	7.73218	1.70276	0.33374
Total T Cells - B Memory - Total Treg - mRNFL	7.72201	1.75308	0.343604
Total T Cells - B Memory - T2LC - mRNFL	7.73117	1.72697	0.338487
Total T Cells - NWMV Change - mRNFL Change	6.91874	1.28431	0.251724
Total T Cells - B Memory - mRNFL - mRNFL Change	7.73496	1.71901	0.336927
Total T Cells - Total CD8 - NGMV - mRNFL - mRNFL Change	8.43945	1.50496	0.294973
Total T Cells - Total CD8 - NGMV - T25WT Change - mRNFL Change	8.45885	1.48278	0.290624
Total T Cells - Total CD8 - NGMV - INL Change - mRNFL Change	8.4595	1.48557	0.291172
Total T Cells - Total CD8 - T2LV - mRNFL - mRNFL Change	8.48506	1.52512	0.298923
Total T Cells - Total CD8 - NGMV - INL - mRNFL Change	8.45964	1.50086	0.294169
Total T Cells - Total CD8 - NGMV - HCVA Change - mRNFL Change	8.46466	1.4978	0.293568
Total T Cells - Total CD8 - NGMV - T25WT - mRNFL Change	8.46593	1.50458	0.294898
Total T Cells - Total CD8 - T2LV - T25WT Change - mRNFL Change	8.49664	1.51276	0.296501
Total T Cells - Total CD8 - tpRNFL	6.19496	1.44485	0.283191
Total T Cells - Total CD8 - Total B Cells - tpRNFL	7.52007	1.47357	0.288819
Total T Cells - B Memory - mRNFL - tpRNFL	7.87168	1.69124	0.331483
Total T Cells - Total CD8 - NGMV - mRNFL - tpRNFL	8.57617	1.50214	0.294419
Total T Cells - Total CD8 - NGMV - LCVA - tpRNFL	8.58829	1.50233	0.294457
Total T Cells - Total CD8 - NGMV - Years with Disease - tpRNFL	8.59285	1.50231	0.294453
Total T Cells - Total CD8 - T2LV - mRNFL - tpRNFL	8.62178	1.51478	0.296898
Total T Cells - Total CD8 - T2LV - Years with Disease - tpRNFL	8.62264	1.51269	0.296488
Total T Cells - Total CD8 - T2LV - LCVA - tpRNFL	8.62591	1.51491	0.296923
Total T Cells - Total CD8 - NGMV - HCVA Change - tpRNFL	8.60298	1.507	0.295373
Total T Cells - Total CD8 - Natural T - TMV	7.4506	1.49497	0.293014
Total T Cells - Total CD8 - tpRNFL - TMV	7.43692	1.4499	0.28418
Total T Cells - Total CD8 - CD8 Treg - TMV	7.52172	1.48452	0.290967
Total T Cells - TMV	7.00831	1.45849	0.285865
Total T Cells - B Memory - Natural T - TMV	7.76929	1.76105	0.345165
Total T Cells - B Memory - mRNFL - TMV	7.83169	1.6972	0.332651
Total T Cells - B Memory - CD4 T Cells - TMV	7.7986	1.77098	0.347112
Total T Cells - B Memory - CD8 Treg - TMV	7.80874	1.76397	0.345738
Total T Cells - B Memory - NBV - TMV	7.86678	1.68955	0.331151
Total T Cells - Total CD8 - NGMV - mRNFL - TMV	8.53618	1.48785	0.291618
Total T Cells - Total CD8 - Natural T - TRT - TMV Change	8.84371	1.56097	0.30595
Total T Cells - Total CD8 - Natural T - GCIPL Change - TMV Change	8.84886	1.57185	0.308083
Total T Cells - Total CD8 - Natural T - Total CD4 Teff - TMV Change	8.86611	1.56406	0.306556
Total T Cells - Total CD8 - Natural T - GCIPL - TMV Change	8.85283	1.56035	0.305829
Total T Cells - Total CD8 - Natural T - TMV - TMV Change	8.87388	1.53207	0.300286
Total T Cells - Total CD8 - tpRNFL - GCIPL - TMV Change	8.81901	1.52	0.297919
Total T Cells - Total CD8 - tpRNFL - TRT - TMV Change	8.82626	1.52031	0.29798
Total T Cells - Total CD8 - CD8 Treg - TRT - TMV Change	8.92323	1.55019	0.303838
Total T Cells - Total CD8 - CD8 Treg - GCIPL - TMV Change	8.91897	1.54382	0.302589
Total T Cells - Total CD8 - CD8 Treg - GCIPL Change - TMV Change	8.92233	1.54646	0.303106
Total T Cells - Total CD8 - Natural T - TRT	7.4291	1.50981	0.295922
Total T Cells - Total CD8 - tpRNFL - TRT	7.41164	1.45946	0.286055
Total T Cells - Total CD8 - CD8 Treg - TRT	7.50861	1.50019	0.294037
Total T Cells - TRT	6.94556	1.43447	0.281157
Total T Cells - B Memory - Natural T - TRT	7.74779	1.78264	0.349398
Total T Cells - B Memory - mRNFL - TRT	7.81772	1.72987	0.339055
Total T Cells - B Memory - CD4 T Cells - TRT	7.7802	1.79164	0.351162
Total T Cells - B Memory - CD8 Treg - TRT	7.79564	1.78559	0.349976
Total T Cells - B Memory - NBV - TRT	7.85553	1.72548	0.338193
Total T Cells - Total CD8 - NGMV - mRNFL - TRT	8.52221	1.51762	0.297454
Total T Cells - Total CD8 - Natural T - TRT - TRT Change	8.84214	1.56903	0.30753
Total T Cells - Total CD8 - Natural T - GCIPL Change - TRT Change	8.83896	1.57846	0.309378
Total T Cells - Total CD8 - Natural T - GCIPL - TRT Change	8.84361	1.57267	0.308244
Total T Cells - Total CD8 - Natural T - Total CD4 Teff - TRT Change	8.85795	1.58337	0.310341
Total T Cells - Total CD8 - Natural T - TMV - TRT Change	8.87105	1.54238	0.302307
Total T Cells - Total CD8 - tpRNFL - GCIPL - TRT Change	8.80979	1.52841	0.299568
Total T Cells - Total CD8 - tpRNFL - TRT - TRT Change	8.82469	1.52406	0.298715
Total T Cells - Total CD8 - CD8 Treg - GCIPL - TRT Change	8.90976	1.55799	0.305365
Total T Cells - Total CD8 - CD8 Treg - TRT - TRT Change	8.92166	1.55824	0.305416
Total T Cells - Total CD8 - CD8 Treg - GCIPL Change - TRT Change	8.91243	1.55441	0.304665
Total T Cells - Total CD8 - Natural T - GCIPL	7.44458	1.51354	0.296653
Total T Cells - Total CD8 - tpRNFL - GCIPL	7.41076	1.46349	0.286844
Total T Cells - Total CD8 - CD8 Treg - GCIPL	7.51073	1.50001	0.294002
Total T Cells - NWMV Change - GCIPL	6.98617	1.27403	0.24971
Total T Cells - B Memory - Natural T - GCIPL	7.76327	1.77895	0.348675
Total T Cells - B Memory - mRNFL - GCIPL	7.82806	1.70687	0.334547
Total T Cells - B Memory - CD4 T Cells - GCIPL	7.78918	1.78757	0.350363
Total T Cells - B Memory - CD8 Treg - GCIPL	7.79776	1.77749	0.348389
Total T Cells - B Memory - NBV - GCIPL	7.85573	1.70583	0.334342
Total T Cells - Total CD8 - NGMV - SDMT - GCIPL	8.53077	1.48445	0.290952
Total T Cells - Total CD8 - Natural T - GCIPL Change	7.44619	1.52927	0.299737
Total T Cells - Total CD8 - CD8 Treg - GCIPL Change	7.51966	1.50726	0.295422
Total T Cells - B Memory - Natural T - GCIPL Change	7.76488	1.80178	0.353149
Total T Cells - B Memory - CD4 T Cells - GCIPL Change	7.80078	1.79715	0.352242
Total T Cells - B Memory - CD8 Treg - GCIPL Change	7.80669	1.7827	0.34941
Total T Cells - Total CD8 - NGMV - INL Change - GCIPL Change	8.58495	1.48916	0.291874
Total T Cells - Total CD8 - NGMV - LCVA - GCIPL Change	8.57906	1.49752	0.293513
Total T Cells - Total CD8 - NGMV - INL - GCIPL Change	8.59567	1.51014	0.295987
Total T Cells - Total CD8 - T2LV - INL Change - GCIPL Change	8.6236	1.51407	0.296757
Total T Cells - Total CD8 - T2LV - LCVA - GCIPL Change	8.61669	1.51902	0.297729
Total T Cells - Total CD8 - NGMV - INL	7.25112	1.47917	0.289916
Total T Cells - Total CD8 - T2LV - INL	7.29069	1.49463	0.292947
Total T Cells - Total CD8 - Total B Cells - INL	7.38746	1.47529	0.289158
Total T Cells - NWMV Change - INL	6.89401	1.28276	0.25142
Total T Cells - B Memory - mRNFL - INL	7.71003	1.71171	0.335495
Total T Cells - B Memory - T2LV - INL	7.72301	1.73764	0.340577
Total T Cells - B Memory - Total Treg - INL	7.73259	1.75288	0.343565
Total T Cells - B Memory - T2LC - INL	7.74964	1.72571	0.338239
Total T Cells - Total CD8 - NGMV - mRNFL - INL	8.41453	1.4851	0.291081
Total T Cells - Total CD8 - NGMV - 9HPT - INL	8.43317	1.49784	0.293576
Total T Cells - Total CD8 - NGMV - INL Change	7.24532	1.47013	0.288145
Total T Cells - Total CD8 - T2LV - INL Change	7.28397	1.49036	0.29211
Total T Cells - B Memory - mRNFL - INL Change	7.71303	1.72302	0.337713
Total T Cells - B Memory - T2LV - INL Change	7.71629	1.74886	0.342776
Total T Cells - B Memory - CD56 Dim - INL Change	7.83611	1.74429	0.341881
Total T Cells - Total CD8 - NGMV - mRNFL - INL Change	8.41752	1.48274	0.290616
Total T Cells - Total CD8 - NGMV - 9HPT - INL Change	8.42493	1.48477	0.291015
Total T Cells - Total CD8 - NGMV - SDMT - INL Change	8.4259	1.46263	0.286675
Total T Cells - Total CD8 - T2LV - SDMT - INL Change	8.4552	1.47637	0.289369
Total T Cells - Total CD8 - T2LV - NGMV - INL Change	8.456	1.48587	0.29123
Total T Cells - Total CD8 - T2LV - ORL	7.79862	1.54089	0.302014
Total T Cells - Total CD8 - NGMV - ORL	7.77886	1.52822	0.299532
Total T Cells - Total CD8 - Natural T - ORL	7.8544	1.59317	0.312261
Total T Cells - Total CD8 - tpRNFL - ORL	7.78476	1.4945	0.292923
Total T Cells - Total CD8 - Total B Cells - ORL	7.8571	1.52436	0.298775
Total T Cells - Total CD8 - CD8 Treg - ORL	7.91497	1.55162	0.304117
Total T Cells - Total CD8 - Th1/Th17 - ORL	7.8853	1.51957	0.297836
Total T Cells - NWMV Change - ORL	7.36997	1.39511	0.273442
Total T Cells - B Memory - B Reg - ORL	8.15552	1.90705	0.373783
Total T Cells - B Memory - Natural T - ORL	8.17309	1.89041	0.370521
Total T Cells - Total CD8 - Total B Cells - ORL Change	7.94377	1.56515	0.306769
Total T Cells - Total CD8 - tpRNFL - ORL Change	7.89666	1.50861	0.295688
Total T Cells - B Memory - T2LC - ORL Change	8.31872	1.75438	0.343859
Total T Cells - Total CD8 - NGMV - T25WT Change - ORL Change	9.0285	1.60014	0.313628
Total T Cells - Total CD8 - T2LV - T25WT Change - ORL Change	9.06629	1.61493	0.316526
Total T Cells - Total CD8 - NGMV - HCVA Change - ORL Change	9.06117	1.64398	0.32222
Total T Cells - Total CD8 - NGMV - T2LC - ORL Change	9.02925	1.59793	0.313194
Total T Cells - Total CD8 - T2LV - T2LC - ORL Change	9.0602	1.60585	0.314746
Total T Cells - Total CD8 - T2LV - HCVA Change - ORL Change	9.09753	1.65683	0.324738
Total T Cells - Total CD8 - KS6B1 - CD56 Bright - ORL Change	9.10802	1.58315	0.310298
Total T Cells - B Memory - T2LC	6.54547	1.71753	0.336635
Total T Cells - Total CD8 - NGMV - T2LC	7.256	1.47861	0.289807
Total T Cells - Total CD8 - T2LV - T2LC	7.28695	1.48896	0.291836
Total T Cells - Total CD8 - B Memory - T2LC	7.67421	1.38801	0.27205
Total T Cells - B Memory - mRNFL - T2LC	7.71444	1.72591	0.338278
Total T Cells - B Memory - T2LV - T2LC	7.71927	1.74803	0.342614
Total T Cells - B Memory - NBV - T2LC	7.74367	1.71462	0.336065
Total T Cells - Total CD8 - NGMV - mRNFL - T2LC	8.41893	1.48373	0.290811
Total T Cells - Total CD8 - NGMV - SDMT - T2LC	8.431	1.46234	0.286618
Total T Cells - Total CD8 - NGMV - 9HPT - T2LC	8.43454	1.48512	0.291084
Total T Cells - NWMV Change - T2LC Change	7.10951	1.30791	0.256351
Total T Cells - B Memory - NBV - T2LC Change	8.02457	1.70935	0.335032
Total T Cells - Total CD8 - Natural T - T2LV Change - T2LC Change	8.69505	1.53272	0.300413
Total T Cells - Total CD8 - NGMV - NBV - T2LC Change	8.71858	1.50938	0.295838
Total T Cells - Total CD8 - T2LV - NBV - T2LC Change	8.75953	1.51245	0.296439
Total T Cells - Total CD8 - B Mature - T2LV Change - T2LC Change	8.76114	1.47731	0.289552
Total T Cells - Total CD8 - NGMV - INL Change - T2LC Change	8.73718	1.49251	0.292532
Total T Cells - Total CD8 - T2LV - INL Change - T2LC Change	8.77583	1.50429	0.294842
Total T Cells - Total CD8 - Natural T - GCIPL Change - T2LC Change	8.80277	1.54701	0.303213
Total T Cells - Total CD8 - CD8 Treg - GCIPL Change - T2LC Change	8.87623	1.53085	0.300047
Total T Cells - Total CD8 - T2LV	6.09535	1.48155	0.290385
Total T Cells - B Memory - T2LV	6.52767	1.73293	0.339653
Total T Cells - Total CD8 - NGMV - T2LV	7.24428	1.47259	0.288628
Total T Cells - Total CD8 - B Memory - T2LV	7.65642	1.41067	0.276491
Total T Cells - B Memory - mRNFL - T2LV	7.71221	1.71852	0.336829
Total T Cells - B Memory - NBV - T2LV	7.73952	1.70521	0.334222
Total T Cells - B Memory - T2LC - T2LV	7.73706	1.73305	0.339678
Total T Cells - B Memory - Naive Treg - T2LV	7.73869	1.75921	0.344806
Total T Cells - T2LV	7.38913	1.33901	0.262446
Total T Cells - Total CD8 - NGMV - mRNFL - T2LV	8.41671	1.48527	0.291112
Total T Cells - Total CD8 - Natural T - T2LV Change	7.48759	1.52492	0.298885
Total T Cells - Total CD8 - B Mature - T2LV Change	7.55368	1.46751	0.287632
Total T Cells - B Memory - Natural T - T2LV Change	7.80628	1.75699	0.34437
Total T Cells - B Memory - NBV - T2LV Change	7.90649	1.70795	0.334759
Total T Cells - B Memory - B Mature - T2LV Change	7.91308	1.75547	0.344071
Total T Cells - Total CD8 - NGMV - 9HPT Change - T2LV Change	8.59711	1.53663	0.30118
Total T Cells - Total CD8 - NGMV - NBV - T2LV Change	8.6005	1.53516	0.300891
Total T Cells - Total CD8 - NGMV - LCVA - T2LV Change	8.60427	1.53754	0.301358
Total T Cells - Total CD8 - T2LV - NBV - T2LV Change	8.64144	1.5455	0.302919
Total T Cells - Total CD8 - T2LV - LCVA - T2LV Change	8.64189	1.54748	0.303306
Total T Cells - B Memory - NBV	6.54996	1.70692	0.334556
Total T Cells - Total CD8 - NGMV - NBV	7.24397	1.47404	0.288912
Total T Cells - Total CD8 - T2LV - NBV	7.28491	1.48946	0.291935
Total T Cells - Total CD8 - B Memory - NBV	7.67871	1.40167	0.274728
Total T Cells - NWMV Change - NBV	6.92418	1.27854	0.250594
Total T Cells - B Memory - mRNFL - NBV	7.71095	1.71193	0.335539
Total T Cells - B Memory - T2LV - NBV	7.71723	1.73126	0.339326
Total T Cells - B Memory - T2LC - NBV	7.73918	1.72428	0.337958
Total T Cells - Total CD8 - NGMV - mRNFL - NBV	8.41544	1.48436	0.290934
Total T Cells - Total CD8 - NGMV - 9HPT Change - NBV	8.42261	1.46749	0.287628
Total T Cells - Total CD8 - B Mature - NBV Change	7.6101	1.47599	0.289294
Total T Cells - NWMV Change - NBV Change	6.99608	1.32493	0.259687
Total T Cells - B Memory - NBV - NBV Change	7.9709	1.75627	0.344229
Total T Cells - B Memory - T2LC - NBV Change	7.98078	1.75906	0.344776
Total T Cells - B Memory - B Mature - NBV Change	7.96949	1.7942	0.351664
Total T Cells - Total CD8 - NGMV - NBV - NBV Change	8.6649	1.56487	0.306715
Total T Cells - Total CD8 - NGMV - SDMT - NBV Change	8.65424	1.53562	0.300982
Total T Cells - Total CD8 - NGMV - Years with Disease - NBV Change	8.6508	1.54721	0.303254
Total T Cells - Total CD8 - T2LV - SDMT - NBV Change	8.68354	1.53864	0.301572
Total T Cells - Total CD8 - T2LV - Years with Disease - NBV Change	8.68059	1.55001	0.303802
Total T Cells - Total CD8 - B Mature - NWMV	7.79257	1.44853	0.283912
Total T Cells - NWMV Change - NWMV	7.20071	1.36772	0.268073
Total T Cells - B Memory - NBV - NWMV	8.06318	1.75788	0.344544
Total T Cells - B Memory - T2LC - NWMV	8.13357	1.74287	0.341602
Total T Cells - B Memory - B Mature - NWMV	8.15196	1.78778	0.350404
Total T Cells - Total CD8 - NGMV - NBV - NWMV	8.75719	1.54357	0.302539
Total T Cells - Total CD8 - T2LV - NBV - NWMV	8.79813	1.54524	0.302868
Total T Cells - Total CD8 - NGMV - Years with Disease - NWMV	8.8258	1.53181	0.300235
Total T Cells - Total CD8 - NGMV - SDMT - NWMV	8.83193	1.51573	0.297083
Total T Cells - Total CD8 - T2LV - Years with Disease - NWMV	8.85559	1.52913	0.29971
Total T Cells - NWMV Change	5.39286	1.30442	0.255667
Total T Cells - Total CD8 - NGMV - NWMV Change	7.53433	1.48134	0.290342
Total T Cells - Total CD8 - Total B Cells - NWMV Change	7.59695	1.46534	0.287206
Total T Cells - Total CD8 - B Mature - NWMV Change	7.6505	1.4297	0.280222
Total T Cells - B Memory - Naive Treg - NWMV Change	7.97135	1.79219	0.351268
Total T Cells - B Memory - CD4 T Cells - NWMV Change	7.98724	1.80911	0.354585
Total T Cells - B Memory - mRNFL - NWMV Change	8.02454	1.74947	0.342896
Total T Cells - B Memory - B Mature - NWMV Change	8.00989	1.78237	0.349345
Total T Cells - B Memory - NBV - NWMV Change	8.08128	1.73041	0.339161
Total T Cells - Total CD8 - NGMV - NGMV Change - NWMV Change	8.7183	1.54516	0.302852
Total T Cells - Total CD8 - NGMV	6.06447	1.47034	0.288186
Total T Cells - Total CD8 - T2LV - NGMV	7.27516	1.48381	0.290827
Total T Cells - Total CD8 - Total B Cells - NGMV	7.37072	1.46373	0.286892
Total T Cells - NWMV Change - NGMV	6.86271	1.2699	0.2489
Total T Cells - B Memory - mRNFL - NGMV	7.69748	1.72722	0.338535
Total T Cells - B Memory - T2LV - NGMV	7.70748	1.74337	0.3417
Total T Cells - B Memory - NBV - NGMV	7.72945	1.70955	0.335073
Total T Cells - B Memory - Naive Treg - NGMV	7.73237	1.75792	0.344552
Total T Cells - B Memory - T2LC - NGMV	7.73699	1.73235	0.339542
Total T Cells - NGMV	7.33015	1.17802	0.230892
Total T Cells - Total CD8 - NGMV - NGMV Change	7.26525	1.49158	0.292351
Total T Cells - Total CD8 - T2LV - NGMV Change	7.31602	1.52767	0.299422
Total T Cells - Total CD8 - Total B Cells - NGMV Change	7.40505	1.52266	0.298441
Total T Cells - Total CD8 - Natural T - NGMV Change	7.43562	1.56808	0.307343
Total T Cells - NWMV Change - NGMV Change	6.84591	1.29475	0.253771
Total T Cells - NGMV Change	7.03033	1.48692	0.291436
Total T Cells - B Memory - mRNFL - NGMV Change	7.74361	1.725	0.338099
Total T Cells - B Memory - T2LV - NGMV Change	7.74834	1.74621	0.342257
Total T Cells - B Memory - Natural T - NGMV Change	7.75431	1.7851	0.349879
Total T Cells - B Memory - Total Treg - NGMV Change	7.76255	1.76844	0.346613
Total T Cells	0	0	0
Total T Cells - B Memory - CD4 T Cells	6.46678	1.7908	0.350998
Total T Cells - Total CD8 - Natural T - CD4 T Cells	7.32695	1.45297	0.284783
Total T Cells - Total CD8 - CD8 Treg - CD4 T Cells	7.40949	1.45243	0.284677
Total T Cells - Total CD8 - B Mature - CD4 T Cells	7.42182	1.43534	0.281327
Total T Cells - Total CD8 - B Memory - CD4 T Cells	7.59553	1.32732	0.260155
Total T Cells - NWMV Change - CD4 T Cells	6.91331	1.32144	0.259003
Total T Cells - CD4 T Cells	6.98199	1.34936	0.264475
Total T Cells - B Memory - B Reg - CD4 T Cells	7.62464	1.81275	0.355298
Total T Cells - B Memory - Natural T - CD4 T Cells	7.64564	1.78019	0.348917
Total T Cells - B Memory - Total Treg - CD4 T Cells	7.72537	1.77471	0.347842
Total T Cells - B Memory - Total Treg	6.48211	1.77049	0.347016
Total T Cells - Total CD8 - Total B Cells - Total Treg	7.34811	1.46052	0.286261
Total T Cells - Total CD8 - Natural T - Total Treg	7.3609	1.50097	0.294189
Total T Cells - Total CD8 - CD8 Treg - Total Treg	7.4402	1.4953	0.293079
Total T Cells - Total CD8 - B Memory - Total Treg	7.61086	1.38991	0.272422
Total T Cells - Total Treg	6.94379	1.48559	0.291175
Total T Cells - B Memory - B Reg - Total Treg	7.65379	1.80654	0.354081
Total T Cells - B Memory - Natural T - Total Treg	7.67959	1.76689	0.346311
Total T Cells - B Memory - Naive Treg - Total Treg	7.68871	1.75022	0.343043
Total T Cells - B Memory - Plasma B Cells - Total Treg	7.69895	1.78312	0.349491
Total T Cells - B Memory - Naive Treg	6.49457	1.76801	0.346529
Total T Cells - Total CD8 - NGMV - Naive Treg	7.30227	1.45904	0.285971
Total T Cells - Total CD8 - T2LV - Naive Treg	7.33947	1.47523	0.289146
Total T Cells - Total CD8 - Total B Cells - Naive Treg	7.34675	1.45855	0.285876
Total T Cells - Total CD8 - Natural T - Naive Treg	7.35878	1.51364	0.296674
Total T Cells - Total CD8 - B Mature - Naive Treg	7.38382	1.42226	0.278764
Total T Cells - Total CD8 - CD8 Treg - Naive Treg	7.44431	1.5302	0.29992
Total T Cells - Total CD8 - Th1/Th17 - Naive Treg	7.38271	1.47075	0.288267
Total T Cells - Total CD8 - B Memory - Naive Treg	7.62332	1.37556	0.269611
Total T Cells - NWMV Change - Naive Treg	6.86964	1.26973	0.248868
Total T Cells - Total CD8 - Natural T - Effector Treg	7.32965	1.47094	0.288304
Total T Cells - Total CD8 - CD8 Treg - Effector Treg	7.41141	1.46441	0.287024
Total T Cells - NWMV Change - Effector Treg	6.85983	1.26678	0.248288
Total T Cells - Effector Treg	6.87738	1.2786	0.250606
Total T Cells - B Memory - B Reg - Effector Treg	7.61767	1.82547	0.357791
Total T Cells - B Memory - Natural T - Effector Treg	7.64834	1.78696	0.350244
Total T Cells - B Memory - Naive Treg - Effector Treg	7.6899	1.75778	0.344526
Total T Cells - B Memory - Total Treg - Effector Treg	7.69977	1.77019	0.346957
Total T Cells - B Memory - CD4 T Cells - Effector Treg	7.68238	1.78957	0.350755
Total T Cells - B Memory - CD8 Treg - Effector Treg	7.69844	1.78576	0.350009
Total T Cells - Total CD8	4.16564	1.79465	0.35175
Total T Cells - B Memory - Total CD8	6.8616	2.05927	0.403617
Total T Cells - B Memory - HSPB1 - Total CD8	8.40155	2.11095	0.413747
Total T Cells - B Memory - Natural T - Total CD8	8.40475	2.12305	0.416117
Total T Cells - B Memory - T2LV - Total CD8	8.45738	2.15176	0.421744
Total T Cells - B Memory - CD8 Treg - Total CD8	8.51026	2.10375	0.412335
Total T Cells - B Memory - B Mature - Total CD8	8.53137	2.11454	0.41445
Total T Cells - NWMV Change - NGMV - Total CD8	8.76154	1.79718	0.352247
Total T Cells - NWMV Change - Total B Cells - Total CD8	8.82417	1.83943	0.360528
Total T Cells - NWMV Change - B Mature - Total CD8	8.87771	1.78718	0.350288
Total T Cells - Total CD8 - CD8 Treg	6.19444	1.4293	0.280142
Total T Cells - B Memory - CD8 Treg	6.48147	1.7764	0.348175
Total T Cells - Total CD8 - HSPB1 - CD8 Treg	7.32506	1.47129	0.288373
Total T Cells - Total CD8 - Natural T - CD8 Treg	7.3342	1.46031	0.28622
Total T Cells - Total CD8 - Total B Cells - CD8 Treg	7.40238	1.51555	0.297047
Total T Cells - Total CD8 - B Mature - CD8 Treg	7.41464	1.45194	0.28458
Total T Cells - Total CD8 - B Memory - CD8 Treg	7.61021	1.33527	0.261713
Total T Cells - CD8 Treg	6.89318	1.45112	0.284419
Total T Cells - B Memory - B Reg - CD8 Treg	7.62536	1.82138	0.35699
Total T Cells - B Memory - Natural T - CD8 Treg	7.65289	1.7806	0.348998
Total T Cells - Total CD8 - Total B Cells	6.13503	1.46237	0.286625
Total T Cells - Total CD8 - NGMV - Total B Cells	7.30016	1.46276	0.2867
Total T Cells - Total CD8 - B Mature - Total B Cells	7.40618	1.42925	0.280133
Total T Cells - Total CD8 - CD8 Treg - Total B Cells	7.46179	1.52571	0.29904
Total T Cells - Total CD8 - tpRNFL - Total B Cells	7.58	1.4849	0.29104
Total T Cells - NWMV Change - Total B Cells	6.85478	1.27107	0.249129
Total T Cells - B Memory - Total Treg - Total B Cells	7.69519	1.74967	0.342936
Total T Cells - B Memory - Naive Treg - Total B Cells	7.70629	1.74882	0.342768
Total T Cells - B Memory - Plasma B Cells - Total B Cells	7.71017	1.78216	0.349304
Total T Cells - B Memory - CD8 Treg - Total B Cells	7.74881	1.76173	0.345299
Total T Cells - B Memory	4.94925	2.01809	0.395546
Total T Cells - Total CD8 - B Memory	6.07799	1.4368	0.281613
Total T Cells - Total CD8 - HSPB1 - B Memory	7.61794	1.32962	0.260606
Total T Cells - Total CD8 - Natural T - B Memory	7.62115	1.34096	0.262828
Total T Cells - Total CD8 - T2LV - B Memory	7.67378	1.35928	0.26642
Total T Cells - Total CD8 - CD8 Treg - B Memory	7.72666	1.31606	0.257949
Total T Cells - Total CD8 - B Mature - B Memory	7.74776	1.30239	0.255268
Total T Cells - Total CD8 - KS6B1 - HSPB1 - B Memory	8.81602	1.35184	0.26496
Total T Cells - Total CD8 - STAT5 - HSPB1 - B Memory	8.85723	1.3791	0.270304
Total T Cells - Total CD8 - KS6B1 - RS6 - B Memory	8.82667	1.3653	0.267599
Total T Cells - Total CD8 - B Mature	6.16881	1.43245	0.28076
Total T Cells - B Memory - B Mature	6.5282	1.76398	0.34574
Total T Cells - Total CD8 - Total B Cells - B Mature	7.3724	1.45388	0.28496
Total T Cells - Total CD8 - Natural T - B Mature	7.36956	1.47433	0.288969
Total T Cells - Total CD8 - CD8 Treg - B Mature	7.44027	1.47208	0.288527
Total T Cells - Total CD8 - Th1/Th17 - B Mature	7.40884	1.46767	0.287664
Total T Cells - Total CD8 - B Memory - B Mature	7.65695	1.35495	0.265571
Total T Cells - NWMV Change - B Mature	6.87455	1.25842	0.246651
Total T Cells - B Memory - B Reg - B Mature	7.66096	1.81794	0.356317
Total T Cells - B Memory - Natural T - B Mature	7.68825	1.78547	0.349952
Total T Cells - B Memory - B Reg	6.42879	1.80684	0.354141
Total T Cells - Total CD8 - Natural T - B Reg	7.31925	1.45626	0.285427
Total T Cells - Total CD8 - CD8 Treg - B Reg	7.39101	1.44915	0.284034
Total T Cells - Total CD8 - B Mature - B Reg	7.40098	1.44028	0.282295
Total T Cells - Total CD8 - B Memory - B Reg	7.55754	1.33129	0.260933
Total T Cells - B Reg	6.85875	1.34404	0.263433
Total T Cells - B Memory - Natural T - B Reg	7.63794	1.79698	0.352208
Total T Cells - B Memory - CD4 T Cells - B Reg	7.66264	1.79795	0.352398
Total T Cells - B Memory - Total Treg - B Reg	7.70711	1.79194	0.35122
Total T Cells - B Memory - CD8 Treg - B Reg	7.67803	1.79262	0.351354
Total T Cells - B Memory - Plasma B Cells	6.48174	1.79698	0.352207
Total T Cells - Total CD8 - Natural T - Plasma B Cells	7.35575	1.47735	0.28956
Total T Cells - Total CD8 - Total B Cells - Plasma B Cells	7.36346	1.46336	0.286819
Total T Cells - Total CD8 - B Mature - Plasma B Cells	7.39039	1.42743	0.279776
Total T Cells - Total CD8 - CD8 Treg - Plasma B Cells	7.43143	1.47279	0.288667
Total T Cells - Total CD8 - B Memory - Plasma B Cells	7.61049	1.34498	0.263616
Total T Cells - B Memory - B Reg - Plasma B Cells	7.64789	1.81439	0.355621
Total T Cells - B Memory - Natural T - Plasma B Cells	7.67444	1.78261	0.349391
Total T Cells - B Memory - Total Treg - Plasma B Cells	7.69932	1.76032	0.345023
Total T Cells - B Memory - Naive Treg - Plasma B Cells	7.70125	1.75688	0.344349
Total T Cells - B Memory - Atypical B Memory	6.6315	1.74093	0.341221
Total T Cells - Total CD8 - KS6B1 - Atypical B Memory	7.41816	1.53821	0.301488
Total T Cells - Total CD8 - HSPB1 - Atypical B Memory	7.50691	1.51749	0.297428
Total T Cells - Total CD8 - B Mature - Atypical B Memory	7.61422	1.53331	0.300528
Total T Cells - Total CD8 - Th1/Th17 - Atypical B Memory	7.64649	1.56746	0.307221
Total T Cells - Total CD8 - B Memory - Atypical B Memory	7.76025	1.41133	0.27662
Total T Cells - B Memory - B Reg - Atypical B Memory	7.87029	1.78633	0.350122
Total T Cells - B Memory - B Mature - Atypical B Memory	7.97361	1.87469	0.367438
Total T Cells - B Memory - HSPB1 - Atypical B Memory	7.98235	1.74906	0.342815
Total T Cells - B Memory - CD56 Dim - Atypical B Memory	8.06893	1.79598	0.352012
Total T Cells - Total CD8 - Natural T	6.12585	1.45014	0.284227
Total T Cells - B Memory - Natural T	6.44454	1.79441	0.351703
Total T Cells - Total CD8 - STAT5 - Natural T	7.38059	1.53252	0.300374
Total T Cells - Total CD8 - CD8 Treg - Natural T	7.40279	1.44172	0.282577
Total T Cells - Total CD8 - B Mature - Natural T	7.41252	1.4389	0.282025
Total T Cells - Total CD8 - Th1/Th17 - Natural T	7.42877	1.50157	0.294307
Total T Cells - Total CD8 - B Memory - Natural T	7.57329	1.33527	0.261713
Total T Cells - Natural T	6.9792	1.38665	0.271784
Total T Cells - B Memory - B Reg - Natural T	7.62219	1.80882	0.354529
Total T Cells - B Memory - CD4 T Cells - Natural T	7.66788	1.77734	0.348359
Total T Cells - B Memory - CD56 Dim	6.52065	1.7597	0.3449
Total T Cells - Total CD8 - Natural T - CD56 Dim	7.36189	1.45732	0.285635
Total T Cells - Total CD8 - Total B Cells - CD56 Dim	7.39138	1.49118	0.292271
Total T Cells - Total CD8 - B Mature - CD56 Dim	7.39622	1.4281	0.279907
Total T Cells - Total CD8 - CD8 Treg - CD56 Dim	7.43707	1.46076	0.286309
Total T Cells - Total CD8 - B Memory - CD56 Dim	7.6494	1.33337	0.26134
Total T Cells - B Memory - Natural T - CD56 Dim	7.68058	1.76698	0.346328
Total T Cells - B Memory - Plasma B Cells - CD56 Dim	7.7175	1.78696	0.350244
Total T Cells - B Memory - CD8 Treg - CD56 Dim	7.7241	1.77114	0.347144
Total T Cells - B Memory - CD4 T Cells - CD56 Dim	7.72034	1.76893	0.346711
Total T Cells - Total CD8 - KS6B1 - CD56 Bright	7.28916	1.48971	0.291984
Total T Cells - Total CD8 - NGMV - CD56 Bright	7.28361	1.46437	0.287016
Total T Cells - Total CD8 - Total B Cells - CD56 Bright	7.32026	1.45161	0.284516
Total T Cells - Total CD8 - Natural T - CD56 Bright	7.38334	1.54865	0.303535
Total T Cells - Total CD8 - Th1/Th17 - CD56 Bright	7.36475	1.46916	0.287955
Total T Cells - Total CD8 - CD8 Treg - CD56 Bright	7.45203	1.50909	0.295783
Total T Cells - Total CD8 - tpRNFL - CD56 Bright	7.56722	1.48608	0.291271
Total T Cells - CD56 Bright	7.09069	1.43164	0.280601
Total T Cells - B Memory - Natural T - CD56 Bright	7.70203	1.78065	0.349008
Total T Cells - B Memory - Total Treg - CD56 Bright	7.69384	1.75673	0.344319
Total T Cells - Total CD8 - CD56 Neg	6.75984	1.86285	0.365119
Total T Cells - Total CD8 - T2LV - CD56 Neg	8.58353	1.85511	0.363601
Total T Cells - Total CD8 - Natural T - CD56 Neg	8.65588	1.80032	0.352862
Total T Cells - Total CD8 - CD8 Treg - CD56 Neg	8.72735	1.67433	0.328168
Total T Cells - B Memory - mRNFL - CD56 Neg	9.01821	2.37676	0.465844
Total T Cells - B Memory - T2LV - CD56 Neg	9.01585	2.36053	0.462664
Total T Cells - B Memory - Natural T - CD56 Neg	8.97457	2.33112	0.456899
Total T Cells - B Memory - CD8 Treg - CD56 Neg	9.01438	2.22292	0.435692
Total T Cells - Total CD8 - NGMV - INL - CD56 Neg	9.66475	1.89183	0.370799
Total T Cells - Total CD8 - T2LV - INL - CD56 Neg	9.70432	1.88918	0.370279
Total T Cells - Total CD8 - Natural T - Total CD4 Teff	7.32785	1.45095	0.284386
Total T Cells - Total CD8 - CD8 Treg - Total CD4 Teff	7.40727	1.44028	0.282295
Total T Cells - Total CD8 - B Mature - Total CD4 Teff	7.41292	1.43044	0.280366
Total T Cells - Total CD4 Teff	6.96623	1.21745	0.238621
Total T Cells - B Memory - B Reg - Total CD4 Teff	7.63405	1.81116	0.354987
Total T Cells - B Memory - Natural T - Total CD4 Teff	7.64654	1.78336	0.349538
Total T Cells - B Memory - CD4 T Cells - Total CD4 Teff	7.68332	1.78486	0.349832
Total T Cells - B Memory - CD8 Treg - Total CD4 Teff	7.6943	1.77946	0.348774
Total T Cells - B Memory - Total Treg - Total CD4 Teff	7.72213	1.7699	0.3469
Total T Cells - B Memory - Naive Treg - Total CD4 Teff	7.73893	1.77525	0.347948
Total T Cells - Total CD8 - NGMV - Th1 Classic	7.39612	1.57265	0.308239
Total T Cells - Total CD8 - T2LV - Th1 Classic	7.42839	1.58837	0.311321
Total T Cells - Total CD8 - Total B Cells - Th1 Classic	7.46484	1.51803	0.297533
Total T Cells - Total CD8 - Th1/Th17 - Th1 Classic	7.44131	1.50136	0.294266
Total T Cells - B Memory - mRNFL - Th1 Classic	7.85939	1.78616	0.350086
Total T Cells - B Memory - Naive Treg - Th1 Classic	7.825	1.77967	0.348815
Total T Cells - B Memory - Total Treg - Th1 Classic	7.84638	1.81151	0.355056
Total T Cells - B Memory - T2LV - Th1 Classic	7.86071	1.80728	0.354226
Total T Cells - B Memory - NBV - Th1 Classic	7.8957	1.78369	0.349604
Total T Cells - B Memory - T2LC - Th1 Classic	7.89318	1.79502	0.351825
Total T Cells - Total CD8 - NGMV - Th1 Non-Classic	7.27198	1.47327	0.288761
Total T Cells - Total CD8 - T2LV - Th1 Non-Classic	7.30138	1.48569	0.291196
Total T Cells - Total CD8 - LCK - Th1 Non-Classic	7.34379	1.45272	0.284734
Total T Cells - Total CD8 - Total B Cells - Th1 Non-Classic	7.35355	1.45555	0.285287
Total T Cells - Total CD8 - Th1/Th17 - Th1 Non-Classic	7.31548	1.46218	0.286587
Total T Cells - Th1 Non-Classic	7.11706	1.40462	0.275305
Total T Cells - B Memory - Total Treg - Th1 Non-Classic	7.71265	1.74454	0.341929
Total T Cells - B Memory - mRNFL - Th1 Non-Classic	7.73488	1.73602	0.34026
Total T Cells - B Memory - Naive Treg - Th1 Non-Classic	7.71542	1.74123	0.341282
Total T Cells - B Memory - T2LV - Th1 Non-Classic	7.7337	1.75365	0.343716
Total T Cells - Total CD8 - Natural T - Th17	7.40819	1.53842	0.30153
Total T Cells - Total CD8 - Th1/Th17 - Th17	7.35924	1.47307	0.288722
Total T Cells - Th17	6.77762	1.38638	0.271731
Total T Cells - B Memory - Total Treg - Th17	7.71782	1.74831	0.342669
Total T Cells - B Memory - Natural T - Th17	7.72688	1.77613	0.348122
Total T Cells - B Memory - mRNFL - Th17	7.75515	1.73611	0.340278
Total T Cells - B Memory - Naive Treg - Th17	7.73319	1.74643	0.3423
Total T Cells - B Memory - CD4 T Cells - Th17	7.75609	1.76828	0.346582
Total T Cells - B Memory - T2LC - Th17	7.78985	1.74558	0.342134
Total T Cells - Total CD8 - KS6B1 - STAT6 - Th17	8.47791	1.49112	0.292259
Total T Cells - Total CD8 - Th1/Th17	6.11173	1.44742	0.283694
Total T Cells - Total CD8 - TF65 - Th1/Th17	7.40971	1.55467	0.304715
Total T Cells - Total CD8 - Natural T - Th1/Th17	7.44289	1.53932	0.301707
Total T Cells - Total CD8 - B Mature - Th1/Th17	7.46592	1.4559	0.285356
Total T Cells - B Memory - Natural T - Th1/Th17	7.76158	1.82635	0.357965
Total T Cells - B Memory - Naive Treg - Th1/Th17	7.76556	1.8032	0.353427
Total T Cells - B Memory - B Mature - Th1/Th17	7.82532	1.80821	0.354408
Total T Cells - B Memory - Atypical B Memory - Th1/Th17	8.16627	1.88211	0.368894
Total T Cells - Total CD8 - NGMV - Th1 Non-Classic - Th1/Th17	8.47574	1.49044	0.292125
Total T Cells - Total CD8 - KS6B1 - MP2K1 - Th1/Th17	8.5159	1.53733	0.301316
CD4 T Cells - ORL - MS Subtype	7.30321	1.45636	0.285447
CD4 T Cells - ORL - GCIPL - MS Subtype	8.40167	1.46742	0.287614
CD4 T Cells - NWMV Change - NGMV - MS Subtype	8.21546	1.21624	0.238382
CD4 T Cells - NWMV Change - 9HPT - MS Subtype	8.23541	1.22301	0.23971
CD4 T Cells - ORL - T2LV - MS Subtype	8.45988	1.42555	0.279408
CD4 T Cells - NWMV Change - mRNFL - MS Subtype	8.23654	1.23089	0.241255
CD4 T Cells - ORL - T25WT - MS Subtype	8.49351	1.45603	0.285382
CD4 T Cells - ORL - 9HPT - MS Subtype	8.48901	1.44309	0.282846
CD4 T Cells - ORL - NGMV - MS Subtype	8.47651	1.44744	0.283698
CD4 T Cells - NWMV Change - NBV - MS Subtype	8.25345	1.23484	0.242029
CD4 T Cells - NGMV Change - Years with Disease	8.01361	1.50967	0.295895
CD4 T Cells - TRT - Years with Disease	8.03029	1.1772	0.230731
CD4 T Cells - ORL - GCIPL - Years with Disease	8.40905	1.48274	0.290617
CD4 T Cells - ORL - TMV - Years with Disease	8.43437	1.4972	0.29345
CD4 T Cells - ORL - TRT - Years with Disease	8.4158	1.44051	0.282339
CD4 T Cells - NWMV Change - NGMV - Years with Disease	8.21681	1.20781	0.236731
CD4 T Cells - TMV - Years with Disease	8.15555	1.23511	0.242081
CD4 T Cells - NWMV Change - NGMV Change - Years with Disease	8.2505	1.35559	0.265696
CD4 T Cells - NWMV Change - 9HPT - Years with Disease	8.24087	1.21708	0.238547
CD4 T Cells - ORL - T2LV - Years with Disease	8.47084	1.43385	0.281034
CD4 T Cells - NWMV Change - NGMV - Years since Relapse	8.21459	1.21458	0.238058
CD4 T Cells - NWMV Change - 9HPT - Years since Relapse	8.23732	1.2267	0.240433
CD4 T Cells - ORL - T25WT - Years since Relapse	8.49844	1.45713	0.285597
CD4 T Cells - ORL - MS Subtype - Years since Relapse	8.48306	1.45359	0.284903
CD4 T Cells - ORL - 9HPT - Years since Relapse	8.49092	1.44697	0.283607
CD4 T Cells - ORL - NGMV - Years since Relapse	8.47564	1.44555	0.283327
CD4 T Cells - NWMV Change - NBV - Years since Relapse	8.25961	1.23322	0.24171
CD4 T Cells - ORL - T25WT Change - Years since Relapse	8.49996	1.45323	0.284833
CD4 T Cells - B Memory - NBV - Years since Relapse	8.78897	1.52618	0.299131
CD4 T Cells - NGMV Change - 9HPT - Years since Relapse	9.18172	1.50286	0.294561
CD4 T Cells - NGMV Change - EDSS	8.01958	1.51152	0.296259
CD4 T Cells - TRT - EDSS	8.0263	1.18245	0.23176
CD4 T Cells - ORL - GCIPL - EDSS	8.41032	1.47498	0.289096
CD4 T Cells - ORL - TRT - EDSS	8.41181	1.42819	0.279926
CD4 T Cells - ORL - TMV - EDSS	8.43739	1.48827	0.291701
CD4 T Cells - NWMV Change - NGMV - EDSS	8.21756	1.21551	0.238241
CD4 T Cells - TMV - EDSS	8.15857	1.23887	0.242818
CD4 T Cells - NWMV Change - NGMV Change - EDSS	8.25647	1.37635	0.269765
CD4 T Cells - NWMV Change - 9HPT - EDSS	8.24334	1.22319	0.239746
CD4 T Cells - NWMV Change - HCVA Change - EDSS	8.23582	1.22348	0.239803
CD4 T Cells - ORL - EDSS Change	8.36616	1.64525	0.322469
CD4 T Cells - ORL - GCIPL - EDSS Change	10.1594	1.89532	0.371483
CD4 T Cells - GCIPL - EDSS Change	9.95457	1.74328	0.341684
CD4 T Cells - NWMV Change - HCVA Change - EDSS Change	10.2008	1.78851	0.350548
CD4 T Cells - NWMV Change - GCIPL - EDSS Change	10.1763	1.71063	0.335283
CD4 T Cells - ORL - HCVA Change - EDSS Change	10.4911	2.04391	0.400607
CD4 T Cells - NWMV Change - INL - EDSS Change	10.3002	1.92346	0.376998
CD4 T Cells - ORL - MS Subtype - EDSS Change	10.5525	2.1108	0.413717
CD4 T Cells - ORL - INL - EDSS Change	10.582	2.11658	0.414849
CD4 T Cells - CD8 Treg - GCIPL - EDSS Change	10.7629	1.86322	0.36519
CD4 T Cells - ORL - EDSS Change - EDSS Increase?	9.4513	1.64424	0.32227
CD4 T Cells - NWMV Change - HCVA Change - EDSS Increase?	10.1984	1.70215	0.333622
CD4 T Cells - NWMV Change - INL - EDSS Increase?	10.2621	1.69578	0.332372
CD4 T Cells - ORL - HCVA Change - EDSS Increase?	10.4887	1.94035	0.380308
CD4 T Cells - ORL - INL - EDSS Increase?	10.5439	1.95355	0.382896
CD4 T Cells - ORL - GCIPL - EDSS Change - EDSS Increase?	11.2446	1.89795	0.371997
CD4 T Cells - NGMV Change - HCVA Change - EDSS Increase?	11.1648	1.91121	0.374598
CD4 T Cells - GCIPL - EDSS Change - EDSS Increase?	11.0397	1.75201	0.343395
CD4 T Cells - NGMV Change - uGMSSS - EDSS Increase?	11.2455	1.88291	0.369051
CD4 T Cells - NGMV Change - EDSS - EDSS Increase?	11.2683	1.90646	0.373666
CD4 T Cells - NGMV Change - uGMSSS	8.00968	1.51115	0.296185
CD4 T Cells - NWMV Change - NGMV - uGMSSS	8.21925	1.20848	0.236863
CD4 T Cells - NWMV Change - NGMV Change - uGMSSS	8.24658	1.36053	0.266665
CD4 T Cells - NWMV Change - 9HPT - uGMSSS	8.2371	1.22711	0.240514
CD4 T Cells - ORL - T25WT - uGMSSS	8.48983	1.45286	0.28476
CD4 T Cells - NWMV Change - mRNFL - uGMSSS	8.24045	1.22336	0.239779
CD4 T Cells - ORL - MS Subtype - uGMSSS	8.47698	1.45583	0.285343
CD4 T Cells - ORL - T2LV - uGMSSS	8.46628	1.42396	0.279095
CD4 T Cells - ORL - 9HPT - uGMSSS	8.4907	1.44181	0.282595
CD4 T Cells - ORL - NGMV - uGMSSS	8.4803	1.44513	0.283245
CD4 T Cells - TRT - gARMSS	8.03067	1.18338	0.231942
CD4 T Cells - ORL - TMV - gARMSS	8.43264	1.48008	0.290096
CD4 T Cells - ORL - GCIPL - gARMSS	8.41777	1.47109	0.288333
CD4 T Cells - ORL - TRT - gARMSS	8.41618	1.42989	0.280258
CD4 T Cells - TMV - gARMSS	8.15382	1.24707	0.244427
CD4 T Cells - NWMV Change - NGMV - gARMSS	8.22993	1.20676	0.236525
CD4 T Cells - NWMV Change - 9HPT - gARMSS	8.25447	1.21449	0.23804
CD4 T Cells - NWMV Change - mRNFL - gARMSS	8.25296	1.22844	0.240775
CD4 T Cells - ORL - T2LV - gARMSS	8.47792	1.42628	0.279551
CD4 T Cells - ORL - MS Subtype - gARMSS	8.49115	1.46039	0.286236
CD4 T Cells - ORL - T25WT	7.3177	1.45422	0.285028
CD4 T Cells - NGMV Change - T25WT	8.00358	1.513	0.296549
CD4 T Cells - NWMV Change - NGMV - T25WT	8.2035	1.2118	0.237513
CD4 T Cells - NWMV Change - NGMV Change - T25WT	8.24048	1.36099	0.266754
CD4 T Cells - NWMV Change - HCVA Change - T25WT	8.21763	1.21772	0.238672
CD4 T Cells - NWMV Change - 9HPT - T25WT	8.23575	1.22082	0.239281
CD4 T Cells - NWMV Change - mRNFL - T25WT	8.2336	1.22891	0.240866
CD4 T Cells - ORL - T2LV - T25WT	8.46123	1.42557	0.279411
CD4 T Cells - ORL - NGMV - T25WT	8.46455	1.44564	0.283345
CD4 T Cells - ORL - MS Subtype - T25WT	8.47902	1.45874	0.285912
CD4 T Cells - ORL - T25WT Change	7.31169	1.44791	0.283791
CD4 T Cells - NGMV Change - T25WT Change	8.0094	1.51989	0.297899
CD4 T Cells - NWMV Change - NGMV - T25WT Change	8.22125	1.22538	0.240175
CD4 T Cells - NWMV Change - NGMV Change - T25WT Change	8.2463	1.37252	0.269014
CD4 T Cells - NWMV Change - HCVA Change - T25WT Change	8.22376	1.22813	0.240713
CD4 T Cells - ORL - T2LV - T25WT Change	8.46608	1.43762	0.281773
CD4 T Cells - ORL - T25WT - T25WT Change	8.49661	1.46227	0.286606
CD4 T Cells - NWMV Change - mRNFL - T25WT Change	8.24578	1.23023	0.241124
CD4 T Cells - NWMV Change - mRNFL Change - T25WT Change	8.24738	1.26078	0.247112
CD4 T Cells - ORL - MS Subtype - T25WT Change	8.48931	1.46705	0.287541
CD4 T Cells - NWMV Change - 9HPT	7.0609	1.21297	0.237743
CD4 T Cells - ORL - 9HPT	7.3145	1.44775	0.283759
CD4 T Cells - NGMV Change - 9HPT	8.0053	1.51217	0.296386
CD4 T Cells - ORL - GCIPL - 9HPT	8.41038	1.46758	0.287645
CD4 T Cells - NWMV Change - NGMV - 9HPT	8.2132	1.21146	0.237446
CD4 T Cells - NWMV Change - NGMV Change - 9HPT	8.24219	1.36119	0.266794
CD4 T Cells - ORL - T2LV - 9HPT	8.46256	1.42352	0.27901
CD4 T Cells - NWMV Change - mRNFL - 9HPT	8.23908	1.23375	0.241815
CD4 T Cells - ORL - T25WT - 9HPT	8.49255	1.44835	0.283876
CD4 T Cells - ORL - MS Subtype - 9HPT	8.47772	1.45139	0.284472
CD4 T Cells - NWMV Change - NGMV - 9HPT Change	8.21995	1.21339	0.237825
CD4 T Cells - NWMV Change - HCVA Change - 9HPT Change	8.22944	1.21696	0.238523
CD4 T Cells - NWMV Change - 9HPT - 9HPT Change	8.24421	1.21942	0.239006
CD4 T Cells - ORL - T25WT - 9HPT Change	8.49325	1.46331	0.286808
CD4 T Cells - NWMV Change - mRNFL - 9HPT Change	8.24475	1.22693	0.240478
CD4 T Cells - ORL - 9HPT - 9HPT Change	8.49781	1.45038	0.284275
CD4 T Cells - ORL - NGMV - 9HPT Change	8.481	1.45142	0.284478
CD4 T Cells - NWMV Change - NBV - 9HPT Change	8.26393	1.23404	0.241872
CD4 T Cells - ORL - mRNFL - 9HPT Change	8.50496	1.41758	0.277845
CD4 T Cells - ORL - T2LV Change - 9HPT Change	8.50106	1.51031	0.296021
CD4 T Cells - TRT - SDMT	8.01972	1.16992	0.229305
CD4 T Cells - ORL - GCIPL - SDMT	8.39997	1.46077	0.28631
CD4 T Cells - ORL - TRT - SDMT	8.40524	1.43749	0.281749
CD4 T Cells - ORL - TMV - SDMT	8.42334	1.48673	0.291399
CD4 T Cells - TMV - SDMT	8.14452	1.23013	0.241105
CD4 T Cells - NWMV Change - NGMV - SDMT	8.20765	1.20528	0.236234
CD4 T Cells - NWMV Change - HCVA Change - SDMT	8.22065	1.21597	0.23833
CD4 T Cells - NWMV Change - 9HPT - SDMT	8.23729	1.21545	0.238228
CD4 T Cells - ORL - T2LV - SDMT	8.4593	1.43147	0.280569
CD4 T Cells - ORL - T25WT - SDMT	8.48722	1.45769	0.285706
CD4 T Cells - ORL - SDMT Change	7.56342	1.47762	0.289614
CD4 T Cells - TRT - SDMT Change	8.3512	1.26744	0.248418
CD4 T Cells - NWMV Change - mRNFL Change - SDMT Change	8.40427	1.26731	0.248393
CD4 T Cells - NWMV Change - HCVA Change - SDMT Change	8.41766	1.26015	0.246989
CD4 T Cells - ORL - HCVA Change - SDMT Change	8.70798	1.48352	0.290769
CD4 T Cells - ORL - GCIPL - SDMT Change	8.72047	1.49924	0.293851
CD4 T Cells - ORL - mRNFL Change - SDMT Change	8.72217	1.43506	0.281271
CD4 T Cells - ORL - TRT - SDMT Change	8.73671	1.45507	0.285193
CD4 T Cells - ORL - TMV - SDMT Change	8.7596	1.49767	0.293543
CD4 T Cells - NWMV Change - mRNFL - SDMT Change	8.54164	1.29804	0.254416
CD4 T Cells - NGMV Change - LCVA	8.0153	1.51696	0.297325
CD4 T Cells - GCIPL Change - LCVA	8.0241	1.31683	0.258099
CD4 T Cells - TRT - LCVA	8.00705	1.17159	0.229632
CD4 T Cells - ORL - TRT - LCVA	8.39256	1.42532	0.279363
CD4 T Cells - ORL - TMV - LCVA	8.41919	1.47789	0.289666
CD4 T Cells - ORL - GCIPL - LCVA	8.39987	1.46699	0.28753
CD4 T Cells - TMV - LCVA	8.14037	1.23503	0.242066
CD4 T Cells - NWMV Change - NGMV - LCVA	8.21657	1.21043	0.237244
CD4 T Cells - NWMV Change - NGMV Change - LCVA	8.2522	1.36036	0.26663
CD4 T Cells - ORL - tpRNFL - LCVA	8.46117	1.47719	0.289529
CD4 T Cells - NWMV Change - LCVA Change	7.28366	1.38087	0.270651
CD4 T Cells - ORL - LCVA Change	7.89793	1.57322	0.308351
CD4 T Cells - NGMV Change - LCVA Change	8.69592	1.62559	0.318615
CD4 T Cells - NWMV Change - NGMV Change - LCVA Change	8.93281	1.53928	0.3017
CD4 T Cells - TRT - LCVA Change	8.87824	1.41551	0.27744
CD4 T Cells - NWMV Change - HCVA Change - LCVA Change	8.99326	1.46619	0.287374
CD4 T Cells - NWMV Change - NGMV - LCVA Change	9.02036	1.50488	0.294956
CD4 T Cells - ORL - T2LV - LCVA Change	9.27228	1.60031	0.313661
CD4 T Cells - ORL - NGMV - LCVA Change	9.28141	1.62416	0.318336
CD4 T Cells - ORL - T25WT - LCVA Change	9.30911	1.6327	0.320009
CD4 T Cells - TRT - HCVA	8.01958	1.16532	0.228403
CD4 T Cells - ORL - TMV - HCVA	8.42387	1.48583	0.291222
CD4 T Cells - ORL - TRT - HCVA	8.4051	1.43642	0.281538
CD4 T Cells - TMV - HCVA	8.14506	1.23773	0.242594
CD4 T Cells - NWMV Change - NGMV - HCVA	8.21956	1.21324	0.237796
CD4 T Cells - NWMV Change - 9HPT - HCVA	8.24066	1.21968	0.239057
CD4 T Cells - ORL - 9HPT - HCVA	8.49426	1.45445	0.285072
CD4 T Cells - ORL - NGMV - HCVA	8.48061	1.45132	0.284459
CD4 T Cells - NWMV Change - INL - HCVA	8.27462	1.21008	0.237176
CD4 T Cells - ORL - INL - HCVA	8.5564	1.46152	0.286459
CD4 T Cells - NWMV Change - HCVA Change	7.02771	1.215	0.238141
CD4 T Cells - ORL - HCVA Change	7.31803	1.47437	0.288977
CD4 T Cells - NGMV Change - HCVA Change	7.9941	1.52737	0.299365
CD4 T Cells - TRT - HCVA Change	8.0309	1.18749	0.232747
CD4 T Cells - ORL - GCIPL - HCVA Change	8.41925	1.48089	0.290255
CD4 T Cells - ORL - TRT - HCVA Change	8.41641	1.43622	0.281498
CD4 T Cells - ORL - TMV - HCVA Change	8.44758	1.48635	0.291325
CD4 T Cells - NWMV Change - NGMV Change - HCVA Change	8.23099	1.33816	0.262279
CD4 T Cells - NWMV Change - NGMV - HCVA Change	8.22403	1.22224	0.239559
CD4 T Cells - TMV - HCVA Change	8.16876	1.23868	0.242782
CD4 T Cells - NGMV Change - pRNFL	8.02736	1.52177	0.298266
CD4 T Cells - Total Treg - pRNFL	8.0448	1.2388	0.242805
CD4 T Cells - TRT - pRNFL	8.04654	1.16735	0.228801
CD4 T Cells - Th1 Non-Classic - pRNFL	8.10906	1.17738	0.230767
CD4 T Cells - ORL - GCIPL - pRNFL	8.42601	1.47506	0.289111
CD4 T Cells - ORL - TMV - pRNFL	8.44872	1.4901	0.29206
CD4 T Cells - ORL - TRT - pRNFL	8.43205	1.44035	0.282309
CD4 T Cells - TMV - pRNFL	8.1699	1.24248	0.243526
CD4 T Cells - NWMV Change - NGMV - pRNFL	8.23697	1.20887	0.236939
CD4 T Cells - NWMV Change - NGMV Change - pRNFL	8.26425	1.35606	0.265787
CD4 T Cells - Total Treg - pRNFL Change	8.38475	1.3409	0.262817
CD4 T Cells - NWMV Change - INL - pRNFL Change	8.74939	1.28363	0.251591
CD4 T Cells - ORL - INL - pRNFL Change	9.03116	1.50035	0.294069
CD4 T Cells - ORL - Th1/Th17 - pRNFL Change	8.96149	1.47747	0.289584
CD4 T Cells - ORL - tpRNFL - pRNFL Change	9.07084	1.5281	0.299507
CD4 T Cells - ORL - TMV Change - pRNFL Change	9.07668	1.50343	0.294673
CD4 T Cells - ORL - TRT Change - pRNFL Change	9.10209	1.48368	0.290802
CD4 T Cells - B Memory - Total Treg - pRNFL Change	9.27976	1.66923	0.327169
CD4 T Cells - B Mature - Th1/Th17 - pRNFL Change	9.22903	1.49833	0.293673
CD4 T Cells - CD8 Treg - Total Treg - pRNFL Change	9.24387	1.38212	0.270896
CD4 T Cells - NWMV Change - mRNFL	7.04835	1.21697	0.238526
CD4 T Cells - ORL - mRNFL	7.30856	1.41706	0.277744
CD4 T Cells - mRNFL	7.33699	1.2514	0.245274
CD4 T Cells - B Memory - mRNFL	7.60303	1.51769	0.297467
CD4 T Cells - NGMV Change - mRNFL	8.00759	1.50933	0.295828
CD4 T Cells - Total CD4 Teff - mRNFL	7.974	1.41719	0.27777
CD4 T Cells - Total T Cells - mRNFL	8.01989	1.46427	0.286996
CD4 T Cells - Total Treg - mRNFL	8.02819	1.23744	0.242539
CD4 T Cells - TRT - mRNFL	8.0244	1.18366	0.231997
CD4 T Cells - Th1 Non-Classic - mRNFL	8.08224	1.18892	0.233028
CD4 T Cells - NWMV Change - mRNFL Change	7.03411	1.23412	0.241887
CD4 T Cells - ORL - mRNFL Change	7.35201	1.44087	0.282411
CD4 T Cells - NGMV Change - mRNFL Change	8.01364	1.52039	0.297997
CD4 T Cells - GCIPL Change - mRNFL Change	8.05767	1.32561	0.259819
CD4 T Cells - ORL - GCIPL - mRNFL Change	8.43801	1.46755	0.28764
CD4 T Cells - NWMV Change - NGMV Change - mRNFL Change	8.25053	1.37142	0.268799
CD4 T Cells - NWMV Change - HCVA Change - mRNFL Change	8.22623	1.22864	0.240813
CD4 T Cells - NWMV Change - mRNFL - mRNFL Change	8.26061	1.24849	0.244704
CD4 T Cells - ORL - T25WT - mRNFL Change	8.52615	1.45291	0.284771
CD4 T Cells - NWMV Change - INL - mRNFL Change	8.28128	1.23026	0.241131
CD4 T Cells - ORL - tpRNFL	7.12349	1.45782	0.285732
CD4 T Cells - TRT - tpRNFL	7.97294	1.21593	0.238322
CD4 T Cells - ORL - GCIPL - tpRNFL	8.34144	1.48088	0.290253
CD4 T Cells - ORL - TMV - tpRNFL	8.37521	1.47808	0.289704
CD4 T Cells - ORL - TRT - tpRNFL	8.35845	1.42423	0.27915
CD4 T Cells - TMV - tpRNFL	8.09639	1.25797	0.246562
CD4 T Cells - GCIPL - tpRNFL	8.13657	1.33117	0.260909
CD4 T Cells - CD56 Bright - tpRNFL	8.37304	1.48666	0.291385
CD4 T Cells - NWMV Change - GCIPL - tpRNFL	8.35831	1.24939	0.24488
CD4 T Cells - NWMV Change - Total B Cells - tpRNFL	8.38079	1.23532	0.242122
CD4 T Cells - ORL - TMV	7.13658	1.46174	0.286501
CD4 T Cells - TMV	6.85776	1.28789	0.252427
CD4 T Cells - CD8 Treg - TMV	7.73879	1.27865	0.250615
CD4 T Cells - Total CD4 Teff - TMV	8.02131	1.44684	0.28358
CD4 T Cells - Natural T - TMV	8.02919	1.42256	0.278823
CD4 T Cells - GCIPL Change - TMV	7.94441	1.29837	0.254481
CD4 T Cells - TRT - TMV	7.93653	1.22537	0.240173
CD4 T Cells - Total T Cells - TMV	8.08085	1.47736	0.289563
CD4 T Cells - ORL - GCIPL - TMV	8.32007	1.47306	0.28872
CD4 T Cells - ORL - TRT - TMV	8.32205	1.41641	0.277617
CD4 T Cells - ORL - TMV Change	6.93467	1.40566	0.275509
CD4 T Cells - ORL - TRT Change - TMV Change	8.11039	1.40858	0.276083
CD4 T Cells - GCIPL Change - TMV Change	8.19634	1.29089	0.253013
CD4 T Cells - Total CD4 Teff - TMV Change	8.28922	1.46007	0.286173
CD4 T Cells - ORL - ORL Change - TMV Change	8.38815	1.4271	0.279711
CD4 T Cells - TRT - TMV Change	8.23943	1.18762	0.232773
CD4 T Cells - ORL - GCIPL - TMV Change	8.62129	1.58401	0.310466
CD4 T Cells - ORL - TRT - TMV Change	8.62495	1.53002	0.299884
CD4 T Cells - ORL - TMV - TMV Change	8.6516	1.58832	0.31131
CD4 T Cells - TMV - TMV Change	8.37279	1.25983	0.246927
CD4 T Cells - TRT	6.73313	1.24552	0.244121
CD4 T Cells - ORL - TRT	7.11864	1.41192	0.276735
CD4 T Cells - CD8 Treg - TRT	7.7263	1.27359	0.249624
CD4 T Cells - Total CD4 Teff - TRT	8.01702	1.44016	0.282272
CD4 T Cells - Natural T - TRT	8.01749	1.432	0.280673
CD4 T Cells - GCIPL Change - TRT	7.93949	1.29466	0.253754
CD4 T Cells - Total T Cells - TRT	8.07396	1.48052	0.290181
CD4 T Cells - ORL - GCIPL - TRT	8.32389	1.47429	0.288961
CD4 T Cells - ORL - TMV - TRT	8.33998	1.46734	0.287598
CD4 T Cells - TMV - TRT	8.06117	1.27529	0.249957
CD4 T Cells - ORL - TRT Change	6.94274	1.41165	0.276684
CD4 T Cells - ORL - TMV Change - TRT Change	8.10232	1.40185	0.274763
CD4 T Cells - GCIPL Change - TRT Change	8.19546	1.28755	0.25236
CD4 T Cells - Total CD4 Teff - TRT Change	8.27699	1.45071	0.28434
CD4 T Cells - ORL - ORL Change - TRT Change	8.39585	1.42426	0.279154
CD4 T Cells - TRT - TRT Change	8.23933	1.20625	0.236424
CD4 T Cells - ORL - GCIPL - TRT Change	8.61689	1.57652	0.308998
CD4 T Cells - ORL - TMV - TRT Change	8.63642	1.55446	0.304674
CD4 T Cells - ORL - TRT - TRT Change	8.62484	1.51448	0.296839
CD4 T Cells - TMV - TRT Change	8.3576	1.23825	0.242697
CD4 T Cells - ORL - GCIPL	7.12001	1.464	0.286943
CD4 T Cells - GCIPL	6.91514	1.32294	0.259296
CD4 T Cells - NWMV Change - GCIPL	7.13688	1.23976	0.242992
CD4 T Cells - CD8 Treg - GCIPL	7.72352	1.28299	0.251465
CD4 T Cells - Total CD4 Teff - GCIPL	8.01808	1.43375	0.281014
CD4 T Cells - Natural T - GCIPL	8.02306	1.4395	0.282143
CD4 T Cells - GCIPL Change - GCIPL	7.92518	1.29499	0.253818
CD4 T Cells - TRT - GCIPL	7.937	1.22943	0.240969
CD4 T Cells - ORL - TMV - GCIPL	8.33663	1.47223	0.288557
CD4 T Cells - ORL - TRT - GCIPL	8.32252	1.42192	0.278697
CD4 T Cells - GCIPL Change	6.68022	1.32197	0.259107
CD4 T Cells - ORL - GCIPL Change	7.13419	1.4508	0.284356
CD4 T Cells - CD8 Treg - GCIPL Change	7.75915	1.26748	0.248425
CD4 T Cells - Total CD4 Teff - GCIPL Change	8.04644	1.44095	0.282426
CD4 T Cells - Natural T - GCIPL Change	8.04784	1.45875	0.285915
CD4 T Cells - TRT - GCIPL Change	7.99239	1.21484	0.238109
CD4 T Cells - ORL - GCIPL - GCIPL Change	8.36497	1.4695	0.288022
CD4 T Cells - ORL - TRT - GCIPL Change	8.37791	1.421	0.278515
CD4 T Cells - ORL - TMV - GCIPL Change	8.40077	1.48595	0.291246
CD4 T Cells - TMV - GCIPL Change	8.12195	1.26921	0.248766
CD4 T Cells - NWMV Change - INL	7.05582	1.20178	0.235549
CD4 T Cells - ORL - INL	7.33759	1.44335	0.282897
CD4 T Cells - Total Treg - INL	8.02536	1.2481	0.244628
CD4 T Cells - GCIPL Change - INL	8.06304	1.31674	0.258082
CD4 T Cells - TRT - INL	8.0524	1.18309	0.231886
CD4 T Cells - ORL - TRT - INL	8.43792	1.43256	0.280782
CD4 T Cells - ORL - TMV - INL	8.46122	1.48842	0.291729
CD4 T Cells - NWMV Change - NGMV - INL	8.24159	1.22455	0.240013
CD4 T Cells - TMV - INL	8.1824	1.25016	0.245031
CD4 T Cells - NWMV Change - HCVA Change - INL	8.23358	1.21757	0.238644
CD4 T Cells - CD56 Dim - INL Change	7.96115	1.39609	0.273634
CD4 T Cells - GCIPL Change - INL Change	8.046	1.31884	0.258492
CD4 T Cells - NWMV Change - NGMV - INL Change	8.23387	1.22145	0.239404
CD4 T Cells - NWMV Change - HCVA Change - INL Change	8.22917	1.22522	0.240144
CD4 T Cells - NWMV Change - 9HPT - INL Change	8.25459	1.22873	0.240832
CD4 T Cells - NWMV Change - mRNFL - INL Change	8.24829	1.23509	0.242079
CD4 T Cells - NWMV Change - mRNFL Change - INL Change	8.2435	1.24907	0.244818
CD4 T Cells - ORL - T2LV - INL Change	8.47807	1.42399	0.279102
CD4 T Cells - ORL - T25WT - INL Change	8.50687	1.4534	0.284867
CD4 T Cells - ORL - 9HPT - INL Change	8.50819	1.44528	0.283275
CD4 T Cells - ORL	5.34192	1.47274	0.288656
CD4 T Cells - NWMV Change - ORL	7.71126	1.34387	0.263398
CD4 T Cells - CD8 Treg - ORL	8.31832	1.46479	0.287098
CD4 T Cells - B Reg - ORL	8.57333	1.55464	0.30471
CD4 T Cells - GCIPL Change - ORL	8.4725	1.3115	0.257055
CD4 T Cells - TRT - ORL	8.50985	1.28834	0.252516
CD4 T Cells - Natural T - ORL	8.6189	1.60372	0.31433
CD4 T Cells - Total CD4 Teff - ORL	8.62846	1.55103	0.304003
CD4 T Cells - TMV - ORL	8.65242	1.31512	0.257763
CD4 T Cells - GCIPL - ORL	8.69324	1.38975	0.272391
CD4 T Cells - ORL - ORL Change	7.05659	1.4011	0.274615
CD4 T Cells - ORL - TMV Change - ORL Change	8.26623	1.42548	0.279395
CD4 T Cells - ORL - TRT Change - ORL Change	8.282	1.4286	0.280006
CD4 T Cells - GCIPL Change - ORL Change	8.45197	1.33634	0.261923
CD4 T Cells - TRT - ORL Change	8.50101	1.31602	0.25794
CD4 T Cells - ORL - TRT - ORL Change	8.88652	1.52457	0.298816
CD4 T Cells - ORL - tpRNFL - ORL Change	8.90902	1.59797	0.313203
CD4 T Cells - ORL - TMV - ORL Change	8.9354	1.61588	0.316713
CD4 T Cells - TMV - ORL Change	8.65658	1.28974	0.25279
CD4 T Cells - ORL - GCIPL Change - ORL Change	8.90594	1.58071	0.309819
CD4 T Cells - B Memory - T2LC	7.59815	1.52547	0.298992
CD4 T Cells - Th1 Non-Classic - T2LC	8.08606	1.18636	0.232526
CD4 T Cells - NWMV Change - NGMV - T2LC	8.21899	1.21398	0.237941
CD4 T Cells - NWMV Change - 9HPT - T2LC	8.24196	1.22346	0.239797
CD4 T Cells - ORL - T2LV - T2LC	8.46747	1.42255	0.278819
CD4 T Cells - NWMV Change - mRNFL - T2LC	8.24312	1.22891	0.240866
CD4 T Cells - ORL - 9HPT - T2LC	8.49555	1.43707	0.281665
CD4 T Cells - ORL - NGMV - T2LC	8.48004	1.4424	0.282711
CD4 T Cells - NWMV Change - NBV - T2LC	8.26763	1.23221	0.241513
CD4 T Cells - ORL - mRNFL - T2LC	8.50334	1.4073	0.275831
CD4 T Cells - NWMV Change - T2LC Change	7.28975	1.25701	0.246375
CD4 T Cells - GCIPL Change - T2LC Change	8.05935	1.27461	0.249823
CD4 T Cells - ORL - T2LV Change - T2LC Change	8.40656	1.45927	0.286016
CD4 T Cells - ORL - GCIPL Change - T2LC Change	8.51332	1.46245	0.286639
CD4 T Cells - NWMV Change - NBV - T2LC Change	8.52025	1.23253	0.241576
CD4 T Cells - NWMV Change - NBV Change - T2LC Change	8.49587	1.22885	0.240855
CD4 T Cells - ORL - NWMV - T2LC Change	8.75429	1.53936	0.301715
CD4 T Cells - NWMV Change - NWMV - T2LC Change	8.83474	1.24494	0.244008
CD4 T Cells - B Memory - NBV - T2LC Change	9.04961	1.53112	0.3001
CD4 T Cells - B Mature - T2LV Change - T2LC Change	8.99547	1.50664	0.295301
CD4 T Cells - ORL - T2LV	7.28196	1.43116	0.280507
CD4 T Cells - B Memory - T2LV	7.6003	1.5162	0.297176
CD4 T Cells - NGMV Change - T2LV	7.99916	1.51468	0.296878
CD4 T Cells - Total T Cells - T2LV	8.02557	1.47208	0.288528
CD4 T Cells - Th1 Non-Classic - T2LV	8.08354	1.1725	0.229811
CD4 T Cells - NWMV Change - NGMV - T2LV	8.21569	1.21539	0.238216
CD4 T Cells - NWMV Change - NGMV Change - T2LV	8.23606	1.33645	0.261944
CD4 T Cells - NWMV Change - HCVA Change - T2LV	8.22432	1.21672	0.238476
CD4 T Cells - NWMV Change - 9HPT - T2LV	8.2415	1.2218	0.239473
CD4 T Cells - Naive Treg - T2LV	8.19864	1.30011	0.254821
CD4 T Cells - ORL - T2LV Change	7.19059	1.45766	0.285701
CD4 T Cells - B Mature - T2LV Change	7.7795	1.49143	0.292321
CD4 T Cells - Natural T - T2LV Change	8.04879	1.44449	0.28312
CD4 T Cells - GCIPL Change - T2LV Change	7.96558	1.28197	0.251265
CD4 T Cells - TRT - T2LV Change	7.96783	1.21068	0.237294
CD4 T Cells - ORL - TRT - T2LV Change	8.35334	1.42199	0.278709
CD4 T Cells - ORL - TMV - T2LV Change	8.37919	1.47104	0.288323
CD4 T Cells - Effector Treg - T2LV Change	8.19787	1.46183	0.28652
CD4 T Cells - TMV - T2LV Change	8.10037	1.27078	0.249074
CD4 T Cells - ORL - GCIPL Change - T2LV Change	8.41955	1.47307	0.288722
CD4 T Cells - NWMV Change - NBV	7.07162	1.22491	0.240083
CD4 T Cells - B Memory - NBV	7.60098	1.52369	0.298643
CD4 T Cells - NGMV Change - NBV	8.01579	1.50397	0.294778
CD4 T Cells - TRT - NBV	8.02594	1.16553	0.228443
CD4 T Cells - ORL - GCIPL - NBV	8.40622	1.4699	0.288101
CD4 T Cells - ORL - TMV - NBV	8.42783	1.48294	0.290655
CD4 T Cells - ORL - TRT - NBV	8.41146	1.43032	0.280343
CD4 T Cells - TMV - NBV	8.14901	1.2432	0.243668
CD4 T Cells - NWMV Change - NGMV - NBV	8.21733	1.21195	0.237543
CD4 T Cells - NWMV Change - NGMV Change - NBV	8.25268	1.36402	0.267348
CD4 T Cells - NWMV Change - NBV Change	7.14934	1.24614	0.244243
CD4 T Cells - B Mature - NBV Change	7.8179	1.48594	0.291243
CD4 T Cells - TRT - NBV Change	8.03632	1.2658	0.248097
CD4 T Cells - ORL - GCIPL - NBV Change	8.40348	1.52904	0.299692
CD4 T Cells - ORL - TMV - NBV Change	8.43159	1.53497	0.300853
CD4 T Cells - ORL - TRT - NBV Change	8.42183	1.51706	0.297344
CD4 T Cells - TMV - NBV Change	8.15277	1.27443	0.249789
CD4 T Cells - GCIPL - NBV Change	8.19861	1.34242	0.263115
CD4 T Cells - ORL - T2LV Change - NBV Change	8.44945	1.4913	0.292294
CD4 T Cells - ORL - T25WT - NBV Change	8.65136	1.56329	0.306405
CD4 T Cells - ORL - NWMV	7.28826	1.50864	0.295694
CD4 T Cells - NWMV Change - NWMV	7.36872	1.24539	0.244096
CD4 T Cells - B Mature - NWMV	7.99895	1.46831	0.287789
CD4 T Cells - TRT - NWMV	8.19997	1.21724	0.23858
CD4 T Cells - NGMV Change - NWMV	8.39856	1.58499	0.310657
CD4 T Cells - ORL - GCIPL - NWMV	8.54498	1.50256	0.294501
CD4 T Cells - ORL - TMV - NWMV	8.59481	1.49911	0.293825
CD4 T Cells - ORL - TRT - NWMV	8.58549	1.46973	0.288068
CD4 T Cells - TMV - NWMV	8.31599	1.25786	0.24654
CD4 T Cells - GCIPL - NWMV	8.34011	1.30299	0.255387
CD4 T Cells - NWMV Change	5.4801	1.2474	0.244491
CD4 T Cells - ORL - NWMV Change	7.57308	1.47502	0.289103
CD4 T Cells - B Mature - NWMV Change	7.83885	1.45832	0.28583
CD4 T Cells - NGMV Change - NWMV Change	8.29066	1.56794	0.307315
CD4 T Cells - Total T Cells - NWMV Change	8.23183	1.5193	0.297783
CD4 T Cells - Effector Treg - NWMV Change	8.28963	1.46221	0.286592
CD4 T Cells - Naive Treg - NWMV Change	8.38958	1.31804	0.258336
CD4 T Cells - ORL - GCIPL - NWMV Change	8.7768	1.50995	0.29595
CD4 T Cells - ORL - NGMV - NWMV Change	8.84054	1.45989	0.286138
CD4 T Cells - ORL - Total B Cells - NWMV Change	8.82352	1.48652	0.291358
CD4 T Cells - NWMV Change - NGMV	7.02979	1.20944	0.23705
CD4 T Cells - ORL - NGMV	7.29084	1.44621	0.283458
CD4 T Cells - NGMV Change - NGMV	7.9991	1.51077	0.296111
CD4 T Cells - Total T Cells - NGMV	8.02389	1.46611	0.287358
CD4 T Cells - Th1 Non-Classic - NGMV	8.09299	1.17983	0.231248
CD4 T Cells - NWMV Change - NGMV Change - NGMV	8.23599	1.34987	0.264575
CD4 T Cells - NWMV Change - HCVA Change - NGMV	8.22194	1.22541	0.24018
CD4 T Cells - Naive Treg - NGMV	8.19517	1.29487	0.253795
CD4 T Cells - NWMV Change - 9HPT - NGMV	8.24431	1.21598	0.238331
CD4 T Cells - NWMV Change - Total B Cells - NGMV	8.23739	1.21721	0.238573
CD4 T Cells - NGMV Change	6.76693	1.58634	0.310923
CD4 T Cells - NWMV Change - NGMV Change	7.00383	1.28549	0.251957
CD4 T Cells - CD56 Dim - NGMV Change	7.96662	1.41988	0.278296
CD4 T Cells - Total CD4 Teff - NGMV Change	8.00592	1.39907	0.274218
CD4 T Cells - Natural T - NGMV Change	8.01449	1.41674	0.277681
CD4 T Cells - Total T Cells - NGMV Change	8.05277	1.47445	0.288993
CD4 T Cells - Total Treg - NGMV Change	8.06002	1.23629	0.242312
CD4 T Cells - Th1 Non-Classic - NGMV Change	8.11317	1.18306	0.23188
CD4 T Cells - NWMV Change - NGMV - NGMV Change	8.26196	1.26778	0.248486
CD4 T Cells - Naive Treg - NGMV Change	8.22211	1.32487	0.259674
CD4 T Cells - Total T Cells	6.72709	1.51319	0.296585
CD4 T Cells - NWMV Change - Total T Cells	6.98483	1.21123	0.2374
CD4 T Cells - B Memory - Total T Cells	7.62435	1.59296	0.31222
CD4 T Cells - CD8 Treg - Total T Cells	7.61005	1.32928	0.26054
CD4 T Cells - B Reg - Total T Cells	7.84667	1.46259	0.286667
CD4 T Cells - Total CD4 Teff - Total T Cells	7.8772	1.45234	0.284659
CD4 T Cells - Natural T - Total T Cells	7.88821	1.45584	0.285345
CD4 T Cells - NGMV Change - Total T Cells	8.09261	1.50685	0.295342
CD4 T Cells - Total Treg - Total T Cells	7.94915	1.2918	0.253192
CD4 T Cells - Effector Treg - Total T Cells	8.01423	1.42903	0.280091
CD4 T Cells	0	0	0
CD4 T Cells - Total Treg	6.74364	1.31482	0.257706
CD4 T Cells - B Memory - Total Treg	7.63866	1.57726	0.309143
CD4 T Cells - CD8 Treg - Total Treg	7.60276	1.33124	0.260923
CD4 T Cells - B Reg - Total Treg	7.84555	1.47155	0.288424
CD4 T Cells - Total CD4 Teff - Total Treg	7.88895	1.45685	0.285543
CD4 T Cells - Natural T - Total Treg	7.89372	1.47417	0.288937
CD4 T Cells - Total T Cells - Total Treg	7.93259	1.48989	0.292018
CD4 T Cells - NGMV Change - Total Treg	8.08331	1.50583	0.295144
CD4 T Cells - Effector Treg - Total Treg	8.01099	1.42949	0.28018
CD4 T Cells - Th1 Non-Classic - Total Treg	8.03299	1.20008	0.235215
CD4 T Cells - Naive Treg	6.90665	1.33458	0.261577
CD4 T Cells - NWMV Change - Naive Treg	6.96304	1.21095	0.237347
CD4 T Cells - B Memory - Naive Treg	7.64355	1.57364	0.308433
CD4 T Cells - B Mature - Naive Treg	7.609	1.46759	0.287648
CD4 T Cells - CD8 Treg - Naive Treg	7.60993	1.33364	0.261394
CD4 T Cells - B Reg - Naive Treg	7.85536	1.46161	0.286475
CD4 T Cells - Total CD4 Teff - Naive Treg	7.88685	1.45989	0.286139
CD4 T Cells - Natural T - Naive Treg	7.91051	1.46196	0.286544
CD4 T Cells - Total T Cells - Naive Treg	7.9421	1.49029	0.292097
CD4 T Cells - NGMV Change - Naive Treg	8.08239	1.50771	0.295511
CD4 T Cells - Effector Treg	6.80503	1.43883	0.282011
CD4 T Cells - NWMV Change - Effector Treg	6.96469	1.22057	0.239231
CD4 T Cells - CD8 Treg - Effector Treg	7.61146	1.33831	0.262308
CD4 T Cells - B Reg - Effector Treg	7.85634	1.46071	0.286298
CD4 T Cells - Total CD4 Teff - Effector Treg	7.88983	1.45182	0.284558
CD4 T Cells - Natural T - Effector Treg	7.89897	1.47036	0.288191
CD4 T Cells - Total T Cells - Effector Treg	7.93629	1.48569	0.291195
CD4 T Cells - Total Treg - Effector Treg	7.9496	1.29656	0.254126
CD4 T Cells - Naive Treg - Effector Treg	8.11684	1.32739	0.260169
CD4 T Cells - NWMV Change - Naive Treg - Effector Treg	8.17323	1.2124	0.237631
CD4 T Cells - B Memory - Total CD8	7.87098	1.65056	0.32351
CD4 T Cells - B Mature - Total CD8	7.94519	1.4914	0.292315
CD4 T Cells - CD8 Treg - Total CD8	7.93017	1.24068	0.243173
CD4 T Cells - Natural T - Total CD8	8.25699	1.42619	0.279533
CD4 T Cells - Total T Cells - Total CD8	8.27314	1.56054	0.305866
CD4 T Cells - NWMV Change - NGMV - Total CD8	8.49042	1.25787	0.246542
CD4 T Cells - NWMV Change - Total B Cells - Total CD8	8.49947	1.2601	0.246979
CD4 T Cells - ORL - T2LV - Total CD8	8.72655	1.46209	0.28657
CD4 T Cells - ORL - tpRNFL - Total CD8	8.72226	1.51086	0.296129
CD4 T Cells - ORL - NGMV - Total CD8	8.75147	1.49161	0.292356
CD4 T Cells - CD8 Treg	6.36448	1.3783	0.270148
CD4 T Cells - ORL - CD8 Treg	7.29576	1.47276	0.288661
CD4 T Cells - B Memory - CD8 Treg	7.67938	1.57117	0.307948
CD4 T Cells - B Mature - CD8 Treg	7.64571	1.48012	0.290103
CD4 T Cells - B Reg - CD8 Treg	7.86314	1.47125	0.288365
CD4 T Cells - CD56 Dim - CD8 Treg	7.86536	1.42643	0.27958
CD4 T Cells - Total CD4 Teff - CD8 Treg	7.90387	1.46898	0.28792
CD4 T Cells - Natural T - CD8 Treg	7.92161	1.4695	0.288022
CD4 T Cells - Total T Cells - CD8 Treg	7.97266	1.48703	0.291457
CD4 T Cells - Total Treg - CD8 Treg	7.98193	1.28399	0.251662
CD4 T Cells - NWMV Change - Total B Cells	6.95981	1.21068	0.237293
CD4 T Cells - ORL - Total B Cells	7.3438	1.48033	0.290144
CD4 T Cells - B Mature - Total B Cells	7.5948	1.4555	0.285278
CD4 T Cells - CD8 Treg - Total B Cells	7.61726	1.33571	0.261799
CD4 T Cells - CD56 Dim - Total B Cells	7.84474	1.38724	0.271899
CD4 T Cells - NGMV Change - Total B Cells	8.08024	1.50088	0.294172
CD4 T Cells - Total Treg - Total B Cells	7.95317	1.29248	0.253327
CD4 T Cells - Th1 Non-Classic - Total B Cells	8.02921	1.18952	0.233146
CD4 T Cells - Naive Treg - Total B Cells	8.11997	1.30697	0.256166
CD4 T Cells - CD56 Bright - Total B Cells	8.15248	1.42147	0.278609
CD4 T Cells - B Memory	6.25385	1.63593	0.320642
CD4 T Cells - B Mature - B Memory	7.80063	1.44772	0.283753
CD4 T Cells - CD8 Treg - B Memory	7.79001	1.24727	0.244466
CD4 T Cells - B Reg - B Memory	7.99536	1.43302	0.280872
CD4 T Cells - CD56 Dim - B Memory	8.03197	1.38486	0.271433
CD4 T Cells - Natural T - B Memory	8.07038	1.42606	0.279508
CD4 T Cells - Total T Cells - B Memory	8.09759	1.49349	0.292724
CD4 T Cells - Total Treg - B Memory	8.12845	1.24754	0.244518
CD4 T Cells - Naive Treg - B Memory	8.29635	1.32755	0.2602
CD4 T Cells - NWMV Change - Total T Cells - B Memory	8.35533	1.25213	0.245417
CD4 T Cells - B Mature	6.33843	1.47746	0.289582
CD4 T Cells - NWMV Change - B Mature	6.98052	1.2239	0.239885
CD4 T Cells - B Memory - B Mature	7.71605	1.60827	0.31522
CD4 T Cells - CD8 Treg - B Mature	7.67176	1.34819	0.264246
CD4 T Cells - CD56 Dim - B Mature	7.86367	1.42453	0.279208
CD4 T Cells - B Reg - B Mature	7.90774	1.48615	0.291286
CD4 T Cells - Total CD4 Teff - B Mature	7.94583	1.46252	0.286653
CD4 T Cells - Natural T - B Mature	7.96097	1.46916	0.287955
CD4 T Cells - Naive Treg - B Mature	8.17722	1.32382	0.259468
CD4 T Cells - NWMV Change - Total B Cells - B Mature	8.21618	1.21303	0.237754
CD4 T Cells - B Reg	6.62847	1.49789	0.293587
CD4 T Cells - ORL - B Reg	7.28678	1.48649	0.291351
CD4 T Cells - B Memory - B Reg	7.62074	1.60609	0.314794
CD4 T Cells - B Mature - B Reg	7.6177	1.46428	0.287
CD4 T Cells - CD8 Treg - B Reg	7.59914	1.33463	0.261587
CD4 T Cells - Total CD4 Teff - B Reg	7.88768	1.46347	0.286839
CD4 T Cells - Natural T - B Reg	7.89826	1.46825	0.287776
CD4 T Cells - Total T Cells - B Reg	7.94529	1.48196	0.290464
CD4 T Cells - Total Treg - B Reg	7.96072	1.29649	0.254113
CD4 T Cells - Effector Treg - B Reg	8.0329	1.43221	0.280713
CD4 T Cells - B Memory - Plasma B Cells	7.64802	1.58297	0.310263
CD4 T Cells - B Mature - Plasma B Cells	7.59465	1.46388	0.286921
CD4 T Cells - CD8 Treg - Plasma B Cells	7.61027	1.34012	0.262663
CD4 T Cells - B Reg - Plasma B Cells	7.85034	1.46014	0.286187
CD4 T Cells - CD56 Dim - Plasma B Cells	7.83725	1.42963	0.280208
CD4 T Cells - Natural T - Plasma B Cells	7.8988	1.46576	0.287289
CD4 T Cells - Total Treg - Plasma B Cells	7.95184	1.29553	0.253923
CD4 T Cells - Naive Treg - Plasma B Cells	8.12278	1.31875	0.258475
CD4 T Cells - NWMV Change - Total B Cells - Plasma B Cells	8.18043	1.21851	0.238828
CD4 T Cells - NWMV Change - Naive Treg - Plasma B Cells	8.17917	1.2083	0.236828
CD4 T Cells - B Memory - Atypical B Memory	7.77263	1.53875	0.301596
CD4 T Cells - B Mature - Atypical B Memory	7.90483	1.48445	0.290952
CD4 T Cells - B Reg - Atypical B Memory	8.17406	1.44961	0.284124
CD4 T Cells - CD56 Dim - Atypical B Memory	8.23161	1.4507	0.284337
CD4 T Cells - NWMV Change - B Mature - Atypical B Memory	8.54692	1.25933	0.246828
CD4 T Cells - ORL - B Reg - Atypical B Memory	8.83236	1.51851	0.297628
CD4 T Cells - ORL - Th1 Classic - Atypical B Memory	9.02672	1.56602	0.306939
CD4 T Cells - ORL - Th1/Th17 - Atypical B Memory	9.08568	1.54077	0.30199
CD4 T Cells - B Memory - HSPB1 - Atypical B Memory	9.09196	1.54412	0.302647
CD4 T Cells - B Memory - B Reg - Atypical B Memory	9.16632	1.61987	0.317495
CD4 T Cells - Natural T	6.687	1.49335	0.292696
CD4 T Cells - ORL - Natural T	7.27382	1.48849	0.291745
CD4 T Cells - B Memory - Natural T	7.63723	1.5815	0.309975
CD4 T Cells - B Mature - Natural T	7.6124	1.4626	0.286669
CD4 T Cells - CD8 Treg - Natural T	7.59909	1.34621	0.263858
CD4 T Cells - B Reg - Natural T	7.83973	1.47745	0.289581
CD4 T Cells - CD56 Dim - Natural T	7.8343	1.41055	0.276467
CD4 T Cells - Total CD4 Teff - Natural T	7.87182	1.46551	0.287239
CD4 T Cells - Total T Cells - Natural T	7.9283	1.48859	0.291763
CD4 T Cells - NGMV Change - Natural T	8.09442	1.50819	0.295605
CD4 T Cells - CD56 Dim	6.59957	1.43458	0.281177
CD4 T Cells - B Memory - CD56 Dim	7.68625	1.57057	0.307831
CD4 T Cells - B Mature - CD56 Dim	7.60253	1.47811	0.28971
CD4 T Cells - CD8 Treg - CD56 Dim	7.63027	1.35188	0.264969
CD4 T Cells - Total CD4 Teff - CD56 Dim	7.91629	1.46936	0.287996
CD4 T Cells - Natural T - CD56 Dim	7.92174	1.47387	0.288878
CD4 T Cells - NGMV Change - CD56 Dim	8.13398	1.52779	0.299447
CD4 T Cells - CD56 Bright - CD56 Dim	8.18925	1.42158	0.278631
CD4 T Cells - NWMV Change - Total B Cells - CD56 Dim	8.20499	1.22221	0.239554
CD4 T Cells - NWMV Change - B Mature - CD56 Dim	8.24463	1.23071	0.24122
CD4 T Cells - CD56 Bright	6.93441	1.44446	0.283114
CD4 T Cells - ORL - CD56 Bright	7.34215	1.44801	0.28381
CD4 T Cells - CD8 Treg - CD56 Bright	7.63398	1.3388	0.262406
CD4 T Cells - CD56 Dim - CD56 Bright	7.8544	1.40063	0.274523
CD4 T Cells - Total CD4 Teff - CD56 Bright	7.92431	1.45332	0.284851
CD4 T Cells - Natural T - CD56 Bright	7.93491	1.45346	0.284878
CD4 T Cells - Total T Cells - CD56 Bright	7.97384	1.46752	0.287634
CD4 T Cells - NGMV Change - CD56 Bright	8.09994	1.521	0.298115
CD4 T Cells - Total Treg - CD56 Bright	7.96992	1.2903	0.252899
CD4 T Cells - Th1 Non-Classic - CD56 Bright	8.06	1.19494	0.234209
CD4 T Cells - ORL - CD56 Neg	7.74477	1.57014	0.307748
CD4 T Cells - CD8 Treg - CD56 Neg	9.04131	1.95969	0.384099
CD4 T Cells - Natural T - CD56 Neg	9.32613	1.97125	0.386366
CD4 T Cells - Total CD4 Teff - CD56 Neg	9.34327	2.13229	0.417929
CD4 T Cells - Effector Treg - CD56 Neg	9.46097	2.02266	0.396442
CD4 T Cells - GCIPL Change - CD56 Neg	9.44	1.94152	0.380538
CD4 T Cells - NWMV Change - INL - CD56 Neg	9.67004	1.79686	0.352184
CD4 T Cells - ORL - INL - CD56 Neg	9.95181	1.95671	0.383515
CD4 T Cells - NWMV Change - mRNFL - CD56 Neg	9.69624	1.74061	0.34116
CD4 T Cells - ORL - GCIPL - CD56 Neg	9.90484	1.96804	0.385736
CD4 T Cells - Total CD4 Teff	6.67401	1.48585	0.291227
CD4 T Cells - ORL - Total CD4 Teff	7.29637	1.48444	0.290949
CD4 T Cells - B Mature - Total CD4 Teff	7.61025	1.46786	0.2877
CD4 T Cells - CD8 Treg - Total CD4 Teff	7.59434	1.34468	0.263558
CD4 T Cells - B Reg - Total CD4 Teff	7.84214	1.48134	0.290343
CD4 T Cells - CD56 Dim - Total CD4 Teff	7.84185	1.41719	0.277769
CD4 T Cells - Natural T - Total CD4 Teff	7.88481	1.47904	0.289891
CD4 T Cells - Total T Cells - Total CD4 Teff	7.93029	1.48842	0.291731
CD4 T Cells - NGMV Change - Total CD4 Teff	8.09885	1.51402	0.296748
CD4 T Cells - Total Treg - Total CD4 Teff	7.95858	1.3023	0.255251
CD4 T Cells - ORL - Th1 Classic	7.4115	1.50099	0.294194
CD4 T Cells - Total Treg - Th1 Classic	8.01499	1.30972	0.256706
CD4 T Cells - Th1 Non-Classic - Th1 Classic	8.05444	1.21663	0.238459
CD4 T Cells - Naive Treg - Th1 Classic	8.18094	1.35581	0.265738
CD4 T Cells - CD56 Bright - Th1 Classic	8.21621	1.42893	0.28007
CD4 T Cells - NWMV Change - Total B Cells - Th1 Classic	8.2278	1.21624	0.238384
CD4 T Cells - NWMV Change - Naive Treg - Th1 Classic	8.23733	1.21206	0.237563
CD4 T Cells - ORL - GCIPL - Th1 Classic	8.53023	1.55581	0.304938
CD4 T Cells - NWMV Change - NGMV - Th1 Classic	8.346	1.27703	0.250297
CD4 T Cells - ORL - T2LV - Th1 Classic	8.59554	1.49959	0.293921
CD4 T Cells - Th1 Non-Classic	6.82031	1.2162	0.238375
CD4 T Cells - Total CD4 Teff - Th1 Non-Classic	7.91206	1.45197	0.284586
CD4 T Cells - Total T Cells - Th1 Non-Classic	7.9608	1.48419	0.290901
CD4 T Cells - NGMV Change - Th1 Non-Classic	8.05979	1.50904	0.295771
CD4 T Cells - Total Treg - Th1 Non-Classic	7.95632	1.283	0.251468
CD4 T Cells - Naive Treg - Th1 Non-Classic	8.13044	1.31035	0.256828
CD4 T Cells - NWMV Change - Total B Cells - Th1 Non-Classic	8.16871	1.19548	0.234315
CD4 T Cells - CD56 Bright - Th1 Non-Classic	8.17409	1.42046	0.278411
CD4 T Cells - NWMV Change - Naive Treg - Th1 Non-Classic	8.18683	1.20056	0.23531
CD4 T Cells - NWMV Change - Total T Cells - Th1 Non-Classic	8.21854	1.19809	0.234826
CD4 T Cells - Th17	7.06726	1.32111	0.258937
CD4 T Cells - Total CD4 Teff - Th17	7.92194	1.4582	0.285808
CD4 T Cells - Natural T - Th17	7.93679	1.45552	0.285283
CD4 T Cells - Total T Cells - Th17	7.96778	1.49106	0.292248
CD4 T Cells - NGMV Change - Th17	8.07605	1.51618	0.297171
CD4 T Cells - Total Treg - Th17	7.96503	1.29538	0.253895
CD4 T Cells - Effector Treg - Th17	8.04235	1.42776	0.279842
CD4 T Cells - Th1 Non-Classic - Th17	8.03027	1.19979	0.23516
CD4 T Cells - GCIPL Change - Th17	8.09477	1.31987	0.258695
CD4 T Cells - Naive Treg - Th17	8.1348	1.31005	0.256771
CD4 T Cells - ORL - Th1/Th17	7.43201	1.48526	0.291112
CD4 T Cells - B Mature - Th1/Th17	7.69955	1.46516	0.287171
CD4 T Cells - Natural T - Th1/Th17	8.02946	1.44736	0.283682
CD4 T Cells - Th1 Non-Classic - Th1/Th17	8.04169	1.22171	0.239455
CD4 T Cells - Naive Treg - Th1/Th17	8.22242	1.31705	0.258142
CD4 T Cells - CD56 Bright - Th1/Th17	8.25733	1.42851	0.279989
CD4 T Cells - NWMV Change - Naive Treg - Th1/Th17	8.2788	1.20187	0.235567
CD4 T Cells - NWMV Change - B Mature - Th1/Th17	8.34164	1.2187	0.238865
CD4 T Cells - ORL - Natural T - Th1/Th17	8.61628	1.50581	0.295138
CD4 T Cells - Th17 - Th1/Th17	8.3473	1.30926	0.256614
Total Treg - pRNFL Change - INL - MS Subtype	7.78202	1.46792	0.287711
Total Treg - pRNFL Change - INL Change - 9HPT - MS Subtype	8.93427	1.50049	0.294097
Total Treg - pRNFL Change - INL Change - SDMT - MS Subtype	8.9461	1.50099	0.294194
Total Treg - pRNFL Change - INL Change - Years with Disease - MS Subtype	8.94687	1.48429	0.290921
Total Treg - pRNFL Change - INL Change - T25WT - MS Subtype	8.9572	1.49039	0.292116
Total Treg - pRNFL Change - INL Change - EDSS - MS Subtype	8.96074	1.52032	0.297983
Total Treg - pRNFL Change - INL Change - mRNFL - MS Subtype	8.96695	1.50062	0.294122
Total Treg - pRNFL Change - INL Change - NGMV - MS Subtype	8.96868	1.4993	0.293862
Total Treg - pRNFL Change - INL Change - INL - MS Subtype	8.97107	1.50208	0.294408
Total Treg - pRNFL Change - HCVA - gARMSS - MS Subtype	8.99521	1.37481	0.269463
Total Treg - pRNFL Change - INL Change - Years with Disease	7.76478	1.4926	0.29255
Total Treg - pRNFL Change - HCVA - Years with Disease	7.82676	1.38292	0.271053
Total Treg - pRNFL Change - tpRNFL - Years with Disease	7.95848	1.52399	0.298703
Total Treg - pRNFL Change - INL Change - 9HPT - Years with Disease	8.94193	1.50388	0.29476
Total Treg - pRNFL Change - INL Change - SDMT - Years with Disease	8.9459	1.51299	0.296545
Total Treg - pRNFL Change - INL Change - LCVA - Years with Disease	8.95114	1.48879	0.291803
Total Treg - pRNFL Change - INL Change - HCVA - Years with Disease	8.9519	1.51235	0.296421
Total Treg - pRNFL Change - INL Change - EDSS - Years with Disease	8.96151	1.52403	0.298709
Total Treg - pRNFL Change - INL Change - mRNFL - Years with Disease	8.96494	1.49558	0.293133
Total Treg - pRNFL Change - INL Change - T25WT - Years with Disease	8.96396	1.48435	0.290932
Total Treg - pRNFL Change - HCVA - Years since Relapse	7.83818	1.38406	0.271276
Total Treg - pRNFL Change - INL Change - Years with Disease - Years since Relapse	8.95224	1.49201	0.292433
Total Treg - pRNFL Change - INL Change - 9HPT - Years since Relapse	8.95489	1.50915	0.295794
Total Treg - pRNFL Change - INL Change - SDMT - Years since Relapse	8.95736	1.51465	0.296872
Total Treg - pRNFL Change - INL Change - HCVA - Years since Relapse	8.96332	1.5162	0.297175
Total Treg - pRNFL Change - INL Change - NGMV - Years since Relapse	8.97096	1.50624	0.295223
Total Treg - pRNFL Change - INL Change - EDSS - Years since Relapse	8.97461	1.52269	0.298448
Total Treg - pRNFL Change - INL Change - T25WT - Years since Relapse	8.97488	1.4899	0.29202
Total Treg - pRNFL Change - HCVA - Years with Disease - Years since Relapse	9.01422	1.38714	0.271879
Total Treg - pRNFL Change - INL - T25WT Change - Years since Relapse	8.97025	1.47437	0.288976
Total Treg - pRNFL Change - INL Change - EDSS	7.77649	1.50965	0.295892
Total Treg - pRNFL Change - HCVA - EDSS	7.83033	1.38359	0.271184
Total Treg - pRNFL Change - INL - EDSS	7.78701	1.48098	0.290271
Total Treg - pRNFL Change - INL Change - 9HPT - EDSS	8.9412	1.51531	0.297001
Total Treg - pRNFL Change - INL Change - SDMT - EDSS	8.9463	1.51752	0.297434
Total Treg - pRNFL Change - INL Change - Years with Disease - EDSS	8.9498	1.50696	0.295364
Total Treg - pRNFL Change - INL Change - HCVA - EDSS	8.95547	1.52031	0.29798
Total Treg - pRNFL Change - INL Change - HCVA Change - EDSS	8.95473	1.50875	0.295715
Total Treg - pRNFL Change - INL Change - LCVA - EDSS	8.96292	1.50702	0.295376
Total Treg - pRNFL Change - INL Change - T25WT - EDSS	8.96439	1.50294	0.294577
Total Treg - pRNFL Change - INL - EDSS Change	9.93134	1.89439	0.371301
Total Treg - pRNFL Change - INL - EDSS Increase? - EDSS Change	11.0168	1.90641	0.373657
Total Treg - pRNFL Change - HCVA - gARMSS - EDSS Change	11.1597	1.97884	0.387853
Total Treg - pRNFL Change - INL Change - EDSS - EDSS Change	11.1084	1.9919	0.390412
Total Treg - pRNFL Change - INL Change - INL - EDSS Change	11.1204	1.89118	0.370671
Total Treg - pRNFL Change - INL Change - HCVA Change - EDSS Change	11.1125	1.93693	0.379639
Total Treg - pRNFL Change - HCVA - EDSS - EDSS Change	11.1622	1.95879	0.383924
Total Treg - pRNFL Change - INL - EDSS - EDSS Change	11.1189	1.95872	0.38391
Total Treg - pRNFL Change - HCVA - uGMSSS - EDSS Change	11.1756	1.87031	0.366582
Total Treg - pRNFL Change - INL - uGMSSS - EDSS Change	11.1303	1.85878	0.36432
Total Treg - pRNFL Change - INL - EDSS Increase?	9.93899	1.90843	0.374052
Total Treg - pRNFL Change - INL - EDSS Change - EDSS Increase?	11.0091	1.89136	0.370707
Total Treg - pRNFL Change - INL Change - INL - EDSS Increase?	11.128	1.93416	0.379096
Total Treg - pRNFL Change - INL Change - EDSS - EDSS Increase?	11.1308	1.99834	0.391674
Total Treg - pRNFL Change - HCVA - gARMSS - EDSS Increase?	11.2121	2.04028	0.399894
Total Treg - pRNFL Change - INL Change - HCVA Change - EDSS Increase?	11.1635	1.98647	0.389347
Total Treg - pRNFL Change - HCVA - EDSS - EDSS Increase?	11.1847	1.95891	0.383947
Total Treg - pRNFL Change - INL - EDSS - EDSS Increase?	11.1414	1.96444	0.38503
Total Treg - pRNFL Change - HCVA - uGMSSS - EDSS Increase?	11.1904	1.927	0.377693
Total Treg - pRNFL Change - HCVA - INL - EDSS Increase?	11.1964	1.91896	0.376115
Total Treg - pRNFL Change - HCVA - uGMSSS	7.82242	1.38227	0.270925
Total Treg - pRNFL Change - INL - uGMSSS	7.77711	1.47094	0.288304
Total Treg - pRNFL Change - INL Change - SDMT - uGMSSS	8.94342	1.50866	0.295696
Total Treg - pRNFL Change - INL Change - 9HPT - uGMSSS	8.94244	1.50973	0.295908
Total Treg - pRNFL Change - INL Change - HCVA - uGMSSS	8.94756	1.51481	0.296903
Total Treg - pRNFL Change - INL Change - LCVA - uGMSSS	8.95421	1.50274	0.294537
Total Treg - pRNFL Change - INL Change - T25WT - uGMSSS	8.95908	1.48995	0.292029
Total Treg - pRNFL Change - INL Change - mRNFL - uGMSSS	8.96009	1.50252	0.294493
Total Treg - pRNFL Change - INL Change - EDSS - uGMSSS	8.96108	1.52983	0.299846
Total Treg - pRNFL Change - INL Change - INL - uGMSSS	8.96616	1.50788	0.295545
Total Treg - pRNFL Change - HCVA - gARMSS	7.82126	1.37454	0.26941
Total Treg - pRNFL Change - INL Change - 9HPT - gARMSS	8.93606	1.51322	0.296591
Total Treg - pRNFL Change - INL Change - Years with Disease - gARMSS	8.93988	1.49943	0.293888
Total Treg - pRNFL Change - INL Change - SDMT - gARMSS	8.94379	1.51625	0.297185
Total Treg - pRNFL Change - INL Change - LCVA - gARMSS	8.9473	1.50117	0.294229
Total Treg - pRNFL Change - INL Change - HCVA - gARMSS	8.94639	1.51169	0.296292
Total Treg - pRNFL Change - INL Change - EDSS - gARMSS	8.95851	1.52721	0.299333
Total Treg - pRNFL Change - INL Change - T25WT - gARMSS	8.96128	1.4973	0.293471
Total Treg - pRNFL Change - INL Change - mRNFL - gARMSS	8.96378	1.50659	0.295293
Total Treg - pRNFL Change - INL Change - NGMV - gARMSS	8.96335	1.51369	0.296683
Total Treg - pRNFL Change - INL Change - T25WT	7.7745	1.49455	0.292932
Total Treg - pRNFL Change - INL Change - 9HPT - T25WT	8.94815	1.5015	0.294294
Total Treg - pRNFL Change - INL Change - SDMT - T25WT	8.95094	1.50248	0.294485
Total Treg - pRNFL Change - INL Change - Years with Disease - T25WT	8.95424	1.48281	0.290631
Total Treg - pRNFL Change - INL Change - LCVA - T25WT	8.96325	1.49115	0.292265
Total Treg - pRNFL Change - INL Change - HCVA Change - T25WT	8.96066	1.49974	0.293949
Total Treg - pRNFL Change - INL Change - EDSS - T25WT	8.96638	1.51846	0.297618
Total Treg - pRNFL Change - INL Change - mRNFL - T25WT	8.97173	1.49141	0.292317
Total Treg - pRNFL Change - INL Change - mRNFL Change - T25WT	8.97421	1.49915	0.293834
Total Treg - pRNFL Change - INL Change - NGMV - T25WT	8.97514	1.49838	0.293683
Total Treg - pRNFL Change - INL - T25WT Change	7.77738	1.4707	0.288258
Total Treg - pRNFL Change - INL Change - SDMT - T25WT Change	8.9411	1.49898	0.2938
Total Treg - pRNFL Change - INL Change - Years with Disease - T25WT Change	8.94173	1.49358	0.292742
Total Treg - pRNFL Change - INL Change - HCVA Change - T25WT Change	8.94106	1.49439	0.292901
Total Treg - pRNFL Change - INL Change - T25WT - T25WT Change	8.95619	1.49101	0.292238
Total Treg - pRNFL Change - INL Change - LCVA - T25WT Change	8.95927	1.49252	0.292533
Total Treg - pRNFL Change - INL Change - mRNFL Change - T25WT Change	8.96208	1.49138	0.292311
Total Treg - pRNFL Change - INL Change - mRNFL - T25WT Change	8.96451	1.49838	0.293683
Total Treg - pRNFL Change - INL Change - EDSS - T25WT Change	8.96517	1.52259	0.298428
Total Treg - pRNFL Change - INL Change - INL - T25WT Change	8.96643	1.50081	0.294158
Total Treg - pRNFL Change - INL Change - 9HPT	7.76239	1.49882	0.293769
Total Treg - pRNFL Change - HCVA - 9HPT	7.82464	1.37906	0.270295
Total Treg - pRNFL Change - INL - 9HPT	7.78045	1.4752	0.289138
Total Treg - pRNFL Change - INL Change - Years with Disease - 9HPT	8.94432	1.49803	0.293615
Total Treg - pRNFL Change - INL Change - SDMT - 9HPT	8.94987	1.51115	0.296186
Total Treg - pRNFL Change - INL Change - HCVA - 9HPT	8.94978	1.50764	0.295498
Total Treg - pRNFL Change - INL Change - LCVA - 9HPT	8.95671	1.49868	0.293742
Total Treg - pRNFL Change - INL Change - EDSS - 9HPT	8.95529	1.52642	0.299179
Total Treg - pRNFL Change - INL Change - mRNFL - 9HPT	8.95968	1.50082	0.29416
Total Treg - pRNFL Change - INL Change - T25WT - 9HPT	8.96026	1.49774	0.293556
Total Treg - pRNFL Change - INL Change - SDMT - 9HPT Change	8.94636	1.50192	0.294377
Total Treg - pRNFL Change - INL Change - 9HPT - 9HPT Change	8.94712	1.49855	0.293716
Total Treg - pRNFL Change - INL Change - HCVA Change - 9HPT Change	8.95181	1.48862	0.29177
Total Treg - pRNFL Change - INL Change - LCVA - 9HPT Change	8.95823	1.48014	0.290107
Total Treg - pRNFL Change - INL Change - EDSS - 9HPT Change	8.96205	1.51712	0.297355
Total Treg - pRNFL Change - INL Change - T25WT - 9HPT Change	8.96644	1.48166	0.290405
Total Treg - pRNFL Change - INL Change - mRNFL - 9HPT Change	8.9693	1.49075	0.292187
Total Treg - pRNFL Change - INL Change - NGMV - 9HPT Change	8.9723	1.49526	0.29307
Total Treg - pRNFL Change - HCVA - uGMSSS - 9HPT Change	9.00142	1.37954	0.27039
Total Treg - pRNFL Change - HCVA - gARMSS - 9HPT Change	9.00237	1.36899	0.268323
Total Treg - pRNFL Change - INL Change - SDMT	7.76556	1.50289	0.294566
Total Treg - pRNFL Change - HCVA - SDMT	7.83246	1.37754	0.269998
Total Treg - pRNFL Change - INL Change - Years with Disease - SDMT	8.94512	1.5026	0.294509
Total Treg - pRNFL Change - INL Change - 9HPT - SDMT	8.9467	1.50672	0.295317
Total Treg - pRNFL Change - INL Change - HCVA Change - SDMT	8.94875	1.50337	0.29466
Total Treg - pRNFL Change - INL Change - LCVA - SDMT	8.95423	1.5042	0.294823
Total Treg - pRNFL Change - INL Change - EDSS - SDMT	8.95723	1.52445	0.298792
Total Treg - pRNFL Change - INL Change - HCVA - SDMT	8.9576	1.5115	0.296253
Total Treg - pRNFL Change - INL Change - T25WT - SDMT	8.95988	1.49366	0.292757
Total Treg - pRNFL Change - INL Change - mRNFL - SDMT	8.9692	1.50069	0.294136
Total Treg - pRNFL Change - INL Change - SDMT Change	7.96196	1.49874	0.293753
Total Treg - pRNFL Change - INL - SDMT Change	8.04316	1.4566	0.285494
Total Treg - pRNFL Change - tpRNFL - SDMT Change	8.24133	1.47319	0.288746
Total Treg - pRNFL Change - INL Change - mRNFL Change - SDMT Change	9.12746	1.48771	0.29159
Total Treg - pRNFL Change - INL Change - HCVA Change - SDMT Change	9.13649	1.47412	0.288928
Total Treg - pRNFL Change - INL Change - SDMT - SDMT Change	9.14536	1.49341	0.292709
Total Treg - pRNFL Change - INL - mRNFL Change - SDMT Change	9.14051	1.45874	0.285914
Total Treg - pRNFL Change - INL - HCVA Change - SDMT Change	9.15184	1.445	0.28322
Total Treg - pRNFL Change - HCVA - SDMT - SDMT Change	9.21226	1.36101	0.266758
Total Treg - pRNFL Change - INL - INL Change - SDMT Change	9.1713	1.45758	0.285686
Total Treg - pRNFL Change - INL Change - LCVA	7.76876	1.4944	0.292903
Total Treg - pRNFL Change - HCVA - LCVA	7.82786	1.37332	0.26917
Total Treg - pRNFL Change - tpRNFL - LCVA	7.97035	1.53061	0.299999
Total Treg - pRNFL Change - INL Change - Years with Disease - LCVA	8.94715	1.48666	0.291386
Total Treg - pRNFL Change - INL Change - SDMT - LCVA	8.95102	1.51232	0.296415
Total Treg - pRNFL Change - INL Change - HCVA - LCVA	8.953	1.50304	0.294596
Total Treg - pRNFL Change - INL Change - 9HPT - LCVA	8.95034	1.50241	0.294473
Total Treg - pRNFL Change - INL Change - HCVA Change - LCVA	8.9551	1.49979	0.29396
Total Treg - pRNFL Change - INL Change - T25WT - LCVA	8.96899	1.49047	0.292132
Total Treg - pRNFL Change - INL Change - EDSS - LCVA	8.97065	1.52225	0.298361
Total Treg - pRNFL Change - HCVA - LCVA Change	8.51771	1.51746	0.297422
Total Treg - pRNFL Change - TMV Change - LCVA Change	8.51103	1.38517	0.271494
Total Treg - pRNFL Change - TRT Change - LCVA Change	8.60284	1.45151	0.284495
Total Treg - pRNFL Change - tpRNFL - LCVA Change	8.6561	1.60803	0.315173
Total Treg - pRNFL Change - INL Change - SDMT - LCVA Change	9.58695	1.69068	0.331374
Total Treg - pRNFL Change - INL Change - T25WT - LCVA Change	9.60954	1.70549	0.334275
Total Treg - pRNFL Change - INL Change - HCVA Change - LCVA Change	9.61217	1.69892	0.332988
Total Treg - pRNFL Change - INL Change - NGMV - LCVA Change	9.60388	1.67199	0.327711
Total Treg - pRNFL Change - INL Change - T2LV - LCVA Change	9.60502	1.69314	0.331856
Total Treg - pRNFL Change - INL - T25WT Change - LCVA Change	9.58371	1.58562	0.310782
Total Treg - pRNFL Change - HCVA	6.64298	1.38129	0.270733
Total Treg - pRNFL Change - INL Change - HCVA	7.76812	1.50036	0.29407
Total Treg - pRNFL Change - INL - HCVA	7.78848	1.47328	0.288763
Total Treg - pRNFL Change - INL Change - 9HPT - HCVA	8.94406	1.50586	0.295149
Total Treg - pRNFL Change - INL Change - Years with Disease - HCVA	8.94856	1.50473	0.294928
Total Treg - pRNFL Change - INL Change - LCVA - HCVA	8.95365	1.49723	0.293457
Total Treg - pRNFL Change - INL Change - SDMT - HCVA	8.95504	1.51404	0.296752
Total Treg - pRNFL Change - INL Change - EDSS - HCVA	8.96384	1.52947	0.299776
Total Treg - pRNFL Change - INL Change - INL - HCVA	8.97752	1.51251	0.296453
Total Treg - pRNFL Change - INL Change - NGMV - HCVA	8.97618	1.51713	0.297357
Total Treg - pRNFL Change - INL Change - HCVA Change	7.76477	1.49705	0.293422
Total Treg - pRNFL Change - INL - HCVA Change	7.78012	1.47033	0.288184
Total Treg - pRNFL Change - tpRNFL - HCVA Change	7.9691	1.52078	0.298073
Total Treg - pRNFL Change - INL Change - SDMT - HCVA Change	8.94953	1.50944	0.29585
Total Treg - pRNFL Change - INL Change - LCVA - HCVA Change	8.95908	1.49804	0.293615
Total Treg - pRNFL Change - INL Change - mRNFL Change - HCVA Change	8.95817	1.49493	0.293006
Total Treg - pRNFL Change - INL Change - EDSS - HCVA Change	8.96644	1.5218	0.298272
Total Treg - pRNFL Change - INL Change - INL - HCVA Change	8.96917	1.50616	0.295208
Total Treg - pRNFL Change - INL Change - mRNFL - HCVA Change	8.96865	1.50126	0.294247
Total Treg - pRNFL Change - INL Change - T25WT - HCVA Change	8.97039	1.49723	0.293456
Total Treg - pRNFL Change - INL Change - pRNFL	7.79084	1.51644	0.297223
Total Treg - pRNFL Change - HCVA - pRNFL	7.84265	1.38645	0.271743
Total Treg - pRNFL Change - INL - pRNFL	7.80103	1.4806	0.290197
Total Treg - pRNFL Change - tpRNFL - pRNFL	7.95531	1.54733	0.303276
Total Treg - pRNFL	7.33678	1.43938	0.282118
Total Treg - pRNFL Change - INL Change - Years with Disease - pRNFL	8.96491	1.5095	0.295862
Total Treg - pRNFL Change - INL Change - 9HPT - pRNFL	8.96249	1.5148	0.296901
Total Treg - pRNFL Change - INL Change - HCVA - pRNFL	8.96779	1.52034	0.297986
Total Treg - pRNFL Change - INL Change - LCVA - pRNFL	8.97294	1.51008	0.295975
Total Treg - pRNFL Change - INL Change - mRNFL - pRNFL	8.97017	1.50493	0.294966
Total Treg - pRNFL Change	2.81521	1.95665	0.383504
Total Treg - Naive Treg - Th1/Th17 - pRNFL Change	11.3324	2.63804	0.517057
Total Treg - INL - pRNFL Change	11.153	2.557	0.501171
Total Treg - Th1 Classic - INL Change - pRNFL Change	11.7916	2.64576	0.51857
Total Treg - Th1 Classic - Th1/Th17 - pRNFL Change	11.5238	2.3536	0.461306
Total Treg - Th1 Classic - INL - pRNFL Change	11.8167	2.6429	0.518008
Total Treg - CD56 Bright - Th1/Th17 - pRNFL Change	11.3714	2.35801	0.46217
Total Treg - Th17 - Th1/Th17 - pRNFL Change	11.4351	2.33748	0.458146
Total Treg - Th17 - INL - pRNFL Change	11.7413	2.50692	0.491357
Total Treg - Th1 Non-Classic - Th1/Th17 - pRNFL Change	11.5747	2.39515	0.469449
Total Treg - pRNFL Change - INL Change - mRNFL	7.77554	1.49484	0.292988
Total Treg - pRNFL Change - INL - mRNFL	7.78983	1.47154	0.288422
Total Treg - pRNFL Change - tpRNFL - mRNFL	7.96172	1.52349	0.298604
Total Treg - B Memory - mRNFL	7.39843	1.57074	0.307864
Total Treg - Naive Treg - mRNFL	7.82272	1.65379	0.324143
Total Treg - mRNFL	7.28212	1.1705	0.229418
Total Treg - pRNFL Change - INL Change - 9HPT - mRNFL	8.94653	1.50427	0.294837
Total Treg - pRNFL Change - INL Change - Years with Disease - mRNFL	8.95419	1.49324	0.292675
Total Treg - pRNFL Change - INL Change - SDMT - mRNFL	8.95923	1.50835	0.295638
Total Treg - pRNFL Change - INL Change - HCVA Change - mRNFL	8.95789	1.50326	0.294638
Total Treg - pRNFL Change - INL Change - mRNFL Change	7.77316	1.49773	0.293556
Total Treg - pRNFL Change - INL - mRNFL Change	7.7862	1.47211	0.288533
Total Treg - pRNFL Change - TMV Change - mRNFL Change	7.83328	1.33434	0.261531
Total Treg - pRNFL Change - TRT Change - mRNFL Change	7.90849	1.35408	0.2654
Total Treg - pRNFL Change - INL Change - HCVA Change - mRNFL Change	8.94979	1.49417	0.292857
Total Treg - pRNFL Change - INL Change - mRNFL - mRNFL Change	8.97001	1.49644	0.293302
Total Treg - pRNFL Change - INL Change - INL - mRNFL Change	8.97525	1.50196	0.294384
Total Treg - pRNFL Change - INL Change - T25WT - mRNFL Change	8.97556	1.49538	0.293095
Total Treg - pRNFL Change - INL - T25WT Change - mRNFL Change	8.96631	1.47301	0.288709
Total Treg - pRNFL Change - INL - HCVA Change - mRNFL Change	8.96514	1.46846	0.287819
Total Treg - pRNFL Change - tpRNFL	6.62428	1.49831	0.293669
Total Treg - pRNFL Change - INL Change - Years with Disease - tpRNFL	9.09898	1.48062	0.290202
Total Treg - pRNFL Change - INL Change - HCVA Change - tpRNFL	9.1096	1.48729	0.291508
Total Treg - pRNFL Change - INL Change - LCVA - tpRNFL	9.11484	1.49288	0.292605
Total Treg - pRNFL Change - INL Change - pRNFL - tpRNFL	9.12187	1.53553	0.300965
Total Treg - pRNFL Change - INL Change - mRNFL - tpRNFL	9.11297	1.48625	0.291305
Total Treg - pRNFL Change - HCVA - Years with Disease - tpRNFL	9.16096	1.37481	0.269463
Total Treg - pRNFL Change - HCVA - pRNFL - tpRNFL	9.17368	1.40125	0.274644
Total Treg - pRNFL Change - HCVA - LCVA - tpRNFL	9.17394	1.37317	0.269142
Total Treg - pRNFL Change - INL - pRNFL - tpRNFL	9.13206	1.50582	0.295141
Total Treg - pRNFL Change - HCVA - TMV	7.95682	1.38369	0.271204
Total Treg - pRNFL Change - INL - TMV	7.90674	1.47563	0.289224
Total Treg - pRNFL Change - TMV Change - TMV	7.78262	1.40344	0.275075
Total Treg - pRNFL Change - TRT Change - TMV	7.85725	1.40446	0.275274
Total Treg - pRNFL Change - tpRNFL - TMV	7.85263	1.47979	0.290038
Total Treg - pRNFL Change - INL Change - Years with Disease - TMV	9.06908	1.48596	0.291248
Total Treg - pRNFL Change - INL Change - LCVA - TMV	9.08201	1.48503	0.291066
Total Treg - pRNFL Change - INL Change - SDMT - TMV	9.07903	1.50506	0.294992
Total Treg - pRNFL Change - INL Change - HCVA - TMV	9.08196	1.51604	0.297143
Total Treg - pRNFL Change - INL Change - HCVA Change - TMV	9.07582	1.49596	0.293207
Total Treg - pRNFL Change - TMV Change	6.40535	1.40759	0.275888
Total Treg - pRNFL Change - TRT Change - TMV Change	7.66144	1.41986	0.278292
Total Treg - pRNFL Change - INL Change - mRNFL Change - TMV Change	9.20109	1.38431	0.271324
Total Treg - pRNFL Change - TRT Change - ORL Change - TMV Change	9.09033	1.33783	0.262216
Total Treg - pRNFL Change - INL - mRNFL Change - TMV Change	9.21414	1.37179	0.26887
Total Treg - pRNFL Change - HCVA - TRT - TMV Change	9.33176	1.4108	0.276518
Total Treg - pRNFL Change - INL - TRT - TMV Change	9.28332	1.50391	0.294766
Total Treg - pRNFL Change - INL Change - GCIPL Change - TMV Change	9.32307	1.47757	0.289603
Total Treg - pRNFL Change - HCVA - TMV - TMV Change	9.33409	1.38327	0.271121
Total Treg - pRNFL Change - INL - TMV - TMV Change	9.28401	1.47909	0.289902
Total Treg - pRNFL Change - HCVA - TRT	7.95303	1.40015	0.27443
Total Treg - pRNFL Change - INL - TRT	7.90458	1.49259	0.292548
Total Treg - pRNFL Change - TMV Change - TRT	7.78408	1.41086	0.276528
Total Treg - pRNFL Change - TRT Change - TRT	7.8544	1.42532	0.279363
Total Treg - pRNFL Change - tpRNFL - TRT	7.84927	1.48974	0.291989
Total Treg - pRNFL Change - INL Change - Years with Disease - TRT	9.07527	1.51624	0.297183
Total Treg - pRNFL Change - INL Change - SDMT - TRT	9.0739	1.53285	0.300439
Total Treg - pRNFL Change - INL Change - HCVA Change - TRT	9.0741	1.51872	0.29767
Total Treg - pRNFL Change - INL Change - HCVA - TRT	9.07816	1.53337	0.300541
Total Treg - pRNFL Change - INL Change - LCVA - TRT	9.08175	1.53516	0.30089
Total Treg - pRNFL Change - TRT Change	6.49546	1.42346	0.278998
Total Treg - pRNFL Change - TMV Change - TRT Change	7.57132	1.40273	0.274935
Total Treg - pRNFL Change - INL Change - mRNFL Change - TRT Change	9.18619	1.3953	0.273479
Total Treg - pRNFL Change - TMV Change - ORL Change - TRT Change	9.00021	1.32292	0.259293
Total Treg - pRNFL Change - INL - mRNFL Change - TRT Change	9.19923	1.38154	0.270781
Total Treg - pRNFL Change - INL Change - GCIPL Change - TRT Change	9.3036	1.48017	0.290113
Total Treg - pRNFL Change - HCVA - TRT - TRT Change	9.31196	1.42442	0.279186
Total Treg - pRNFL Change - INL - TRT - TRT Change	9.26351	1.51474	0.296889
Total Treg - pRNFL Change - HCVA - TMV - TRT Change	9.31861	1.37635	0.269766
Total Treg - pRNFL Change - INL - TMV - TRT Change	9.26853	1.47194	0.288499
Total Treg - pRNFL Change - TMV Change - GCIPL	7.77498	1.41159	0.276672
Total Treg - pRNFL Change - TRT Change - GCIPL	7.8573	1.43023	0.280324
Total Treg - pRNFL Change - tpRNFL - GCIPL	7.84398	1.5005	0.294097
Total Treg - pRNFL Change - INL Change - Years with Disease - GCIPL	9.06514	1.50343	0.294673
Total Treg - pRNFL Change - INL Change - SDMT - GCIPL	9.0652	1.51809	0.297545
Total Treg - pRNFL Change - INL Change - 9HPT - GCIPL	9.06346	1.51635	0.297204
Total Treg - pRNFL Change - INL Change - LCVA - GCIPL	9.07139	1.50394	0.294772
Total Treg - pRNFL Change - INL Change - EDSS - GCIPL	9.07276	1.53409	0.300682
Total Treg - pRNFL Change - INL Change - HCVA Change - GCIPL	9.07422	1.50816	0.295599
Total Treg - pRNFL Change - INL Change - mRNFL - GCIPL	9.08411	1.51015	0.295989
Total Treg - pRNFL Change - INL Change - GCIPL Change	7.92582	1.47865	0.289815
Total Treg - pRNFL Change - INL - GCIPL Change	7.94733	1.44527	0.283273
Total Treg - pRNFL Change - TMV Change - GCIPL Change	7.80259	1.3665	0.267834
Total Treg - pRNFL Change - TRT Change - GCIPL Change	7.87325	1.389	0.272244
Total Treg - pRNFL Change - T2LC Change - GCIPL Change	7.76955	1.54826	0.303459
Total Treg - pRNFL Change - INL Change - LCVA - GCIPL Change	9.11126	1.46351	0.286848
Total Treg - pRNFL Change - TMV Change - TRT Change - GCIPL Change	8.94911	1.37123	0.268761
Total Treg - pRNFL Change - INL Change - INL - GCIPL Change	9.13638	1.47261	0.288632
Total Treg - pRNFL Change - INL Change - mRNFL Change - GCIPL Change	9.13891	1.47033	0.288185
Total Treg - pRNFL Change - HCVA - LCVA - GCIPL Change	9.17036	1.32585	0.259866
Total Treg - pRNFL Change - INL	6.58702	1.47378	0.28886
Total Treg - pRNFL Change - INL Change - INL	7.77606	1.4973	0.293471
Total Treg - pRNFL Change - HCVA - INL	7.84444	1.38221	0.270914
Total Treg - INL	7.38117	1.4725	0.28861
Total Treg - pRNFL Change - INL Change - 9HPT - INL	8.95583	1.50891	0.295746
Total Treg - pRNFL Change - INL Change - HCVA Change - INL	8.95788	1.50503	0.294987
Total Treg - pRNFL Change - INL Change - HCVA - INL	8.96958	1.51534	0.297006
Total Treg - pRNFL Change - INL Change - mRNFL Change - INL	8.97234	1.50189	0.294371
Total Treg - pRNFL Change - INL Change - EDSS - INL	8.97648	1.53142	0.300158
Total Treg - pRNFL Change - INL Change - mRNFL - INL	8.97835	1.49853	0.293712
Total Treg - pRNFL Change - INL Change	6.57687	1.50342	0.294671
Total Treg - pRNFL Change - INL - INL Change	7.78621	1.46617	0.287369
Total Treg - pRNFL Change - HCVA - INL Change	7.83423	1.3785	0.270185
Total Treg - pRNFL Change - T2LC Change - INL Change	7.85081	1.53085	0.300046
Total Treg - pRNFL Change - HCVA - 9HPT - INL Change	9.01017	1.38573	0.271603
Total Treg - pRNFL Change - HCVA - Years with Disease - INL Change	9.01467	1.38758	0.271966
Total Treg - pRNFL Change - INL - 9HPT - INL Change	8.96598	1.47616	0.289328
Total Treg - pRNFL Change - INL - HCVA Change - INL Change	8.96803	1.46814	0.287755
Total Treg - pRNFL Change - HCVA - LCVA - INL Change	9.01976	1.37855	0.270195
Total Treg - pRNFL Change - HCVA - SDMT - INL Change	9.02115	1.38746	0.271941
Total Treg - pRNFL Change - TMV Change - ORL	7.89996	1.36143	0.26684
Total Treg - pRNFL Change - TRT Change - ORL	7.97584	1.36345	0.267235
Total Treg - pRNFL Change - INL - ORL	8.22709	1.37712	0.269916
Total Treg - pRNFL Change - Th1/Th17 - ORL	8.02467	1.44678	0.28357
Total Treg - pRNFL Change - tpRNFL - ORL	8.19212	1.47864	0.289813
Total Treg - pRNFL Change - TMV Change - TRT Change - ORL	9.0517	1.35528	0.265634
Total Treg - pRNFL Change - TRT Change - TMV Change - ORL	9.15606	1.36202	0.266956
Total Treg - pRNFL Change - INL Change - 9HPT - ORL	9.38732	1.3923	0.272891
Total Treg - pRNFL Change - INL Change - HCVA Change - ORL	9.39578	1.39942	0.274286
Total Treg - pRNFL Change - INL Change - mRNFL Change - ORL	9.39191	1.38734	0.271918
Total Treg - pRNFL Change - TMV Change - ORL Change	7.7003	1.36923	0.268369
Total Treg - pRNFL Change - TRT Change - ORL Change	7.79538	1.37193	0.268897
Total Treg - pRNFL Change - tpRNFL - ORL Change	8.26691	1.41223	0.276797
Total Treg - pRNFL Change - TMV Change - TRT Change - ORL Change	8.87123	1.3437	0.263366
Total Treg - pRNFL Change - TRT Change - TMV Change - ORL Change	8.95639	1.37248	0.269007
Total Treg - pRNFL Change - INL Change - HCVA Change - ORL Change	9.41942	1.34135	0.262905
Total Treg - pRNFL Change - INL Change - mRNFL Change - ORL Change	9.43996	1.31902	0.258528
Total Treg - pRNFL Change - HCVA - T2LC - ORL Change	9.47477	1.22444	0.239991
Total Treg - pRNFL Change - INL - T2LC - ORL Change	9.4301	1.3188	0.258484
Total Treg - pRNFL Change - INL - HCVA Change - ORL Change	9.43477	1.32182	0.259077
Total Treg - pRNFL Change - HCVA - T2LC	7.82559	1.37478	0.269456
Total Treg - pRNFL Change - INL - T2LC	7.78092	1.47412	0.288927
Total Treg - B Memory - T2LC	7.39543	1.57054	0.307826
Total Treg - pRNFL Change - INL Change - 9HPT - T2LC	8.94202	1.50489	0.294959
Total Treg - pRNFL Change - INL Change - Years with Disease - T2LC	8.94599	1.49263	0.292555
Total Treg - pRNFL Change - INL Change - HCVA - T2LC	8.95073	1.50557	0.295092
Total Treg - pRNFL Change - INL Change - SDMT - T2LC	8.95228	1.50694	0.295361
Total Treg - pRNFL Change - INL Change - LCVA - T2LC	8.95537	1.49355	0.292737
Total Treg - pRNFL Change - INL Change - mRNFL - T2LC	8.96412	1.4976	0.29353
Total Treg - pRNFL Change - INL Change - EDSS - T2LC	8.96506	1.52023	0.297965
Total Treg - pRNFL Change - T2LC Change	6.35881	1.44878	0.283962
Total Treg - pRNFL Change - INL Change - T2LC Change	8.06887	1.48687	0.291426
Total Treg - pRNFL Change - INL - INL Change - T2LC Change	9.27821	1.45876	0.285918
Total Treg - pRNFL Change - HCVA - INL Change - T2LC Change	9.32623	1.37157	0.268828
Total Treg - pRNFL Change - INL Change - GCIPL Change - T2LC Change	9.33656	1.58205	0.310082
Total Treg - pRNFL Change - INL - GCIPL Change - T2LC Change	9.35807	1.55717	0.305205
Total Treg - pRNFL Change - TMV Change - GCIPL Change - T2LC Change	9.21333	1.48692	0.291436
Total Treg - pRNFL Change - TRT Change - GCIPL Change - T2LC Change	9.28399	1.51383	0.29671
Total Treg - pRNFL Change - INL - NWMV - T2LC Change	9.68046	1.61743	0.317017
Total Treg - pRNFL Change - INL - NWMV Change - T2LC Change	9.69167	1.58019	0.309718
Total Treg - pRNFL Change - INL Change - T2LV	7.78358	1.49386	0.292796
Total Treg - pRNFL Change - INL - T2LV	7.79053	1.46828	0.287782
Total Treg - B Memory - T2LV	7.40299	1.58308	0.310283
Total Treg - Naive Treg - T2LV	7.80878	1.67317	0.327942
Total Treg - pRNFL Change - INL Change - Years with Disease - T2LV	8.95443	1.49186	0.292405
Total Treg - pRNFL Change - INL Change - 9HPT - T2LV	8.95452	1.50507	0.294994
Total Treg - pRNFL Change - INL Change - SDMT - T2LV	8.95771	1.50219	0.294429
Total Treg - pRNFL Change - INL Change - HCVA Change - T2LV	8.9606	1.49296	0.292621
Total Treg - pRNFL Change - INL Change - LCVA - T2LV	8.96816	1.49406	0.292835
Total Treg - pRNFL Change - INL Change - T25WT - T2LV	8.97341	1.4922	0.292471
Total Treg - pRNFL Change - T2LC Change - T2LV Change	7.57546	1.44498	0.283216
Total Treg - pRNFL Change - INL Change - LCVA - T2LV Change	9.1888	1.58781	0.31121
Total Treg - pRNFL Change - HCVA - LCVA - T2LV Change	9.24791	1.47266	0.28864
Total Treg - pRNFL Change - HCVA - TRT - T2LV Change	9.25087	1.4799	0.290061
Total Treg - pRNFL Change - INL - TRT - T2LV Change	9.20243	1.56792	0.307312
Total Treg - pRNFL Change - HCVA - TMV - T2LV Change	9.2612	1.45165	0.284524
Total Treg - pRNFL Change - INL - TMV - T2LV Change	9.21112	1.54706	0.303223
Total Treg - pRNFL Change - TMV Change - TRT - T2LV Change	9.08193	1.49309	0.292645
Total Treg - pRNFL Change - INL Change - GCIPL Change - T2LV Change	9.28717	1.63401	0.320266
Total Treg - pRNFL Change - TRT Change - TRT - T2LV Change	9.15225	1.4963	0.293275
Total Treg - pRNFL Change - T2LC Change - NBV	7.8406	1.55417	0.304618
Total Treg - B Memory - NBV	7.39501	1.57404	0.308513
Total Treg - pRNFL Change - INL Change - Years with Disease - NBV	8.94122	1.48954	0.291949
Total Treg - pRNFL Change - INL Change - 9HPT - NBV	8.94134	1.49995	0.293991
Total Treg - pRNFL Change - INL Change - SDMT - NBV	8.94843	1.5042	0.294824
Total Treg - pRNFL Change - INL Change - HCVA Change - NBV	8.94779	1.49561	0.29314
Total Treg - pRNFL Change - INL Change - LCVA - NBV	8.95236	1.48946	0.291934
Total Treg - pRNFL Change - INL Change - EDSS - NBV	8.96298	1.51766	0.29746
Total Treg - pRNFL Change - INL Change - NGMV - NBV	8.96387	1.499	0.293805
Total Treg - pRNFL Change - INL Change - T25WT - NBV	8.96505	1.48878	0.291801
Total Treg - pRNFL Change - T2LC Change - NBV Change	7.78392	1.59519	0.312658
Total Treg - pRNFL Change - INL Change - Years with Disease - NBV Change	9.19553	1.66062	0.325481
Total Treg - pRNFL Change - INL Change - SDMT - NBV Change	9.22391	1.71233	0.335616
Total Treg - pRNFL Change - INL Change - T25WT - NBV Change	9.2428	1.72234	0.337578
Total Treg - pRNFL Change - INL Change - EDSS - NBV Change	9.22253	1.68914	0.331071
Total Treg - pRNFL Change - HCVA - Years with Disease - NBV Change	9.25751	1.5586	0.305486
Total Treg - pRNFL Change - INL - T25WT Change - NBV Change	9.22565	1.69127	0.331489
Total Treg - pRNFL Change - HCVA - T2LC - NBV Change	9.26323	1.57912	0.309507
Total Treg - pRNFL Change - INL - T2LC - NBV Change	9.21856	1.6824	0.32975
Total Treg - pRNFL Change - HCVA - SDMT - NBV Change	9.29081	1.59838	0.313283
Total Treg - pRNFL Change - INL - NWMV	8.20859	1.54358	0.302541
Total Treg - pRNFL Change - T2LC Change - NWMV	7.83068	1.50775	0.295519
Total Treg - pRNFL Change - INL Change - Years with Disease - NWMV	9.36495	1.5658	0.306896
Total Treg - pRNFL Change - INL Change - SDMT - NWMV	9.38353	1.58571	0.310799
Total Treg - pRNFL Change - INL Change - INL - NWMV	9.39763	1.57367	0.30844
Total Treg - pRNFL Change - HCVA - Years with Disease - NWMV	9.42693	1.46746	0.287623
Total Treg - pRNFL Change - HCVA - T2LC - NWMV	9.41897	1.45995	0.28615
Total Treg - pRNFL Change - INL - T2LC - NWMV	9.3743	1.55533	0.304845
Total Treg - pRNFL Change - HCVA - TRT - NWMV	9.43158	1.49929	0.293861
Total Treg - pRNFL Change - INL - TRT - NWMV	9.38313	1.5762	0.308935
Total Treg - pRNFL Change - INL - NWMV Change	8.05473	1.58691	0.311035
Total Treg - pRNFL Change - T2LC Change - NWMV Change	7.99575	1.45994	0.286149
Total Treg - Naive Treg - NWMV Change	8.02065	1.70132	0.333458
Total Treg - pRNFL Change - INL Change - NGMV - NWMV Change	9.21901	1.62187	0.317887
Total Treg - pRNFL Change - INL Change - 9HPT - NWMV Change	9.2183	1.63212	0.319896
Total Treg - pRNFL Change - INL Change - HCVA Change - NWMV Change	9.22374	1.61826	0.31718
Total Treg - pRNFL Change - INL Change - mRNFL Change - NWMV Change	9.22584	1.60835	0.315237
Total Treg - pRNFL Change - INL Change - mRNFL - NWMV Change	9.22975	1.63077	0.319631
Total Treg - pRNFL Change - INL Change - INL - NWMV Change	9.24377	1.62462	0.318425
Total Treg - pRNFL Change - INL - NGMV - NWMV Change	9.23598	1.5854	0.310738
Total Treg - pRNFL Change - INL Change - NGMV	7.77712	1.50008	0.294015
Total Treg - pRNFL Change - INL - NGMV	7.79409	1.46801	0.28773
Total Treg - pRNFL Change - HCVA - NGMV	7.84205	1.38275	0.271018
Total Treg - Naive Treg - NGMV	7.81519	1.65771	0.32491
Total Treg - pRNFL Change - INL Change - 9HPT - NGMV	8.95005	1.50696	0.295365
Total Treg - pRNFL Change - INL Change - Years with Disease - NGMV	8.95587	1.49694	0.2934
Total Treg - pRNFL Change - INL Change - SDMT - NGMV	8.96102	1.51414	0.296772
Total Treg - pRNFL Change - INL Change - LCVA - NGMV	8.96578	1.49722	0.293456
Total Treg - pRNFL Change - INL Change - HCVA - NGMV	8.96718	1.51814	0.297556
Total Treg - pRNFL Change - INL Change - HCVA Change - NGMV	8.96468	1.49801	0.293611
Total Treg - NGMV Change	7.05352	1.35831	0.266229
Total Treg - Naive Treg - NGMV Change	7.85488	1.6879	0.330828
Total Treg - pRNFL Change - INL Change - HCVA Change - NGMV Change	8.97719	1.49987	0.293974
Total Treg - pRNFL Change - INL Change - 9HPT - NGMV Change	8.98	1.50337	0.294661
Total Treg - pRNFL Change - INL Change - Years with Disease - NGMV Change	8.98982	1.49587	0.293191
Total Treg - pRNFL Change - INL Change - mRNFL Change - NGMV Change	8.99247	1.49868	0.293742
Total Treg - pRNFL Change - INL Change - LCVA - NGMV Change	8.99904	1.49528	0.293076
Total Treg - pRNFL Change - INL Change - T25WT - NGMV Change	8.9986	1.49295	0.292618
Total Treg - pRNFL Change - INL Change - EDSS - NGMV Change	8.99783	1.529	0.299685
Total Treg - pRNFL Change - INL Change - mRNFL - NGMV Change	9.00344	1.50577	0.295131
Total Treg - Total T Cells	6.55657	1.5031	0.294607
Total Treg - B Memory - Total T Cells	7.33706	1.59873	0.313351
Total Treg - Naive Treg - Total T Cells	7.7465	1.73425	0.339913
Total Treg - pRNFL Change - INL Change - mRNFL - Total T Cells	9.07391	1.55371	0.304528
Total Treg - pRNFL Change - INL Change - T2LV - Total T Cells	9.07772	1.55123	0.304041
Total Treg - pRNFL Change - INL Change - NGMV - Total T Cells	9.07227	1.54233	0.302297
Total Treg - pRNFL Change - INL - T2LV - Total T Cells	9.08467	1.52953	0.299789
Total Treg - pRNFL Change - INL - mRNFL - Total T Cells	9.08821	1.53346	0.300557
Total Treg - pRNFL Change - INL - NGMV - Total T Cells	9.08924	1.51073	0.296104
Total Treg - pRNFL Change - HCVA - NGMV - Total T Cells	9.1372	1.41817	0.277962
Total Treg - CD4 T Cells	6.95609	1.28617	0.252089
Total Treg - B Memory - CD4 T Cells	7.35434	1.58244	0.310158
Total Treg - Naive Treg - CD4 T Cells	7.79246	1.6809	0.329456
Total Treg - pRNFL Change - INL Change - mRNFL - CD4 T Cells	9.04567	1.50809	0.295585
Total Treg - Total T Cells - CD4 T Cells	7.77869	1.44239	0.282709
Total Treg - pRNFL Change - INL - mRNFL - CD4 T Cells	9.05997	1.48991	0.292022
Total Treg - pRNFL Change - Th1/Th17 - Th1 Non-Classic - CD4 T Cells	8.80658	1.57292	0.308293
Total Treg - pRNFL Change - Th1/Th17 - Th17 - CD4 T Cells	8.83253	1.57395	0.308495
Total Treg - pRNFL Change - Th1/Th17 - CD56 Bright - CD4 T Cells	8.85615	1.60052	0.313703
Total Treg - pRNFL Change - TMV Change - Total CD4 Teff - CD4 T Cells	8.99208	1.34393	0.26341
Total Treg	0	0	0
Total Treg - Naive Treg	6.45195	1.90132	0.372658
Total Treg - pRNFL Change - Th1/Th17 - Naive Treg	7.69561	1.72682	0.338456
Total Treg - B Memory - Naive Treg	7.4426	1.60107	0.313809
Total Treg - Plasma B Cells - Naive Treg	7.8896	1.55313	0.304414
Total Treg - pRNFL Change - INL Change - mRNFL - Naive Treg	9.1463	1.77127	0.347168
Total Treg - pRNFL Change - INL Change - NGMV - Naive Treg	9.14035	1.73961	0.340964
Total Treg - pRNFL Change - INL Change - T2LV - Naive Treg	9.14041	1.72199	0.33751
Total Treg - pRNFL Change - Th1/Th17 - Th1 Non-Classic - Naive Treg	8.86833	1.79583	0.351983
Total Treg - Total T Cells - Naive Treg	7.85112	1.40121	0.274637
Total Treg - pRNFL Change - INL - mRNFL - Naive Treg	9.1606	1.75446	0.343874
Total Treg - Effector Treg	6.8554	1.61041	0.315641
Total Treg - Naive Treg - Effector Treg	7.71361	1.77154	0.347222
Total Treg - Total T Cells - Effector Treg	7.77746	1.45745	0.285661
Total Treg - pRNFL Change - Th1/Th17 - Th17 - Effector Treg	8.86695	1.62258	0.318025
Total Treg - pRNFL Change - INL - Th17 - Effector Treg	9.1731	1.62862	0.319209
Total Treg - pRNFL Change - Th1/Th17 - Natural T - Effector Treg	8.87656	1.57586	0.308869
Total Treg - pRNFL Change - TMV Change - Total CD4 Teff - Effector Treg	9.02636	1.39156	0.272746
Total Treg - pRNFL Change - TRT Change - Total CD4 Teff - Effector Treg	9.11225	1.41893	0.27811
Total Treg - pRNFL Change - Th1/Th17 - Naive Treg - Effector Treg	8.95728	1.86947	0.366416
Total Treg - pRNFL Change - Th1/Th17 - STAT1 - Effector Treg	8.96322	1.57748	0.309186
Total Treg - pRNFL Change - Th1/Th17 - Total CD8	7.775	1.59319	0.312265
Total Treg - pRNFL Change - tpRNFL - Total CD8	8.18063	1.59808	0.313223
Total Treg - B Memory - Total CD8	7.62961	1.61774	0.317078
Total Treg - pRNFL Change - INL Change - T2LV - Total CD8	9.20057	1.57212	0.308136
Total Treg - pRNFL Change - INL Change - NGMV - Total CD8	9.20809	1.58389	0.310442
Total Treg - pRNFL Change - INL - T2LV - Total CD8	9.20751	1.54573	0.302962
Total Treg - pRNFL Change - INL - NGMV - Total CD8	9.22506	1.54317	0.302461
Total Treg - pRNFL Change - HCVA - NGMV - Total CD8	9.27302	1.46353	0.286851
Total Treg - Total T Cells - Total CD8	8.04707	1.42875	0.280035
Total Treg - pRNFL Change - Th1/Th17 - TF65 - Total CD8	9.03167	1.60795	0.315159
Total Treg - CD8 Treg	6.94388	1.33482	0.261625
Total Treg - B Memory - CD8 Treg	7.34869	1.59512	0.312643
Total Treg - Naive Treg - CD8 Treg	7.81543	1.66442	0.326226
Total Treg - Plasma B Cells - CD8 Treg	7.89721	1.53621	0.301098
Total Treg - Total T Cells - CD8 Treg	7.79643	1.4271	0.279712
Total Treg - pRNFL Change - Th1/Th17 - CD56 Bright - CD8 Treg	8.84832	1.60197	0.313987
Total Treg - pRNFL Change - TMV Change - Total CD4 Teff - CD8 Treg	8.99933	1.35675	0.265924
Total Treg - pRNFL Change - Th1/Th17 - Natural T - CD8 Treg	8.85499	1.55012	0.303824
Total Treg - pRNFL Change - Th1/Th17 - MP2K1 - CD8 Treg	8.87263	1.57769	0.309226
Total Treg - pRNFL Change - TRT Change - Total CD4 Teff - CD8 Treg	9.08523	1.38276	0.271021
Total Treg - pRNFL Change - INL - Total B Cells	7.89928	1.59278	0.312185
Total Treg - Total B Cells	6.76986	1.37417	0.269337
Total Treg - pRNFL Change - tpRNFL - Total B Cells	8.05317	1.61073	0.315703
Total Treg - Naive Treg - Total B Cells	7.80768	1.6876	0.33077
Total Treg - pRNFL Change - Th1/Th17 - Th1 Non-Classic - Total B Cells	8.733	1.51196	0.296344
Total Treg - pRNFL Change - Th1/Th17 - CD56 Bright - Total B Cells	8.75044	1.5145	0.296843
Total Treg - pRNFL Change - INL Change - INL - Total B Cells	9.08832	1.62372	0.31825
Total Treg - pRNFL Change - INL Change - NGMV - Total B Cells	9.09043	1.63656	0.320765
Total Treg - Plasma B Cells - Total B Cells	8.00013	1.47285	0.288679
Total Treg - Th1 Classic - Total B Cells	8.06908	1.408	0.275968
Total Treg - B Memory	5.94268	1.76323	0.345593
Total Treg - Naive Treg - B Memory	7.95187	1.70104	0.333404
Total Treg - Plasma B Cells - B Memory	8.07569	1.53237	0.300345
Total Treg - pRNFL Change - INL Change - mRNFL - B Memory	9.23128	1.57292	0.308293
Total Treg - pRNFL Change - INL Change - T2LV - B Memory	9.24389	1.57916	0.309515
Total Treg - Total T Cells - B Memory	7.95095	1.43245	0.28076
Total Treg - pRNFL Change - HCVA - T2LC - B Memory	9.27834	1.44124	0.282483
Total Treg - pRNFL Change - INL - T2LC - B Memory	9.23367	1.55827	0.30542
Total Treg - pRNFL Change - INL - mRNFL - B Memory	9.24558	1.5569	0.305152
Total Treg - pRNFL Change - INL - T2LV - B Memory	9.25084	1.56039	0.305836
Total Treg - pRNFL Change - Th1/Th17 - B Mature	7.67117	1.61564	0.316665
Total Treg - B Memory - B Mature	7.42525	1.61443	0.316429
Total Treg - Naive Treg - B Mature	7.7414	1.75286	0.34356
Total Treg - Plasma B Cells - B Mature	7.91535	1.50297	0.294582
Total Treg - pRNFL Change - INL Change - CD56 Dim - B Mature	9.22663	1.72676	0.338444
Total Treg - pRNFL Change - INL - Total B Cells - B Mature	9.23412	1.74617	0.34225
Total Treg - pRNFL Change - Th1/Th17 - Naive Treg - B Mature	8.98506	1.86089	0.364734
Total Treg - pRNFL Change - Th1/Th17 - Natural T - B Mature	8.98262	1.69924	0.333051
Total Treg - pRNFL Change - TMV Change - Total CD4 Teff - B Mature	9.13436	1.52682	0.299256
Total Treg - pRNFL Change - TRT Change - Total CD4 Teff - B Mature	9.22025	1.54238	0.302306
Total Treg - B Memory - B Reg	7.30612	1.61125	0.315806
Total Treg - B Reg	7.0205	1.28675	0.252203
Total Treg - Naive Treg - B Reg	7.78362	1.67235	0.32778
Total Treg - Plasma B Cells - B Reg	7.89407	1.51855	0.297635
Total Treg - Total T Cells - B Reg	7.77381	1.42014	0.278348
Total Treg - pRNFL Change - TMV Change - Total CD4 Teff - B Reg	8.99225	1.33968	0.262577
Total Treg - pRNFL Change - Th1/Th17 - Natural T - B Reg	8.84526	1.52396	0.298695
Total Treg - pRNFL Change - TRT Change - Total CD4 Teff - B Reg	9.07814	1.3631	0.267167
Total Treg - pRNFL Change - Th1/Th17 - Naive Treg - B Reg	9.02728	2.10173	0.41194
Total Treg - pRNFL Change - Th1/Th17 - B Mature - B Reg	9.00272	1.83657	0.359968
Total Treg - Plasma B Cells	6.63426	1.65027	0.323454
Total Treg - B Memory - Plasma B Cells	7.38411	1.60758	0.315085
Total Treg - Naive Treg - Plasma B Cells	7.70728	1.79554	0.351926
Total Treg - pRNFL Change - INL Change - CD56 Dim - Plasma B Cells	9.20429	1.66909	0.327142
Total Treg - pRNFL Change - Th1/Th17 - Naive Treg - Plasma B Cells	8.95095	1.8325	0.35917
Total Treg - pRNFL Change - Th1/Th17 - Natural T - Plasma B Cells	8.91482	1.62431	0.318365
Total Treg - pRNFL Change - INL - Total B Cells - Plasma B Cells	9.26514	1.79462	0.351745
Total Treg - pRNFL Change - Th1/Th17 - B Mature - Plasma B Cells	8.95226	1.73705	0.340462
Total Treg - Total B Cells - Plasma B Cells	8.13573	1.26896	0.248716
Total Treg - pRNFL Change - tpRNFL - Total B Cells - Plasma B Cells	9.41903	1.82989	0.358658
Total Treg - pRNFL Change - Th1/Th17 - Atypical B Memory	7.81288	1.50819	0.295606
Total Treg - B Memory - Atypical B Memory	7.44734	1.6441	0.322243
Total Treg - Th1 Classic - Atypical B Memory	8.26589	1.45615	0.285405
Total Treg - pRNFL Change - Th1/Th17 - B Mature - Atypical B Memory	9.14394	1.77353	0.347612
Total Treg - pRNFL Change - INL Change - Th1 Classic - Atypical B Memory	9.46795	1.82792	0.358273
Total Treg - pRNFL Change - Th1/Th17 - Th1 Classic - Atypical B Memory	9.20012	1.92759	0.377807
Total Treg - pRNFL Change - INL - Th1 Classic - Atypical B Memory	9.49304	1.83557	0.359772
Total Treg - pRNFL Change - INL Change - CD56 Dim - Atypical B Memory	9.51708	1.7693	0.346783
Total Treg - B Memory - B Reg - Atypical B Memory	8.80713	1.53071	0.300019
Total Treg - B Reg - Atypical B Memory	8.52151	1.2225	0.239609
Total Treg - pRNFL Change - Th1/Th17 - Natural T	7.64957	1.52673	0.299239
Total Treg - B Memory - Natural T	7.34146	1.60662	0.314897
Total Treg - Natural T	7.06149	1.34162	0.262958
Total Treg - Naive Treg - Natural T	7.8023	1.67648	0.32859
Total Treg - Plasma B Cells - Natural T	7.89951	1.5236	0.298625
Total Treg - Total T Cells - Natural T	7.78143	1.44393	0.28301
Total Treg - pRNFL Change - Th1/Th17 - Th17 - Natural T	8.84158	1.56395	0.306534
Total Treg - pRNFL Change - Th1/Th17 - CD56 Bright - Natural T	8.8613	1.61458	0.316457
Total Treg - pRNFL Change - TMV Change - Total CD4 Teff - Natural T	8.99373	1.3365	0.261955
Total Treg - pRNFL Change - INL - Th17 - Natural T	9.14774	1.58544	0.310745
Total Treg - pRNFL Change - INL Change - CD56 Dim	7.94435	1.60922	0.315408
Total Treg - B Memory - CD56 Dim	7.41051	1.60033	0.313664
Total Treg - Plasma B Cells - CD56 Dim	7.8942	1.57878	0.309441
Total Treg - pRNFL Change - INL - INL Change - CD56 Dim	9.1537	1.57991	0.309663
Total Treg - pRNFL Change - HCVA - INL Change - CD56 Dim	9.20171	1.48647	0.291348
Total Treg - pRNFL Change - Th1/Th17 - CD56 Bright - CD56 Dim	8.89795	1.67582	0.328461
Total Treg - pRNFL Change - INL - Total B Cells - CD56 Dim	9.25161	1.75317	0.343621
Total Treg - pRNFL Change - Th1/Th17 - B Mature - CD56 Dim	8.95345	1.7411	0.341256
Total Treg - pRNFL Change - TMV Change - Total CD4 Teff - CD56 Dim	9.08842	1.44796	0.283799
Total Treg - pRNFL Change - Th1/Th17 - Natural T - CD56 Dim	8.93408	1.63202	0.319877
Total Treg - pRNFL Change - Th1/Th17 - CD56 Bright	7.55719	1.49744	0.293499
Total Treg - CD56 Bright	6.62942	1.52753	0.299397
Total Treg - pRNFL Change - tpRNFL - CD56 Bright	8.02114	1.5694	0.307603
Total Treg - Naive Treg - CD56 Bright	7.79481	1.66902	0.327127
Total Treg - pRNFL Change - INL Change - NGMV - CD56 Bright	9.05911	1.61282	0.316112
Total Treg - pRNFL Change - Th1/Th17 - Th1 Non-Classic - CD56 Bright	8.73252	1.52511	0.298921
Total Treg - pRNFL Change - INL - NGMV - CD56 Bright	9.07608	1.57992	0.309664
Total Treg - pRNFL Change - HCVA - NGMV - CD56 Bright	9.12404	1.49137	0.292309
Total Treg - pRNFL Change - INL - Total B Cells - CD56 Bright	9.09253	1.61966	0.317454
Total Treg - Th1 Classic - CD56 Bright	8.09356	1.38297	0.271063
Total Treg - pRNFL Change - INL - CD56 Neg	8.82184	1.855	0.363581
Total Treg - pRNFL Change - INL Change - INL - CD56 Neg	10.0109	1.86817	0.366162
Total Treg - pRNFL Change - HCVA - INL - CD56 Neg	10.0793	1.78007	0.348894
Total Treg - pRNFL Change - INL Change - mRNFL - CD56 Neg	10.0595	1.86427	0.365396
Total Treg - pRNFL Change - INL Change - T2LV - CD56 Neg	10.0828	1.86321	0.365188
Total Treg - pRNFL Change - INL - mRNFL - CD56 Neg	10.0738	1.8136	0.355465
Total Treg - pRNFL Change - INL - T2LV - CD56 Neg	10.0897	1.81121	0.354997
Total Treg - pRNFL Change - INL Change - pRNFL - CD56 Neg	10.1644	1.90534	0.373446
Total Treg - pRNFL Change - HCVA - pRNFL - CD56 Neg	10.2162	1.8256	0.357817
Total Treg - pRNFL Change - INL - pRNFL - CD56 Neg	10.1746	1.84252	0.361135
Total Treg - pRNFL Change - TMV Change - Total CD4 Teff	7.80895	1.33628	0.261912
Total Treg - pRNFL Change - TRT Change - Total CD4 Teff	7.89484	1.36512	0.267563
Total Treg - Naive Treg - Total CD4 Teff	7.77933	1.66953	0.327228
Total Treg - Total CD4 Teff	7.25259	1.33761	0.262171
Total Treg - pRNFL Change - INL Change - mRNFL - Total CD4 Teff	9.02651	1.49265	0.292559
Total Treg - Total T Cells - Total CD4 Teff	7.76662	1.44146	0.282526
Total Treg - pRNFL Change - INL - mRNFL - Total CD4 Teff	9.04081	1.47366	0.288837
Total Treg - pRNFL Change - Th1/Th17 - Th1 Non-Classic - Total CD4 Teff	8.7953	1.5816	0.309994
Total Treg - pRNFL Change - TMV Change - TRT Change - Total CD4 Teff	8.9707	1.35436	0.265455
Total Treg - pRNFL Change - Th1/Th17 - CD56 Bright - Total CD4 Teff	8.84042	1.59992	0.313584
Total Treg - Th1 Classic	6.70237	1.67353	0.328013
Total Treg - pRNFL Change - INL Change - Th1 Classic	7.90444	1.64699	0.32281
Total Treg - pRNFL Change - Th1/Th17 - Th1 Classic	7.63661	1.71974	0.337068
Total Treg - pRNFL Change - INL - Th1 Classic	7.92952	1.64784	0.322976
Total Treg - Naive Treg - Th1 Classic	7.94692	1.67015	0.32735
Total Treg - pRNFL Change - INL Change - mRNFL Change - Th1 Classic	9.10393	1.65448	0.324278
Total Treg - pRNFL Change - INL Change - mRNFL - Th1 Classic	9.10788	1.63967	0.321375
Total Treg - pRNFL Change - INL Change - NGMV - Th1 Classic	9.10812	1.64833	0.323073
Total Treg - pRNFL Change - INL Change - INL - Th1 Classic	9.11857	1.68149	0.329572
Total Treg - pRNFL Change - INL Change - T2LV - Th1 Classic	9.11502	1.64835	0.323077
Total Treg - pRNFL Change - Th1/Th17 - Th1 Non-Classic	7.49524	1.47513	0.289126
Total Treg - Th1 Non-Classic	6.89465	1.43442	0.281146
Total Treg - Naive Treg - Th1 Non-Classic	7.82505	1.67395	0.328094
Total Treg - pRNFL Change - INL Change - mRNFL - Th1 Non-Classic	9.03842	1.58517	0.310693
Total Treg - pRNFL Change - INL Change - NGMV - Th1 Non-Classic	9.04572	1.59235	0.3121
Total Treg - pRNFL Change - INL Change - T2LV - Th1 Non-Classic	9.05676	1.59409	0.312443
Total Treg - pRNFL Change - INL Change - pRNFL - Th1 Non-Classic	9.069	1.63056	0.31959
Total Treg - pRNFL Change - HCVA - T2LC - Th1 Non-Classic	9.08919	1.46423	0.286988
Total Treg - pRNFL Change - INL - T2LC - Th1 Non-Classic	9.04452	1.56875	0.307474
Total Treg - Th1 Classic - Th1 Non-Classic	8.03589	1.438	0.281848
Total Treg - pRNFL Change - Th1/Th17 - Th17	7.53819	1.50487	0.294954
Total Treg - pRNFL Change - INL - Th17	7.84435	1.5302	0.299919
Total Treg - Th17	6.71212	1.48573	0.291203
Total Treg - Naive Treg - Th17	7.81345	1.67355	0.328016
Total Treg - pRNFL Change - INL Change - mRNFL - Th17	9.02722	1.54701	0.303214
Total Treg - pRNFL Change - INL Change - INL - Th17	9.0334	1.55816	0.3054
Total Treg - pRNFL Change - Th1/Th17 - Th1 Non-Classic - Th17	8.73629	1.5213	0.298175
Total Treg - pRNFL Change - INL Change - pRNFL - Th17	9.06514	1.60376	0.314336
Total Treg - pRNFL Change - HCVA - T2LC - Th17	9.08051	1.43532	0.281322
Total Treg - pRNFL Change - INL - T2LC - Th17	9.03584	1.54527	0.302873
Total Treg - pRNFL Change - Th1/Th17	6.24127	1.49311	0.29265
Total Treg - Naive Treg - Th1/Th17	7.90629	1.6727	0.327849
Total Treg - Th1 Classic - Th1/Th17	8.09771	1.41948	0.278219
Total Treg - pRNFL Change - INL - Th17 - Th1/Th17	9.14127	1.59237	0.312105
Total Treg - pRNFL Change - INL Change - Th1 Classic - Th1/Th17	9.29977	1.94585	0.381386
Total Treg - pRNFL Change - INL - Th1 Classic - Th1/Th17	9.32486	1.95643	0.383461
Total Treg - CD56 Bright - Th1/Th17	7.94533	1.45151	0.284496
Total Treg - Th17 - Th1/Th17	8.00903	1.43419	0.281102
Total Treg - pRNFL Change - tpRNFL - CD56 Bright - Th1/Th17	9.33705	1.63345	0.320156
Total Treg - Th1 Non-Classic - Th1/Th17	8.14862	1.42113	0.278541
Naive Treg - Th1 Classic - T2LV - MS Subtype	8.69953	1.74315	0.341658
Naive Treg - Th1 Classic - mRNFL - MS Subtype	8.6846	1.79285	0.351399
Naive Treg - Th1 Classic - NGMV - MS Subtype	8.70331	1.76251	0.345451
Naive Treg - Th1 Classic - NBV - MS Subtype	8.73259	1.7816	0.349193
Naive Treg - Th1 Classic - INL - MS Subtype	8.73902	1.77092	0.3471
Naive Treg - NWMV Change - NGMV - MS Subtype	8.02223	1.21573	0.238283
Naive Treg - NWMV Change - mRNFL - MS Subtype	8.01577	1.20161	0.235516
Naive Treg - Th1 Classic - GCIPL - MS Subtype	8.93284	1.94501	0.381221
Naive Treg - Th1 Non-Classic - mRNFL - MS Subtype	8.65572	1.5774	0.30917
Naive Treg - Th1 Non-Classic - T2LV - MS Subtype	8.67369	1.54468	0.302757
Naive Treg - Th1 Classic - T2LC - Years with Disease	8.70636	1.78394	0.349652
Naive Treg - Th1 Classic - mRNFL - Years with Disease	8.70612	1.77923	0.348729
Naive Treg - Th1 Classic - NGMV - Years with Disease	8.72263	1.75449	0.34388
Naive Treg - Th1 Classic - T2LV - Years with Disease	8.72913	1.74608	0.342231
Naive Treg - Th1 Classic - INL Change - Years with Disease	8.74779	1.76044	0.345046
Naive Treg - Th1 Classic - NBV - Years with Disease	8.75132	1.77305	0.347518
Naive Treg - NWMV Change - NGMV - Years with Disease	8.04155	1.2114	0.237434
Naive Treg - NWMV Change - mRNFL - Years with Disease	8.03729	1.20597	0.23637
Naive Treg - Th1 Classic - GCIPL - Years with Disease	8.94409	1.92082	0.376481
Naive Treg - NWMV Change - NGMV Change - Years with Disease	8.06981	1.32403	0.259509
Naive Treg - Th1 Classic - NGMV - Years since Relapse	8.71317	1.76407	0.345757
Naive Treg - Th1 Classic - NBV - Years since Relapse	8.74234	1.77501	0.347902
Naive Treg - NWMV Change - NGMV - Years since Relapse	8.03209	1.21513	0.238165
Naive Treg - NWMV Change - 9HPT - Years since Relapse	8.07329	1.21381	0.237906
Naive Treg - Th1 Non-Classic - NGMV - Years since Relapse	8.68268	1.54649	0.303112
Naive Treg - NWMV Change - NBV - Years since Relapse	8.08393	1.23973	0.242986
Naive Treg - B Memory - NBV - Years since Relapse	8.53813	1.34767	0.264144
Naive Treg - Total B Cells - NGMV - Years since Relapse	8.8887	1.43492	0.281245
Naive Treg - NGMV - Years since Relapse	8.51061	1.13028	0.221534
Naive Treg - CD56 Bright - NGMV - Years since Relapse	9.01906	1.487	0.291453
Naive Treg - Th1 Classic - T2LC - EDSS	8.69692	1.77679	0.34825
Naive Treg - Th1 Classic - T2LV - EDSS	8.7131	1.73855	0.340755
Naive Treg - Th1 Classic - mRNFL - EDSS	8.69908	1.7785	0.348587
Naive Treg - Th1 Classic - NGMV - EDSS	8.71438	1.75253	0.343496
Naive Treg - Th1 Classic - INL Change - EDSS	8.74691	1.75256	0.343501
Naive Treg - Th1 Classic - NBV - EDSS	8.74443	1.76546	0.34603
Naive Treg - Th1 Classic - INL - EDSS	8.74971	1.76421	0.345785
Naive Treg - NWMV Change - NGMV - EDSS	8.0333	1.21903	0.23893
Naive Treg - NWMV Change - mRNFL - EDSS	8.03026	1.2068	0.236533
Naive Treg - NWMV Change - NGMV Change - EDSS	8.06467	1.32698	0.260088
Naive Treg - Th1 Classic - GCIPL - EDSS Change	10.6304	2.12458	0.416418
Naive Treg - Th1 Classic - INL - EDSS Change	10.7394	2.24532	0.440082
Naive Treg - NWMV Change - GCIPL - EDSS Change	9.96643	1.56418	0.306579
Naive Treg - NWMV Change - INL - EDSS Change	10.0785	1.74744	0.342499
Naive Treg - NWMV Change - HCVA Change - EDSS Change	10.1108	1.70624	0.334423
Naive Treg - Th1/Th17 - ORL - EDSS Change	10.6116	2.219	0.434923
Naive Treg - Th1 Classic - ORL - EDSS Change	11.035	2.3846	0.467381
Naive Treg - NWMV Change - ORL - EDSS Change	10.3601	1.61379	0.316304
Naive Treg - Total Treg - INL - EDSS Change	10.8948	1.81263	0.355276
Naive Treg - Total B Cells - INL - EDSS Change	10.9013	1.97587	0.38727
Naive Treg - Th1 Classic - INL - EDSS Increase?	10.6893	2.12044	0.415606
Naive Treg - NWMV Change - INL - EDSS Increase?	10.0283	1.56964	0.307649
Naive Treg - NWMV Change - HCVA Change - EDSS Increase?	10.1042	1.63138	0.31975
Naive Treg - Total Treg - INL - EDSS Increase?	10.8446	1.67949	0.329179
Naive Treg - Total B Cells - INL - EDSS Increase?	10.8512	1.8525	0.363091
Naive Treg - Th17 - INL - EDSS Increase?	10.9907	1.8639	0.365325
Naive Treg - Th1 Classic - GCIPL - EDSS Change - EDSS Increase?	11.7072	2.12875	0.417235
Naive Treg - Th1 Classic - INL - EDSS Change - EDSS Increase?	11.8163	2.25138	0.44127
Naive Treg - Th1/Th17 - Th17 - INL - EDSS Increase?	11.4735	2.07683	0.407059
Naive Treg - Th1 Classic - mRNFL - INL - EDSS Increase?	11.8578	2.12552	0.416602
Naive Treg - Th1 Classic - mRNFL - uGMSSS	8.69954	1.78573	0.350004
Naive Treg - Th1 Classic - T2LV - uGMSSS	8.71916	1.74828	0.342663
Naive Treg - Th1 Classic - NGMV - uGMSSS	8.71812	1.76231	0.345414
Naive Treg - Th1 Classic - NBV - uGMSSS	8.74727	1.77663	0.348219
Naive Treg - Th1 Classic - INL - uGMSSS	8.75175	1.76863	0.346652
Naive Treg - NWMV Change - NGMV - uGMSSS	8.03705	1.21687	0.238507
Naive Treg - NWMV Change - mRNFL - uGMSSS	8.03072	1.21113	0.237382
Naive Treg - NWMV Change - NGMV Change - uGMSSS	8.06339	1.32817	0.260321
Naive Treg - Th1 Non-Classic - mRNFL - uGMSSS	8.67066	1.57803	0.309294
Naive Treg - Th1 Non-Classic - T2LV - uGMSSS	8.69331	1.55998	0.305756
Naive Treg - Th1 Classic - T2LV - gARMSS	8.69953	1.74376	0.341777
Naive Treg - Th1 Classic - T2LC - gARMSS	8.68926	1.78085	0.349046
Naive Treg - Th1 Classic - mRNFL - gARMSS	8.68906	1.77712	0.348316
Naive Treg - Th1 Classic - NGMV - gARMSS	8.71174	1.75279	0.343546
Naive Treg - Th1 Classic - NBV - gARMSS	8.73758	1.77379	0.347662
Naive Treg - NWMV Change - NGMV - gARMSS	8.03066	1.22054	0.239227
[truncated: 30,303 more rows]
