# Supplementary material for: Multiscale networks in multiple sclerosis
Source: PLoS Comput Biol. 2024 Feb 8;20(2):e1010980. doi: 10.1371/journal.pcbi.1010980 (PMC10852301; doi:10.1371/journal.pcbi.1010980)
Supplement: S6 File — (XLSX) [file pcbi.1010980.s012.xlsx]

## Sheet: S6
MS Patients (R2 Adj)	Total T Cells	CD4 T Cells	Total Treg	Total B Cells	B Mature	B Reg	B Memory	Plasma B Cells	Total CD8
Years with Disease	0.0805	0.0156	0.0325	0.0737	0.0601	0.0376	0.0262	0.0462	-0.0151		R2 > 0.3
Years since Relapse	-0.0032	-0.0093	-0.0125	0.0017	0.0059	-0.0204	-0.0129	-0.0081	-0.0228		p-value < 5.00e-02
EDSS	-0.0167	-0.0219	-0.0215	-0.0187	-0.0119	-0.0222	-0.0184	0.0034	-0.0192		Both R2 > 0.2 and p-value < 5.00e-02
EDSS Change	0.0379	0.0156	0.0231	0.0146	0.0238	0.0017	-0.0081	0.0479	0.0762
EDSS Increase?	0.0037	0.0087	0.0185	0.0009	0.0047	0.009	-0.0111	0.0555	0.0041
uGMSSS	-0.0129	-0.0119	-0.0015	-0.007	-0.0196	0.0015	0.0232	-0.0222	-0.0192
gARMSS	-0.0108	-0.0152	-0.0204	-0.0071	-0.0018	-0.0135	-0.0169	-0.0117	-0.0123
T25WT	-0.0016	-0.0062	-0.0219	-0.0091	-0.0014	-0.0221	-0.0214	0.0303	-0.0184
T25WT Change	0.038	0.0089	-0.0299	0.0117	0.0165	-0.0272	-0.0262	0.1176	-0.0046
9HPT	-0.0167	-0.0222	-0.0218	-0.0216	-0.0211	-0.0151	-0.0151	-0.0221	0.0035
9HPT Change	-0.0284	-0.0268	-0.0236	-0.0178	-0.0238	0.0004	-0.0141	-0.0165	-0.0008
SDMT	-0.0203	-0.0219	-0.0201	-0.0219	-0.018	-0.0109	-0.0186	-0.0219	0.0125
SDMT Change	-0.0171	-0.0254	-0.0214	-0.0254	-0.0236	-0.0256	-0.0163	0.004	-0.0011
LCVA	-0.0221	-0.0227	-0.0215	-0.0221	-0.0219	-0.0188	-0.0182	-0.022	-0.008
LCVA Change	-0.0209	0.0456	-0.0248	-0.0209	-0.0095	-0.0035	-0.0267	0.041	-0.018
HCVA	-0.0161	-0.0119	-0.0044	-0.0018	-0.019	0.0228	0.0178	-0.0151	-0.0172
HCVA Change	-0.0146	0.0656	0.0211	0.0057	-0.0086	-0.0177	0.0065	-0.0167	-0.0295
pRNFL	-0.0067	-0.0234	-0.0216	0.0042	-0.0108	0.0148	-0.0058	-0.0232	0.0176
pRNFL Change	-0.0323	-0.0081	-0.0315	-0.014	-0.0271	0.018	-0.0192	-0.0133	-0.0232
mRNFL	0.092	0.0188	0.0686	0.0417	0.0338	-0.0008	-0.0074	-0.0054	0.0825
mRNFL Change	0.0778	0.0693	0.0582	0.0892	0.0654	0.0799	0.013	0.1541	0.0065
tpRNFL	0.0742	0.0947	0.0594	0.0767	0.0667	0.0961	0.0595	0.0419	0.098
TMV	0.0103	-0.0224	-0.0108	-0.0044	-0.0156	-0.0139	-0.0192	-0.024	0.0043
TMV Change	-0.0159	-0.0248	-0.033	-0.0231	-0.0088	-0.0267	-0.0251	-0.0245	0.012
TRT	0.0103	-0.0224	-0.0107	-0.0044	-0.0156	-0.0139	-0.0192	-0.024	0.0043
TRT Change	-0.0159	-0.0249	-0.033	-0.0231	-0.0088	-0.0268	-0.025	-0.0247	0.0119
GCIPL	-0.0118	-0.0176	-0.0222	-0.018	-0.0242	-0.0231	-0.0256	-0.0225	-0.0061
GCIPL Change	0.1003	0.177	0.0581	0.1091	0.0691	0.0739	0.0536	0.1297	-0.0328
INL	-0.0229	-0.0194	-0.0256	-0.0254	-0.0252	-0.0256	-0.0187	-0.0256	-0.0179
INL Change	0.0421	0.042	0.0195	0.0526	0.0988	-0.0129	0.0804	-0.0309	0.143
ORL	-0.0129	-0.0118	-0.0223	-0.0144	-0.0215	-0.0147	-0.0096	-0.0212	-0.0224
ORL Change	-0.0333	-0.0243	-0.0258	-0.0318	-0.0332	-0.0333	-0.0286	-0.0322	-0.0074
T2LC	-0.014	-0.0245	-0.0204	-0.0194	0.0125	-0.0187	-0.025	0.0739	-0.0145
T2LC Change	0.0352	0.0155	0.0156	0.0484	-0.0011	0.0217	0.0085	-0.0116	-0.0029
T2LV	0.0677	0.0054	0.0505	0.0704	0.0323	0.0429	0.0316	0.046	-0.0099
T2LV Change	0.0087	-0.0267	-0.0228	0.0399	-0.0043	0.0239	0.0617	0.0748	-0.0222
NBV	-0.0147	-0.0161	0.0717	-0.0248	-0.0216	-0.0146	-0.0092	0.0009	-0.0137
NBV Change	0.0239	-0.0312	0.0738	0.0052	-0.0157	0.0285	0.0353	-0.0277	0.0304
NWMV	0.0446	0.0297	0.1721	-0.005	-0.0218	0.0035	0.0078	0	0.0233
NWMV Change	0.1383	0.0195	0.2064	0.0699	0.02	0.0486	0.069	-0.0311	0.0739
NGMV	0.0663	0.0429	0.0595	0.0266	0.0102	-0.0066	-0.0105	-0.0243	0.0223
NGMV Change	0.1706	0.1426	0.1893	0.0804	0.0328	0.0071	0.0267	-0.0205	0.0406
p values	Total T Cells	CD4 T Cells	Total Treg	Total B Cells	B Mature	B Reg	B Memory	Plasma B Cells	Total CD8
Years with Disease	0.0299	0.1954	0.1177	0.0363	0.0532	0.1013	0.1415	0.0791	0.5763		R2 > 0.3
Years since Relapse	0.3577	0.4375	0.491	0.3067	0.27	0.692	0.4995	0.4205	0.7996		p-value < 5.00e-02
EDSS	0.6226	0.9091	0.8617	0.6935	0.5013	0.978	0.6821	0.2877	0.7167		Both R2 > 0.2 and p-value < 5.00e-02
EDSS Change	0.1137	0.2064	0.1683	0.2124	0.1651	0.3075	0.4172	0.0878	0.0427
EDSS Increase?	0.2846	0.2426	0.1784	0.3126	0.2754	0.2401	0.485	0.0607	0.2814
uGMSSS	0.522	0.5011	0.3395	0.4135	0.7372	0.3062	0.1551	0.9901	0.7152
gARMSS	0.4795	0.5785	0.7799	0.4151	0.3432	0.5358	0.6311	0.4975	0.5098
T25WT	0.3412	0.4019	0.9132	0.4483	0.3382	0.9463	0.8471	0.1256	0.684
T25WT Change	0.1424	0.2653	0.7898	0.2494	0.2242	0.6977	0.6715	0.0287	0.3627
9HPT	0.6243	0.9643	0.8916	0.872	0.826	0.5758	0.5761	0.9336	0.2873
9HPT Change	0.8541	0.7704	0.664	0.5384	0.6683	0.3211	0.478	0.5162	0.331
SDMT	0.7701	0.9117	0.7593	0.8996	0.6681	0.4816	0.6919	0.9036	0.2149
SDMT Change	0.5601	0.8548	0.6701	0.8513	0.7523	0.868	0.5443	0.2886	0.3342
LCVA	0.8694	0.9925	0.8189	0.8724	0.8538	0.6809	0.6622	0.857	0.4267
LCVA Change	0.5845	0.1147	0.6773	0.5844	0.4156	0.3543	0.7369	0.1268	0.5314
HCVA	0.5962	0.4966	0.3757	0.343	0.6899	0.1595	0.185	0.5671	0.6282
HCVA Change	0.4794	0.0748	0.1973	0.2823	0.4056	0.5267	0.2766	0.5115	0.8712
pRNFL	0.3974	0.7694	0.6959	0.286	0.4543	0.2132	0.3863	0.7625	0.1979
pRNFL Change	0.9959	0.3952	0.8811	0.461	0.6958	0.2172	0.5339	0.4526	0.6043
mRNFL	0.0303	0.1915	0.0541	0.1058	0.1295	0.331	0.4061	0.3816	0.0383
mRNFL Change	0.0669	0.079	0.0981	0.0536	0.0852	0.0642	0.2446	0.0151	0.2814
tpRNFL	0.0471	0.0284	0.068	0.0442	0.0566	0.0274	0.0678	0.1054	0.0261
TMV	0.2409	0.729	0.4532	0.3689	0.5389	0.5064	0.6216	0.8031	0.2854
TMV Change	0.4784	0.6218	0.9265	0.5873	0.3999	0.6632	0.6265	0.6148	0.2498
TRT	0.2409	0.7288	0.453	0.3688	0.539	0.5061	0.6217	0.8027	0.2854
TRT Change	0.4784	0.6222	0.9279	0.5874	0.3999	0.6659	0.6251	0.618	0.2504
GCIPL	0.4703	0.5821	0.721	0.5925	0.8148	0.7566	0.9806	0.732	0.3893
GCIPL Change	0.0433	0.0096	0.0983	0.0365	0.0792	0.0721	0.1073	0.0244	0.9024
INL	0.7464	0.6276	0.9956	0.9262	0.8978	0.9781	0.608	0.9996	0.5885
INL Change	0.1349	0.1351	0.2132	0.1095	0.0445	0.4422	0.0636	0.793	0.0188
ORL	0.4873	0.4693	0.7224	0.5151	0.6924	0.5199	0.4359	0.6815	0.7257
ORL Change	0.9828	0.6101	0.642	0.8319	0.9463	0.9978	0.714	0.8584	0.3863
T2LC	0.5146	0.8934	0.673	0.6416	0.2252	0.6222	0.9928	0.0453	0.5232
T2LC Change	0.144	0.2242	0.2233	0.108	0.334	0.1943	0.2641	0.4403	0.3496
T2LV	0.0529	0.2758	0.0821	0.0495	0.1317	0.0998	0.1341	0.0922	0.4438
T2LV Change	0.263	0.7341	0.6262	0.13	0.3617	0.1849	0.0812	0.0615	0.6135
NBV	0.5284	0.5565	0.0479	0.9388	0.7191	0.5259	0.4339	0.3148	0.5074
NBV Change	0.1883	0.9921	0.0658	0.287	0.4897	0.1702	0.1472	0.7403	0.1634
NWMV	0.0956	0.141	0.0037	0.3774	0.7265	0.2913	0.2571	0.3235	0.1673
NWMV Change	0.0174	0.2074	0.0041	0.0713	0.205	0.111	0.0727	0.9462	0.0657
NGMV	0.0549	0.0999	0.0652	0.1534	0.2398	0.397	0.4529	0.873	0.172
NGMV Change	0.0088	0.0159	0.0059	0.0574	0.1551	0.2748	0.177	0.5657	0.1315
alpha	Total T Cells	CD4 T Cells	Total Treg	Total B Cells	B Mature	B Reg	B Memory	Plasma B Cells	Total CD8
Years with Disease	20.6434	14.4857	14.177	21.2056	15.5572	20.3901	18.7754	17.8139	12.9273		R2 > 0.3
Years since Relapse	6.6889	5.749	5.2159	7.1899	6.0426	5.4556	6.3808	6.3603	4.9734		p-value < 5.00e-02
EDSS	3.1891	2.5004	2.4794	3.1128	3.1095	2.5645	2.0125	3.7709	3.1639		Both R2 > 0.2 and p-value < 5.00e-02
EDSS Change	-1.0313	-0.5193	-0.4112	-0.8625	-0.4306	-0.8737	-0.5467	-1.0019	-1.8591
EDSS Increase?	-0.088	-0.0379	-0.0091	-0.0964	0.034	-0.2273	-0.0199	-0.2968	-0.1928
uGMSSS	3.0802	3.2759	3.1743	2.6568	3.8174	1.9304	1.2101	4.164	5.0014
gARMSS	5.4209	4.9899	4.572	5.7007	5.2485	5.5597	5.2332	5.3002	5.6563
T25WT	14.8297	13.4541	10.6993	14.2334	13.2148	9.9797	9.2767	16.9824	12.8605
T25WT Change	-10.5984	-8.7374	-4.8399	-9.7494	-7.4266	-6.4333	-6.6229	-12.898	-9.302
9HPT	24.4628	22.609	22.124	21.7528	23.0337	19.5428	19.6776	22.1501	28.0632
9HPT Change	1.0844	0.8304	0.841	3.57	2.3862	5.4417	4.3318	3.3596	-1.9429
SDMT	49.0122	50.7381	53.0517	52.6193	49.1891	59.0332	55.5432	50.5215	38.0591
SDMT Change	8.0893	4.7331	5.6848	5.2534	5.1507	5.3683	9.7591	-3.6744	12.8344
LCVA	24.6235	25.7435	26.6127	26.8317	24.9289	29.1315	29.1872	24.6037	18.9781
LCVA Change	-6.2869	-14.2548	-10.0788	-6.0703	-6.5412	-3.2091	-6.7973	-2.4376	-5.1333
HCVA	-0.2602	-0.2606	-0.2631	-0.3723	-0.1978	-0.5449	-0.5054	-0.2606	0.0026
HCVA Change	-0.392	-0.297	-0.3794	-0.3173	-0.4256	-0.3729	-0.2756	-0.4106	-0.543
pRNFL	91.2892	97.2916	97.2118	88.1109	94.7795	84.1779	88.8304	96.7839	83.5497
pRNFL Change	0.7147	-0.7569	0.509	2.6803	1.3098	4.5202	2.7996	2.3629	-0.8404
mRNFL	32.5435	35.1902	34.8653	33.4323	35.3059	34.6314	35.1695	35.6683	31.3665
mRNFL Change	1.8846	1.3083	1.0353	2.0952	1.0899	2.4079	1.5633	2.3994	1.4529
tpRNFL	61.5823	64.8464	71.2903	59.0251	69.7793	52.6499	57.8187	66.8331	52.1983
TMV	7.8074	8.0799	8.0242	7.865	8.0426	7.9041	7.9786	8.0917	7.746
TMV Change	-0.0983	-0.0693	-0.0448	-0.0875	-0.082	-0.0857	-0.0914	-0.0809	-0.1602
TRT	276.271	285.914	283.94	278.309	284.596	279.689	282.331	286.328	274.096
TRT Change	-3.4771	-2.449	-1.58	-3.0932	-2.8988	-3.0167	-3.2394	-2.8475	-5.6611
GCIPL	65.1064	70.4207	67.4483	65.747	67.7559	66.6145	68.5855	69.9079	63.3306
GCIPL Change	-3.4964	-3.2124	-2.0606	-3.7654	-2.1656	-3.889	-3.5898	-3.7428	-0.8875
INL	30.3568	31.3193	30.8071	30.9417	30.9153	30.8507	31.6632	30.8019	29.8444
INL Change	-1.3179	-0.9969	-0.7512	-1.4676	-1.0941	-0.9349	-1.9665	-0.3837	-2.4054
ORL	148.264	148.983	150.819	148.188	150.619	147.592	146.912	149.95	149.554
ORL Change	-0.5465	0.4531	0.1974	0.0458	-0.7282	-0.5991	0.755	-1.1202	-3.8201
T2LC	40.1803	31.5696	33.9562	37.9185	41.9875	39.8607	29.7541	58.3777	42.8803
T2LC Change	6.0134	4.2898	3.9763	7.0176	3.4451	6.7186	6.1797	3.7189	5.0486
T2LV	30.1284	20.5132	22.2825	31.9514	21.4776	31.7752	29.3659	26.8126	21.8277
T2LV Change	-1.136	-0.2129	-0.2826	-1.7331	-0.5563	-1.7716	-2.4095	-1.7007	-0.6007
NBV	1547.54	1534.64	1587.78	1506.94	1483.68	1561	1571.73	1431.99	1564.2
NBV Change	-152.136	-57.5413	-140.257	-142.267	-88.9164	-183.789	-195.986	-32.7713	-180.463
NWMV	882.045	839.392	884.689	825.131	763.687	857.227	860.08	669.286	892.202
NWMV Change	-311.204	-172.113	-253.904	-277.062	-161.291	-283.272	-316.358	-88.2001	-303.461
NGMV	665.497	695.254	703.096	681.815	719.997	703.778	711.66	762.711	671.998
NGMV Change	159.055	114.564	113.639	134.78	72.3645	99.4666	120.357	55.4175	122.978
betas	Total T Cells	CD4 T Cells	Total Treg	Total B Cells	B Mature	B Reg	B Memory	Plasma B Cells	Total CD8
Years with Disease	-0.1452	-0.0707	-0.0728	-0.1464	-0.0951	-0.1298	-0.1126	-0.1047	-0.0486		R2 > 0.3
Years since Relapse	-0.0336	-0.0225	-0.0172	-0.0385	-0.0299	-0.0168	-0.0276	-0.0277	-0.012		p-value < 5.00e-02
EDSS	-0.0072	0.0013	0.0018	-0.006	-0.0072	0.0005	0.0068	-0.0137	-0.0068		Both R2 > 0.2 and p-value < 5.00e-02
EDSS Change	0.0168	0.0107	0.0101	0.0141	0.0108	0.0134	0.0098	0.0156	0.0265
EDSS Increase?	0.0043	0.0037	0.0037	0.0042	0.0032	0.0055	0.0031	0.0065	0.0054
uGMSSS	0.0137	0.0115	0.014	0.0182	0.0052	0.0255	0.034	0.0002	-0.0099
gARMSS	-0.0139	-0.0088	-0.0038	-0.0167	-0.0136	-0.0143	-0.0107	-0.0118	-0.0165
T25WT	-0.055	-0.039	-0.0044	-0.0458	-0.0405	0.0046	0.0126	-0.0776	-0.03
T25WT Change	0.0812	0.0583	0.0103	0.0677	0.0478	0.0263	0.0288	0.1052	0.063
9HPT	-0.0247	-0.0018	0.0047	0.0085	-0.0081	0.0331	0.0318	0.0037	-0.0678
9HPT Change	0.0065	0.0097	0.0105	-0.0231	-0.0109	-0.0428	-0.0307	-0.0206	0.0427
SDMT	0.0304	0.0093	-0.0219	-0.0137	0.0326	-0.0856	-0.0465	0.0111	0.1625
SDMT Change	-0.0542	-0.0131	-0.0272	-0.0184	-0.0208	-0.0187	-0.0684	0.087	-0.1104
LCVA	0.0133	-0.0006	-0.0127	-0.0135	0.0109	-0.0389	-0.0399	0.0129	0.0813
LCVA Change	-0.0327	0.0705	0.0173	-0.0339	-0.0344	-0.0643	-0.0238	-0.0775	-0.0459
HCVA	0.0015	0.0015	0.0017	0.0028	0.0008	0.0046	0.0042	0.0014	-0.0017
HCVA Change	-0.0015	-0.0028	-0.0019	-0.0023	-0.0012	-0.0015	-0.0027	-0.0012	0.0004
pRNFL	0.1034	0.0287	0.0326	0.1374	0.0686	0.1755	0.1228	0.0328	0.1948
pRNFL Change	0.0002	0.0195	0.0032	-0.0236	-0.0086	-0.0432	-0.0236	-0.0199	0.0193
mRNFL	0.064	0.0313	0.039	0.0506	0.0338	0.034	0.0281	0.0231	0.0762
mRNFL Change	-0.0237	-0.0169	-0.0146	-0.0252	-0.0158	-0.0272	-0.0177	-0.0284	-0.0175
tpRNFL	0.2751	0.2411	0.1728	0.2946	0.1984	0.3527	0.2948	0.1999	0.3815
TMV	0.0045	0.0011	0.002	0.0036	0.0018	0.003	0.0021	0.0008	0.0051
TMV Change	0.0007	0.0004	0.0001	0.0006	0.0006	0.0005	0.0006	0.0005	0.0015
TRT	0.1588	0.0377	0.0696	0.1277	0.0622	0.1047	0.0752	0.0298	0.1801
TRT Change	0.0262	0.0136	0.0023	0.0204	0.022	0.0183	0.021	0.0171	0.0522
GCIPL	0.0424	-0.0258	0.0143	0.0329	0.0102	0.0211	-0.0016	-0.0176	0.0627
GCIPL Change	0.0362	0.0338	0.0204	0.0378	0.0224	0.037	0.0339	0.0369	0.0028
INL	0.0056	-0.0067	-0.0001	-0.0017	-0.0017	-0.0006	-0.01	0	0.0117
INL Change	0.0145	0.0107	0.0083	0.0156	0.0135	0.0086	0.0206	0.0024	0.0273
ORL	0.0469	0.0389	0.0164	0.046	0.0199	0.0502	0.0587	0.0242	0.0295
ORL Change	-0.0008	-0.0141	-0.0117	-0.008	0.0018	-0.0001	-0.0158	0.0061	0.0395
T2LC	-0.1292	-0.0213	-0.0571	-0.0968	-0.1765	-0.1138	0.002	-0.3405	-0.1581
T2LC Change	-0.0542	-0.034	-0.0319	-0.0642	-0.0264	-0.0575	-0.0517	-0.0249	-0.0416
T2LV	-0.2181	-0.0998	-0.1342	-0.2317	-0.1267	-0.2171	-0.1915	-0.1675	-0.1099
T2LV Change	0.0146	0.0034	0.0045	0.0211	0.0087	0.0205	0.0278	0.0206	0.0079
NBV	-0.5902	-0.4402	-1.2352	-0.0755	0.2493	-0.6905	-0.8223	0.8225	-0.7747
NBV Change	1.1617	0.0066	1.1167	1.0094	0.452	1.4247	1.5725	-0.2803	1.4792
NWMV	-1.726	-1.2233	-1.9803	-0.9695	-0.2722	-1.2843	-1.3313	0.9073	-1.7952
NWMV Change	2.8069	1.143	2.3144	2.3168	1.1321	2.2688	2.6587	0.0787	2.661
NGMV	1.1358	0.7831	0.745	0.894	0.5215	0.5937	0.5089	-0.0849	1.0204
NGMV Change	-1.645	-1.1363	-1.1976	-1.3073	-0.68	-0.8439	-1.0861	-0.3588	-1.1815
