# Supplementary material for: Multiscale networks in multiple sclerosis
Source: PLoS Comput Biol. 2024 Feb 8;20(2):e1010980. doi: 10.1371/journal.pcbi.1010980 (PMC10852301; doi:10.1371/journal.pcbi.1010980)
Supplement: S7 File — (XLSX) [file pcbi.1010980.s013.xlsx]

## Sheet: S7
MS Patients (R2 Adj)	Total T Cells	CD4 T Cells	Total Treg	Total B Cells	B Mature	B Reg	B Memory	Plasma B Cells	Total CD8
Years with Disease	-0.0138	-0.0014	0.0133	-0.016	-0.021	-0.0217	-0.0217	0.03	-0.0101		R2 > 0.3
Years since Relapse	0.02	0.0707	0.0034	-0.0189	-0.0228	-0.0092	-0.022	-0.0025	-0.0029		p-value < 5.00e-02
EDSS	0.0264	0.012	0.1123	0.0077	-0.0147	0.0182	0.102	0.0028	0.0486		Both R2 > 0.2 and p-value < 5.00e-02
EDSS Change	-0.0077	-0.0207	0.0468	0.0094	-0.001	0.1082	0.0053	0.0586	-0.002
EDSS Increase?	-0.0214	-0.0211	0.0168	-0.0129	-0.0096	0.002	-0.0214	0.0251	-0.0163
uGMSSS	0.0555	0.0557	0.0615	0.0247	-0.0149	0.0194	0.1098	-0.0196	0.0132
gARMSS	0.0178	0.0035	0.063	-0.0179	-0.0203	-0.0084	0.0111	0.0213	0.04
T25WT	-0.0016	-0.0201	0.0834	-0.0205	-0.0203	-0.0188	0.0463	0.0064	0.0614
T25WT Change	-0.0166	-0.0312	0.1125	-0.0183	-0.0307	0.0068	0.0478	-0.0029	0.0554
9HPT	0.0071	-0.0217	-0.0083	0.0148	-0.0155	0.1825	0.0685	-0.0112	0.0041
9HPT Change	0.0342	-0.0063	-0.0087	-0.0285	-0.0258	0.0221	0.0093	-0.0286	0.0048
SDMT	0.0187	0.0072	0.0263	0.0735	0.0347	0.0142	0.1741	0.0374	-0.0101
SDMT Change	-0.0252	-0.0256	-0.0249	-0.025	-0.0201	-0.0038	-0.0119	-0.0247	-0.0252
LCVA	0.0268	-0.0172	-0.0182	-0.0208	-0.0197	-0.0046	-0.0153	-0.0213	0.0657
LCVA Change	0.0123	-0.0287	-0.0268	-0.029	-0.0189	0.0346	-0.0253	-0.0128	0.0171
HCVA	-0.0197	-0.0222	-0.0043	0.0054	-0.0127	-0.0132	0.0684	-0.0189	-0.0033
HCVA Change	0.0101	0.0421	0.0405	0.1407	0.0076	0.0805	0.2631	-0.0138	-0.0262
pRNFL	-0.0244	-0.0132	0.0265	-0.0236	-0.0249	-0.0246	-0.0248	-0.0102	-0.0249
pRNFL Change	-0.0302	-0.0125	0.026	0.0917	0.043	-0.0174	-0.0023	0.0273	-0.029
mRNFL	-0.0077	-0.0238	0.0042	-0.0219	-0.0229	0.0162	-0.0248	0.0047	-0.0204
mRNFL Change	0.049	0.0196	-0.0022	-0.0223	-0.0313	-0.0273	-0.016	-0.0167	-0.0158
tpRNFL	-0.0106	-0.024	0.0522	-0.0142	-0.0154	0.0176	-0.0143	-0.0204	-0.0202
TMV	-0.0238	-0.0096	-0.0127	-0.0227	-0.0207	-0.0221	-0.0181	-0.0248	-0.0221
TMV Change	-0.0295	-0.0265	-0.008	-0.0322	-0.0125	0.0516	-0.0305	0.0334	-0.032
TRT	-0.0238	-0.0096	-0.0126	-0.0227	-0.0207	-0.0221	-0.0181	-0.0248	-0.0221
TRT Change	-0.0295	-0.0266	-0.0085	-0.0322	-0.0125	0.0513	-0.0306	0.0338	-0.032
GCIPL	-0.025	-0.0168	0.0191	-0.0241	-0.0236	0.0001	-0.0238	-0.0184	-0.0248
GCIPL Change	-0.0316	-0.0315	-0.0251	-0.022	-0.0092	-0.0257	-0.0281	-0.0266	-0.0222
INL	0.0363	0.0458	-0.0199	0.0342	-0.0019	0.0472	0.0037	0.0551	0.029
INL Change	-0.0323	-0.0323	0.0688	-0.0316	-0.0313	-0.0138	-0.0169	-0.0122	-0.0058
ORL	-0.02	-0.0109	-0.022	-0.0239	-0.0184	0.0116	0.0061	-0.0231	-0.0206
ORL Change	-0.0309	-0.0322	-0.0311	-0.032	-0.0274	0.0414	-0.0322	0.0621	-0.0277
T2LC	-0.0081	-0.0048	-0.0219	0.054	0.0509	0.0232	-0.0083	0.0036	-0.0159
T2LC Change	-0.0285	-0.014	-0.0272	-0.0067	-0.0211	-0.0285	-0.0248	-0.0249	-0.0146
T2LV	0.0176	-0.0013	-0.0074	0.0171	-0.0095	-0.0215	-0.0022	-0.0234	-0.0127
T2LV Change	0.0309	-0.0005	-0.0277	-0.0104	-0.0119	0.0121	-0.0286	-0.0294	0.0738
NBV	-0.0242	-0.0239	0.0924	-0.0202	0.0082	-0.0147	0.0316	-0.018	-0.0242
NBV Change	0.0011	-0.021	0.1995	-0.0303	0.0016	-0.0233	0.0697	-0.0164	0.0348
NWMV	-0.0231	-0.0244	0.0638	-0.0137	0.0292	0.0272	0.0184	-0.0042	-0.0218
NWMV Change	0.0271	0.0132	0.1037	-0.0265	-0.0192	-0.017	0.0909	-0.0237	0.0263
NGMV	-0.0227	-0.0236	-0.0241	-0.0178	-0.0088	0.0377	-0.0243	-0.0085	-0.0196
NGMV Change	0.0134	0.0395	-0.0298	-0.0143	-0.0277	-0.0196	0.0182	-0.0302	-0.0213
p-values	Total T Cells	CD4 T Cells	Total Treg	Total B Cells	B Mature	B Reg	B Memory	Plasma B Cells	Total CD8
Years with Disease	0.551	0.3389	0.2079	0.6117	0.8541	0.9566	0.9884	0.1241	0.4697		R2 > 0.3
Years since Relapse	0.1778	0.0449	0.2906	0.6561	0.8411	0.4407	0.7862	0.3502	0.3549		p-value < 5.00e-02
EDSS	0.1385	0.2163	0.0114	0.2489	0.5736	0.1779	0.0154	0.2931	0.0717		Both R2 > 0.2 and p-value < 5.00e-02
EDSS Change	0.4153	0.7028	0.0876	0.244	0.3338	0.0178	0.2751	0.0644	0.3437
EDSS Increase?	0.9066	0.8631	0.186	0.5301	0.4599	0.3005	0.899	0.1439	0.6237
uGMSSS	0.0585	0.0582	0.0492	0.1456	0.5806	0.1715	0.0123	0.756	0.2085
gARMSS	0.18	0.2857	0.0472	0.6787	0.8021	0.4391	0.2231	0.1619	0.092
T25WT	0.3406	0.7862	0.0263	0.8112	0.7991	0.7159	0.0766	0.2596	0.0493
T25WT Change	0.5013	0.9811	0.0296	0.5281	0.8963	0.2762	0.1129	0.3484	0.0963
9HPT	0.2539	0.954	0.4369	0.1979	0.5968	0.0014	0.0403	0.4931	0.2806
9HPT Change	0.1406	0.3847	0.4115	0.9624	0.7589	0.1868	0.255	0.9882	0.2863
SDMT	0.1753	0.2527	0.1386	0.0348	0.1079	0.2019	0.0019	0.0996	0.4705
SDMT Change	0.8977	0.9979	0.8711	0.8726	0.6471	0.363	0.4706	0.8535	0.8934
LCVA	0.1391	0.6394	0.6742	0.8017	0.7392	0.3786	0.5819	0.8421	0.0454
LCVA Change	0.2389	0.8794	0.7705	0.904	0.5574	0.1426	0.7133	0.4609	0.2134
HCVA	0.7394	0.9671	0.3749	0.2692	0.5181	0.5307	0.0421	0.704	0.3615
HCVA Change	0.2523	0.1203	0.1247	0.0139	0.2681	0.0518	0.0008	0.474	0.7474
pRNFL	0.875	0.4981	0.1534	0.8182	0.956	0.9014	0.9355	0.4481	0.9625
pRNFL Change	0.8612	0.4475	0.1798	0.0455	0.1249	0.5146	0.3433	0.1748	0.7931
mRNFL	0.4121	0.831	0.2852	0.7275	0.7754	0.2029	0.9352	0.2812	0.6742
mRNFL Change	0.1137	0.2097	0.3421	0.5861	0.8687	0.7011	0.4863	0.4958	0.4835
tpRNFL	0.4555	0.8445	0.0786	0.5173	0.5431	0.1951	0.5187	0.672	0.6669
TMV	0.8284	0.4401	0.4893	0.767	0.6843	0.7377	0.6056	0.9231	0.7394
TMV Change	0.7737	0.6792	0.3944	0.9618	0.4432	0.108	0.8218	0.1567	0.9361
TRT	0.8283	0.4399	0.4886	0.7669	0.6843	0.7376	0.6058	0.9228	0.7393
TRT Change	0.7755	0.681	0.3991	0.9648	0.4423	0.1085	0.8269	0.1555	0.9337
GCIPL	0.9744	0.574	0.1875	0.8559	0.8156	0.3223	0.8329	0.6146	0.9274
GCIPL Change	0.8885	0.8774	0.6448	0.5802	0.4064	0.6594	0.7263	0.6825	0.5856
INL	0.1184	0.0927	0.6571	0.1254	0.3429	0.0894	0.2896	0.0729	0.1438
INL Change	0.9961	0.9974	0.0763	0.8872	0.8634	0.4581	0.4993	0.4391	0.3735
ORL	0.6596	0.4601	0.7344	0.8354	0.6139	0.2305	0.2699	0.784	0.681
ORL Change	0.839	0.9645	0.8503	0.9325	0.7051	0.1328	0.9704	0.0873	0.7128
T2LC	0.4204	0.377	0.7538	0.0725	0.0786	0.1651	0.4237	0.2894	0.5617
T2LC Change	0.8657	0.4778	0.7898	0.3877	0.6023	0.8609	0.6994	0.7007	0.4859
T2LV	0.1927	0.3367	0.4098	0.1956	0.4413	0.7369	0.3462	0.8411	0.495
T2LV Change	0.155	0.3288	0.8155	0.4297	0.4486	0.2401	0.8726	0.971	0.06
NBV	0.9242	0.888	0.0268	0.683	0.2528	0.5356	0.1312	0.6135	0.9301
NBV Change	0.3156	0.5865	0.0042	0.9778	0.3119	0.6385	0.0684	0.5066	0.1453
NWMV	0.8196	0.9786	0.0562	0.5146	0.1401	0.1481	0.1885	0.3688	0.7485
NWMV Change	0.1724	0.2364	0.0333	0.7272	0.5524	0.5152	0.0437	0.6473	0.1755
NGMV	0.7979	0.8579	0.9106	0.61	0.4307	0.1114	0.9494	0.4263	0.6638
NGMV Change	0.2355	0.131	0.8998	0.4751	0.7734	0.5596	0.2106	0.9499	0.5934
alphas	Total T Cells	CD4 T Cells	Total Treg	Total B Cells	B Mature	B Reg	B Memory	Plasma B Cells	Total CD8
Years with Disease	10.0649	10.7759	9.7889	10.0579	9.2484	8.965	8.9425	10.6421	7.7355		R2 > 0.3
Years since Relapse	5.3965	6.0719	4.3815	4.5435	4.1827	4.3392	3.7284	4.5295	4.8048		p-value < 5.00e-02
EDSS	1.9629	2.0554	2.9417	2.0163	2.354	2.317	1.6677	2.8295	1.9466		Both R2 > 0.2 and p-value < 5.00e-02
EDSS Change	0.5641	0.433	0.1202	0.7315	0.5906	0.6382	0.6079	-0.0196	0.556
EDSS Increase?	0.2368	0.2303	0.1965	0.3324	0.3277	0.3034	0.2632	0.1541	0.2969
uGMSSS	2.9901	2.9747	4.5496	3.0982	3.8084	3.743	2.7558	4.2353	3.4767
gARMSS	3.5054	3.6474	4.6442	3.9791	4.3811	4.0508	3.623	4.7068	3.46
T25WT	8.7309	9.8371	11.5746	9.8305	10.6788	10.0132	7.6441	11.3711	7.6039
T25WT Change	-2.8867	-3.9734	-5.268	-2.7633	-3.8108	-3.1673	-1.6741	-4.8705	-1.6138
9HPT	20.7677	22.3018	22.7857	20.26	21.68	20.4032	19.738	21.8102	21.0855
9HPT Change	0.1432	0.7163	1.8848	1.6505	1.8903	0.9502	0.5808	1.5826	0.6876
SDMT	55.5189	54.9563	50.0295	58.6311	55.9305	53.2906	59.5962	54.3865	53.3758
SDMT Change	3.6037	3.9584	4.1022	3.4484	2.8242	2.8309	5.6397	4.234	3.6508
LCVA	22.3869	24.6195	25.3389	26.3574	26.4003	24.7497	26.859	25.9584	21.9387
LCVA Change	-6.7943	-8.609	-8.6996	-9.1249	-9.8088	-7.7451	-9.426	-8.2035	-7.082
HCVA	-0.1179	-0.1474	-0.1182	-0.2458	-0.1922	-0.1676	-0.2916	-0.1619	-0.0833
HCVA Change	-0.418	-0.3931	-0.5301	-0.3088	-0.4284	-0.4388	-0.3182	-0.4705	-0.4775
pRNFL	99.1453	102.212	97.7725	100.656	99.89	99.4998	99.4332	101.282	99.856
pRNFL Change	0.8356	1.3427	0.275	2.6695	1.9167	0.9726	1.4277	1.3936	0.8779
mRNFL	36.9241	37.4704	37.3143	37.3027	37.4389	38.1812	37.599	37.1456	37.3457
mRNFL Change	0.6604	0.5318	-0.059	0.3081	0.123	0.1316	0.2953	-0.0815	0.2896
tpRNFL	80.6069	84.5459	80.9551	80.626	81.4204	81.1759	81.1468	82.6851	82.1639
TMV	8.1913	8.2563	8.1375	8.2056	8.2076	8.1835	8.1108	8.1605	8.1986
TMV Change	-0.0286	-0.025	-0.0461	-0.0356	-0.0588	-0.0155	-0.0314	-0.0136	-0.0394
TRT	289.857	292.159	287.952	290.363	290.433	289.582	287.008	288.767	290.115
TRT Change	-1.0134	-0.8863	-1.6282	-1.2651	-2.08	-0.5495	-1.1166	-0.478	-1.3957
GCIPL	68.4829	69.5397	67.7035	68.9051	68.8994	69.3057	68.1911	68.0676	68.6735
GCIPL Change	-0.7291	-0.735	-0.7378	-0.9952	-1.0574	-0.7609	-0.815	-0.534	-0.4136
INL	31.6296	31.706	30.7464	31.7356	31.2641	31.217	31.3462	31.3205	31.4632
INL Change	-0.1505	-0.151	-0.3214	-0.1043	-0.1976	-0.055	0.016	-0.2761	-0.3656
ORL	152.82	153.442	152.188	152.419	152.831	150.879	149.871	152.233	152.633
ORL Change	-0.7935	-0.5316	-0.5098	-0.4731	-0.9479	0.135	-0.6121	0.4138	-0.9054
T2LC	34.3796	34.9512	30.4945	41.2318	38.6842	33.4706	34.135	33.2271	32.6194
T2LC Change	1.7894	2.3708	1.7112	2.6228	2.0752	1.5332	1.9599	1.8422	0.9995
T2LV	17.0463	16.03	11.7586	17.6108	15.0797	13.3114	15.7392	12.415	14.7042
T2LV Change	-0.4626	-0.3106	0.0835	-0.2702	-0.1821	-0.1276	0.0023	0.0453	-0.5103
NBV	1507.67	1500.98	1482.11	1492.03	1476.39	1496.93	1544.62	1496.98	1507.1
NBV Change	-87.5067	-75.8809	-35.9384	-60.5791	-38.9819	-56.1951	-101.127	-51.4901	-92.6899
NWMV	756.461	748.517	727.213	726.334	708.469	728.572	787.935	733.518	757.859
NWMV Change	-133.949	-128.529	-59.9466	-100.004	-68.3346	-76.5136	-145.387	-76.9941	-125.702
NGMV	751.206	752.456	754.897	765.692	767.921	768.356	756.687	763.464	749.237
NGMV Change	46.4449	52.6521	24.0097	39.4285	29.3566	20.3185	44.2613	25.5051	33.0138
betas	Total T Cells	CD4 T Cells	Total Treg	Total B Cells	B Mature	B Reg	B Memory	Plasma B Cells	Total CD8
Years with Disease	-0.3795	-0.5922	-0.0558	-0.2577	-0.0801	-0.0187	-0.0059	-0.3211	0.4351		R2 > 0.3
Years since Relapse	-0.4789	-0.6804	-0.0243	-0.13	-0.0482	-0.1479	0.0622	-0.1027	-0.3099		p-value < 5.00e-02
EDSS	0.2016	0.1648	-0.0236	0.1257	0.0528	0.0992	0.205	-0.0478	0.2307		Both R2 > 0.2 and p-value < 5.00e-02
EDSS Change	-0.0802	-0.0368	0.0113	-0.0915	-0.0641	-0.1191	-0.066	0.0584	-0.0866
EDSS Increase?	0.0044	0.0063	0.0034	-0.0186	-0.0187	-0.0207	-0.003	0.0179	-0.0173
uGMSSS	0.3746	0.366	-0.0272	0.2315	0.076	0.1476	0.3097	-0.0208	0.2383
gARMSS	0.246	0.1919	-0.0252	0.0611	-0.0317	0.0772	0.1419	-0.0851	0.2909
T25WT	0.5147	0.1437	-0.0823	0.1033	-0.0943	0.1066	0.5987	-0.2016	0.9888
T25WT Change	-0.3323	-0.012	0.0664	-0.2644	-0.0458	-0.2742	-0.4972	0.1468	-0.7629
9HPT	0.5346	0.0265	-0.0256	0.4799	0.1702	0.7686	0.5994	0.107	0.4787
9HPT Change	0.4459	0.2688	-0.0166	-0.0127	-0.0683	0.2134	0.2232	0.0015	0.3039
SDMT	-1.3007	-1.0744	0.0993	-1.5915	-1.049	-0.6621	-1.8145	-0.5217	-0.6603
SDMT Change	0.1076	-0.0022	-0.0089	0.1073	0.2545	0.3915	-0.3665	-0.0488	0.1034
LCVA	1.1011	0.3444	0.0221	-0.1501	-0.1705	0.3576	-0.2707	-0.0496	1.3944
LCVA Change	-0.6502	-0.0808	-0.0096	0.0539	0.21	-0.4026	0.125	-0.1168	-0.6244
HCVA	-0.0088	0.0011	-0.0016	0.0229	0.0115	0.0089	0.0342	0.0033	-0.0226
HCVA Change	-0.0242	-0.0311	0.0019	-0.0402	-0.0151	-0.0202	-0.0402	-0.0043	-0.0063
pRNFL	0.1829	-0.7763	0.111	-0.2088	-0.0425	0.0757	0.0622	-0.2833	-0.0521
pRNFL Change	-0.0461	-0.1933	0.0231	-0.4125	-0.264	-0.0886	-0.1627	-0.1314	-0.0641
mRNFL	0.2526	0.0644	0.0205	0.0846	0.0571	-0.2019	0.0164	0.0989	0.1227
mRNFL Change	-0.1873	-0.1437	0.007	-0.0526	-0.0129	-0.0247	-0.0534	0.0283	-0.077
tpRNFL	1.0021	-0.2612	0.1574	0.6801	0.5418	0.9079	0.5728	0.1837	0.5521
TMV	-0.0084	-0.0292	0.0017	-0.009	-0.0102	-0.0067	0.0131	0.0011	-0.0122
TMV Change	-0.0028	-0.0038	0.0005	-0.0004	0.0047	-0.008	-0.0014	-0.0046	0.0007
TRT	-0.2981	-1.0328	0.0594	-0.3199	-0.3616	-0.2383	0.4626	0.0398	-0.432
TRT Change	-0.0965	-0.1335	0.0174	-0.012	0.1675	-0.2838	-0.0472	-0.1633	0.0257
GCIPL	0.019	-0.3249	0.0484	-0.0846	-0.0895	-0.3021	0.0817	0.0891	-0.051
GCIPL Change	0.0233	0.0246	0.0047	0.0735	0.0888	0.039	0.037	-0.0234	-0.0825
INL	-0.2709	-0.2842	0.0049	-0.209	-0.1076	-0.1522	-0.121	-0.0925	-0.2401
INL Change	-0.0004	-0.0003	0.0096	-0.0103	0.0101	-0.0357	-0.0388	0.0241	0.0731
ORL	-0.2987	-0.4881	-0.0144	-0.1108	-0.2216	0.4179	0.4856	-0.0556	-0.2635
ORL Change	0.0677	-0.0143	-0.0039	-0.0226	0.0816	-0.2625	0.0079	-0.1923	0.1119
T2LC	-1.4946	-1.6148	-0.0397	-2.5536	-2.1311	-1.3442	-0.98	-0.6299	-1.0227
T2LC Change	-0.0559	-0.2292	-0.0054	-0.217	-0.1077	0.0282	-0.075	-0.0419	0.216
T2LV	-1.3926	-1.0177	0.0604	-1.0776	-0.5495	-0.1908	-0.6684	0.0696	-0.697
T2LV Change	0.1615	0.1097	-0.0017	0.0693	0.0545	0.0654	0.0109	0.0014	0.1989
NBV	-0.8697	1.2691	1.3372	2.9039	6.876	2.9719	-8.9838	1.4819	-0.7603
NBV Change	8.1578	4.3595	-1.3622	-0.1742	-5.163	-1.8747	8.7192	-1.7913	11.0447
NWMV	-2.3202	0.2692	1.294	5.1526	9.8273	7.6468	-8.746	2.9262	-3.0936
NWMV Change	14.9048	12.7255	-1.4069	2.95	-4.1243	-3.5072	12.9797	-1.6719	13.927
NGMV	1.4511	1.0005	0.0433	-2.2483	-2.9507	-4.6751	-0.2378	-1.4441	2.3339
NGMV Change	-6.7476	-8.367	0.0447	-3.125	-1.0394	1.6327	-4.2607	-0.1194	-2.8828
