# Supplementary material for: Multiscale networks in multiple sclerosis
Source: PLoS Comput Biol. 2024 Feb 8;20(2):e1010980. doi: 10.1371/journal.pcbi.1010980 (PMC10852301; doi:10.1371/journal.pcbi.1010980)
Supplement: S8 File — (XLSX) [file pcbi.1010980.s014.xlsx]

## Sheet: S8
MS Patients (R2 Adj)	Total T Cells	CD4 T Cells	Total Treg	Total B Cells	B Mature	B Reg	B Memory	Plasma B Cells	Total CD8
Years with Disease	0.052	0.0628	0.0264	0.0732	0.0487	0.0524	0.0674	0.0646	0.0188		R2 > 0.3
Years since Relapse	0.0224	0.0301	0.0158	0.0283	0.0162	0.0222	0.0101	0.0411	0.0201		p-value < 5.00e-02
EDSS	0.0022	0.0041	-0.0037	0.0032	0.0013	-0.0059	0.0006	0.0181	-0.0007		Both R2 > 0.2 and p-value < 5.00e-02
EDSS Change	-0.0152	-0.0165	-0.0078	-0.0224	-0.0219	-0.0242	-0.0225	-0.0241	-0.0075
EDSS Increase?	-0.0177	-0.0169	-0.0131	-0.0213	-0.0198	-0.0217	-0.0211	-0.0217	-0.013
uGMSSS	-0.0213	-0.0215	-0.0205	-0.0217	-0.0211	-0.0215	-0.0217	-0.0204	-0.0192
gARMSS	0.0096	0.0122	0.0077	0.0092	0.012	0.0054	0.01	0.0115	0.0102
T25WT	0.019	0.0284	0.0097	0.032	0.0271	0.0136	0.0352	0.0833	0.014
T25WT Change	0.0072	0.0114	-0.0023	0.0109	0.0064	-0.0058	0.0077	0.0439	0.0077
9HPT	0.0013	-0.0012	0.0135	0.0016	0.0015	-0.0096	-0.0116	-0.0059	0.005
9HPT Change	-0.0284	-0.0281	-0.0271	-0.0251	-0.0285	-0.0269	-0.0243	-0.0063	-0.0286
SDMT	-0.0094	-0.0117	-0.016	-0.0079	-0.0154	-0.0143	-0.0124	-0.0091	-0.0108
SDMT Change	-0.0255	-0.0256	-0.0244	-0.0256	-0.0252	-0.0255	-0.0254	-0.0256	-0.0256
LCVA	-0.004	-0.0116	-0.0112	-0.0142	-0.017	-0.0141	-0.0091	-0.0212	0.0075
LCVA Change	-0.0229	-0.0134	-0.0098	-0.0138	-0.0116	-0.0229	-0.0204	0.0123	-0.0253
HCVA	-0.0106	-0.0167	-0.007	-0.0192	-0.0191	-0.0198	-0.0178	-0.0185	0.0063
HCVA Change	-0.0294	-0.0247	-0.0294	-0.0236	-0.0223	-0.0254	-0.0215	-0.0156	-0.0258
pRNFL	-0.0197	-0.0214	-0.0249	-0.0232	-0.025	-0.0249	-0.0207	-0.0245	-0.0167
pRNFL Change	-0.031	-0.0312	-0.0308	-0.0307	-0.031	-0.0312	-0.0305	-0.0265	-0.0303
mRNFL	0.0509	0.0425	0.0207	0.0604	0.0304	0.0205	0.0534	0.0081	0.0425
mRNFL Change	0.0313	0.0373	0.0272	0.0262	0.0277	0.0347	0.0238	0.0169	0.026
tpRNFL	0.0239	0.0185	-0.0007	0.0165	-0.0027	0.0071	0.0163	-0.0084	0.0237
TMV	0.0045	0.0003	-0.0141	-0.0072	-0.0122	-0.0139	-0.0009	-0.0223	-0.0024
TMV Change	0.0505	0.0371	0.0629	0.0207	0.0376	0.0374	-0.004	0.0374	0.0534
TRT	0.0045	0.0002	-0.0141	-0.0072	-0.0122	-0.0139	-0.0009	-0.0223	-0.0024
TRT Change	0.0505	0.0371	0.0628	0.0208	0.0377	0.0375	-0.0039	0.0377	0.0534
GCIPL	-0.0073	-0.0119	-0.0145	-0.015	-0.0166	-0.0223	-0.0081	-0.0216	-0.0075
GCIPL Change	0.0413	0.0592	0.0151	0.0809	0.0731	0.0741	0.0681	0.0781	0.0124
INL	-0.0234	-0.0241	-0.0249	-0.0246	-0.0249	-0.0243	-0.025	-0.0194	-0.0249
INL Change	0.1808	0.1587	0.1968	0.1293	0.1069	0.1386	0.1163	0.1504	0.2504
ORL	-0.0169	-0.0168	-0.0244	-0.0233	-0.0233	-0.0195	-0.0201	-0.0249	-0.0203
ORL Change	-0.0156	-0.0226	-0.0029	-0.0301	-0.0225	-0.0239	-0.0322	-0.0275	-0.0123
T2LC	0.002	-0.0028	0.0047	-0.0116	-0.0074	-0.0009	-0.0123	-0.0115	0.0072
T2LC Change	0.0111	0.0205	0.0119	0.0426	0.0342	0.02	0.0434	0.0137	0.0116
T2LV	-0.0138	-0.0095	-0.0228	0.008	-0.0074	-0.0083	0.0133	0.0071	-0.0204
T2LV Change	-0.0221	-0.022	-0.0272	-0.0218	-0.0224	-0.0188	-0.0174	0.021	-0.0204
NBV	-0.0244	-0.0244	-0.0243	-0.024	-0.0243	-0.0244	-0.0241	0.0128	-0.0243
NBV Change	-0.0282	-0.0292	-0.0301	-0.0288	-0.0279	-0.0285	-0.0239	0.0044	-0.0298
NWMV	0.0077	0.0069	0.0017	0.006	-0.0006	-0.0004	0.0169	-0.0233	-0.0008
NWMV Change	0.0132	0.0139	-0.0031	0.02	0.0172	0.0043	0.0459	-0.0287	0.0014
NGMV	0.0799	0.0741	0.0519	0.0938	0.0586	0.0495	0.0876	0.0358	0.0608
NGMV Change	0.0817	0.0965	0.0564	0.1099	0.0909	0.0577	0.1419	0.0032	0.0647
p-va;lues	Total T Cells	CD4 T Cells	Total Treg	Total B Cells	B Mature	B Reg	B Memory	Plasma B Cells	Total CD8
Years with Disease	0.0648	0.0474	0.1385	0.0352	0.0714	0.0641	0.0416	0.045	0.1749		R2 > 0.3
Years since Relapse	0.1663	0.1339	0.2005	0.1409	0.1983	0.1674	0.2372	0.0992	0.1772		p-value < 5.00e-02
EDSS	0.299	0.2798	0.3673	0.289	0.308	0.3993	0.3154	0.1784	0.3308		Both R2 > 0.2 and p-value < 5.00e-02
EDSS Change	0.5458	0.5755	0.4162	0.7808	0.7538	0.9268	0.7867	0.9201	0.4119
EDSS Increase?	0.6693	0.6413	0.5334	0.8903	0.7713	0.9932	0.8698	0.9517	0.5314
uGMSSS	0.8874	0.9257	0.8121	0.959	0.8712	0.9206	0.9805	0.8101	0.7348
gARMSS	0.2334	0.2151	0.2484	0.237	0.2166	0.2688	0.2306	0.2198	0.2292
T25WT	0.1738	0.1303	0.2333	0.1168	0.1356	0.2054	0.1064	0.0263	0.2034
T25WT Change	0.2738	0.2486	0.3436	0.2518	0.2792	0.3751	0.2704	0.1225	0.2705
9HPT	0.3088	0.3368	0.2064	0.3051	0.3066	0.4599	0.5011	0.3992	0.2716
9HPT Change	0.9461	0.903	0.8268	0.7317	0.964	0.8139	0.7056	0.3848	0.989
SDMT	0.4574	0.5026	0.6119	0.4304	0.5952	0.5644	0.5172	0.4512	0.4843
SDMT Change	0.9519	0.9906	0.8309	0.9992	0.9006	0.9407	0.922	0.9682	0.9675
LCVA	0.371	0.4944	0.4881	0.5546	0.6329	0.5521	0.4487	0.8363	0.2519
LCVA Change	0.6438	0.4682	0.4222	0.4744	0.4439	0.6456	0.5867	0.2393	0.7135
HCVA	0.4758	0.6228	0.4131	0.717	0.7101	0.7464	0.6608	0.6876	0.2618
HCVA Change	0.9903	0.6958	0.978	0.6619	0.6299	0.7169	0.6121	0.5014	0.7316
pRNFL	0.6511	0.7079	0.9553	0.7894	0.9788	0.9474	0.6852	0.8862	0.571
pRNFL Change	0.9285	0.9913	0.9116	0.8943	0.9284	0.9692	0.8759	0.7034	0.8674
mRNFL	0.0812	0.1009	0.1794	0.0637	0.1386	0.1805	0.0762	0.2546	0.1008
mRNFL Change	0.1638	0.1445	0.1787	0.1825	0.1768	0.1527	0.192	0.2225	0.1831
tpRNFL	0.1649	0.1905	0.3305	0.2013	0.3514	0.2621	0.2025	0.4215	0.1654
TMV	0.2828	0.3209	0.5149	0.4051	0.4816	0.5126	0.3318	0.7481	0.3478
TMV Change	0.1103	0.1452	0.0859	0.205	0.1436	0.1443	0.3575	0.1442	0.104
TRT	0.2829	0.321	0.515	0.4053	0.4817	0.5128	0.3319	0.7483	0.3478
TRT Change	0.1102	0.1451	0.086	0.2047	0.1433	0.1441	0.3568	0.1434	0.104
GCIPL	0.4063	0.4752	0.5241	0.534	0.5697	0.7483	0.4182	0.7188	0.4096
GCIPL Change	0.1332	0.0924	0.2311	0.0598	0.0699	0.0685	0.0773	0.0632	0.2452
INL	0.8021	0.8515	0.9583	0.9058	0.9432	0.8698	0.9881	0.6407	0.9626
INL Change	0.0079	0.0125	0.0057	0.0227	0.0356	0.0188	0.0294	0.0148	0.0018
ORL	0.5752	0.5741	0.8785	0.7971	0.7959	0.6461	0.6648	0.9495	0.6716
ORL Change	0.481	0.5918	0.3482	0.8023	0.5909	0.6193	0.9711	0.7074	0.4399
T2LC	0.3041	0.3526	0.2797	0.4748	0.4105	0.3327	0.4882	0.4737	0.2601
T2LC Change	0.2463	0.197	0.2413	0.1191	0.1438	0.1994	0.1169	0.2314	0.2434
T2LV	0.5168	0.4405	0.7996	0.254	0.411	0.4233	0.218	0.2606	0.6918
T2LV Change	0.6255	0.6226	0.7896	0.6177	0.6326	0.5548	0.5303	0.1944	0.5871
NBV	0.9917	0.9922	0.9595	0.8985	0.9607	0.9834	0.9085	0.2209	0.9445
NBV Change	0.7987	0.8553	0.9348	0.8288	0.7844	0.8131	0.6517	0.2915	0.897
NWMV	0.2562	0.2623	0.3065	0.2693	0.3295	0.3271	0.1968	0.8365	0.3317
NWMV Change	0.2366	0.2326	0.3514	0.2023	0.2156	0.2919	0.1141	0.8193	0.3131
NGMV	0.037	0.043	0.0766	0.0258	0.0643	0.0816	0.0304	0.1173	0.0607
NGMV Change	0.053	0.0388	0.0909	0.0292	0.0437	0.0885	0.0148	0.2999	0.0762
alphas	Total T Cells	CD4 T Cells	Total Treg	Total B Cells	B Mature	B Reg	B Memory	Plasma B Cells	Total CD8
Years with Disease	14.197	14.7954	12.7975	15.0609	13.8419	14.6007	15.2764	16.2821	12.5519		R2 > 0.3
Years since Relapse	6.0139	6.27	5.6759	6.1842	5.7677	6.1537	5.8779	7.0889	5.803		p-value < 5.00e-02
EDSS	3.2093	3.2622	3.0734	3.2412	3.1687	3.1309	3.2498	3.6331	3.1213		Both R2 > 0.2 and p-value < 5.00e-02
EDSS Change	0.0715	0.0805	0.0102	0.2109	0.2035	0.2929	0.2061	0.2805	0.0031
EDSS Increase?	0.1986	0.1887	0.1761	0.2468	0.224	0.2693	0.2403	0.2842	0.1739
uGMSSS	4.2498	4.2102	4.3146	4.0761	4.2613	4.0275	4.0993	4.4023	4.4008
gARMSS	5.233	5.3141	5.1105	5.2542	5.2208	5.2325	5.3368	5.5582	5.1612
T25WT	13.545	14.051	12.8713	14.1363	13.6838	13.5543	14.5176	17.0521	13.0895
T25WT Change	-6.6854	-6.8917	-6.1528	-6.833	-6.5482	-6.3693	-6.8997	-8.8042	-6.5546
9HPT	24.4829	24.4504	24.7258	24.5623	24.3917	24.0236	23.9113	24.6491	24.461
9HPT Change	1.7352	1.8251	1.9436	2.1716	1.6971	2.0271	2.2643	3.3827	1.6496
SDMT	48.223	48.4071	49.4254	47.9345	49.2184	48.7387	48.3469	47.2286	48.6504
SDMT Change	4.2956	4.0279	4.7801	4.0771	4.5173	4.3713	4.4727	4.2589	4.2127
LCVA	22.4836	23.1	23.4134	23.4418	23.9753	23.3387	22.6959	24.5845	21.9514
LCVA Change	-9.7637	-10.4633	-10.3609	-10.4101	-10.4154	-9.8544	-10.0802	-12.2673	-9.4765
HCVA	-0.0536	-0.0773	-0.0513	-0.0936	-0.0961	-0.0967	-0.081	-0.0741	-0.0162
HCVA Change	-0.4944	-0.4561	-0.4956	-0.4524	-0.451	-0.4573	-0.4427	-0.4143	-0.5226
pRNFL	96.9697	97.3032	99.1359	97.8851	99.2653	99.0138	96.9851	100.524	96.5837
pRNFL Change	0.3202	0.4052	0.3111	0.5685	0.5133	0.4643	0.6071	0.9987	0.249
mRNFL	35.4051	35.4521	36.0926	35.1874	35.825	35.7714	35.1675	35.6531	35.6833
mRNFL Change	0.8592	0.9272	0.7538	0.8423	0.8031	0.9431	0.8731	0.9582	0.7793
tpRNFL	74.8073	74.953	78.0078	75.0378	77.765	75.7507	74.6434	76.1082	75.4536
TMV	7.9742	7.981	8.0531	8.0079	8.0389	8.0327	7.9768	8.0769	8.0066
TMV Change	-0.0986	-0.0956	-0.0958	-0.0869	-0.0908	-0.0981	-0.0754	-0.1099	-0.0955
TRT	282.177	282.417	284.969	283.37	284.465	284.247	282.267	285.81	283.32
TRT Change	-3.4874	-3.3815	-3.3877	-3.0755	-3.2124	-3.4711	-2.6679	-3.8931	-3.378
GCIPL	66.4024	66.6213	67.0525	66.8627	67.1198	67.6009	66.2748	67.2573	66.5642
GCIPL Change	-1.7599	-1.9318	-1.4567	-2.0431	-1.9119	-2.0813	-2.0453	-2.3726	-1.471
INL	30.6228	30.6645	30.8433	30.7179	30.859	30.9401	30.8209	31.2743	30.841
INL Change	-1.1758	-1.1612	-1.1009	-1.0649	-0.9486	-1.1446	-1.0823	-1.3642	-1.2526
ORL	149.746	149.679	150.98	150.601	150.661	149.934	150.003	151.625	150.231
ORL Change	-1.4101	-1.215	-1.5832	-0.8091	-1.1543	-1.1875	-0.4127	-1.1139	-1.433
T2LC	21.4312	21.9405	21.9766	23.8021	23.4536	21.2575	23.6708	21.92	21.3108
T2LC Change	3.2385	3.5044	3.0591	3.8762	3.5994	3.5601	4.0878	3.7252	3.1373
T2LV	15.6574	16.4031	13.5907	18.2499	16.3124	16.7185	19.0298	19.8758	14.2829
T2LV Change	-0.2023	-0.2152	-0.0742	-0.2166	-0.1897	-0.2778	-0.3118	-0.7704	-0.212
NBV	1499.79	1500.64	1502.08	1494.78	1498.29	1501.14	1505.38	1433.01	1497.57
NBV Change	-65.5809	-63.2464	-58.9971	-64.4282	-65.9173	-65.5616	-74.5578	-9.4951	-60.7571
NWMV	796.342	797.697	786.034	796.876	786.883	792.948	808.891	730.851	785.514
NWMV Change	-137.657	-140.617	-120.306	-143.952	-138.239	-135.398	-165.325	-66.118	-126.137
NGMV	703.446	702.939	716.043	697.903	711.405	708.197	696.485	702.16	712.054
NGMV Change	72.0738	77.3675	61.3067	79.5215	72.3181	69.8329	90.7647	56.6178	65.3768
betas	Total T Cells	CD4 T Cells	Total Treg	Total B Cells	B Mature	B Reg	B Memory	Plasma B Cells	Total CD8
Years with Disease	-0.0775	-0.0845	-0.0596	-0.0865	-0.0718	-0.0786	-0.0868	-0.0947	-0.0558		R2 > 0.3
Years since Relapse	-0.0322	-0.0353	-0.0287	-0.0332	-0.0282	-0.0322	-0.0276	-0.0421	-0.0309		p-value < 5.00e-02
EDSS	-0.0094	-0.01	-0.0078	-0.0095	-0.0088	-0.0078	-0.0093	-0.0138	-0.0086		Both R2 > 0.2 and p-value < 5.00e-02
EDSS Change	0.004	0.0038	0.0051	0.0018	0.002	0.0006	0.0018	0.0007	0.0053
EDSS Increase?	0.0011	0.0012	0.0015	0.0003	0.0007	0	0.0004	-0.0002	0.0015
uGMSSS	-0.0019	-0.0013	-0.0031	0.0007	-0.0021	0.0014	0.0003	-0.0037	-0.0044
gARMSS	-0.0145	-0.0154	-0.0134	-0.0142	-0.0143	-0.0137	-0.0149	-0.0169	-0.0142
T25WT	-0.0486	-0.055	-0.0407	-0.055	-0.0505	-0.0459	-0.0586	-0.0883	-0.0443
T25WT Change	0.0374	0.0397	0.0311	0.0383	0.0352	0.0312	0.038	0.06	0.0371
9HPT	-0.032	-0.0307	-0.0377	-0.0317	-0.0305	-0.0236	-0.0216	-0.03	-0.0335
9HPT Change	-0.0015	-0.0027	-0.0046	-0.0074	-0.001	-0.0053	-0.0084	-0.0219	-0.0003
SDMT	0.0472	0.0434	0.0308	0.0493	0.0321	0.0371	0.042	0.0541	0.0432
SDMT Change	-0.0033	0.0007	-0.011	-0.0001	-0.0065	-0.0042	-0.0055	-0.0024	-0.0022
LCVA	0.0454	0.0354	0.0334	0.0297	0.0231	0.0307	0.0392	0.0123	0.0564
LCVA Change	0.017	0.027	0.0276	0.0257	0.0267	0.0171	0.02	0.0474	0.0133
HCVA	-0.0013	-0.0009	-0.0014	-0.0006	-0.0006	-0.0006	-0.0008	-0.0008	-0.0019
HCVA Change	0	-0.0006	0	-0.0006	-0.0006	-0.0005	-0.0007	-0.001	0.0005
pRNFL	0.0364	0.0307	0.0043	0.0216	0.0021	0.0055	0.0335	-0.0144	0.0445
pRNFL Change	0.0015	0.0002	0.0017	-0.0022	-0.0014	-0.0007	-0.0026	-0.0075	0.0027
mRNFL	0.034	0.0326	0.0251	0.0356	0.0275	0.0268	0.0349	0.0261	0.0316
mRNFL Change	-0.012	-0.0127	-0.0109	-0.0112	-0.011	-0.0124	-0.0112	-0.0115	-0.0114
tpRNFL	0.1276	0.1226	0.0848	0.1182	0.0826	0.1068	0.1204	0.0932	0.1247
TMV	0.0026	0.0025	0.0015	0.002	0.0016	0.0016	0.0024	0.0009	0.0023
TMV Change	0.001	0.0009	0.001	0.0008	0.0009	0.0009	0.0006	0.001	0.001
TRT	0.0933	0.0876	0.054	0.0716	0.058	0.058	0.0851	0.0326	0.0804
TRT Change	0.0353	0.0327	0.0356	0.0274	0.0306	0.0326	0.0204	0.0353	0.0355
GCIPL	0.0315	0.0275	0.023	0.0233	0.0204	0.0124	0.031	0.0159	0.0308
GCIPL Change	0.0168	0.019	0.0127	0.0202	0.019	0.0204	0.0194	0.0224	0.013
INL	0.0028	0.0022	-0.0006	0.0013	-0.0008	-0.0019	-0.0002	-0.0061	-0.0005
INL Change	0.0156	0.015	0.0153	0.0132	0.0119	0.0141	0.0129	0.0158	0.0178
ORL	0.0249	0.0254	0.0065	0.0113	0.0109	0.0208	0.0194	-0.0033	0.0186
ORL Change	0.0149	0.0115	0.0186	0.0051	0.0107	0.0106	-0.0008	0.0086	0.0161
T2LC	0.1298	0.1194	0.1293	0.0897	0.0987	0.1248	0.089	0.1061	0.1392
T2LC Change	-0.025	-0.0283	-0.0236	-0.0331	-0.03	-0.0282	-0.0347	-0.0282	-0.0247
T2LV	-0.048	-0.0579	-0.0178	-0.0832	-0.0576	-0.0604	-0.0918	-0.0969	-0.0288
T2LV Change	0.0037	0.0038	0.0019	0.0037	0.0035	0.0046	0.0049	0.0106	0.004
NBV	0.0065	-0.0062	-0.0299	0.0784	0.029	-0.0132	-0.0723	0.8804	0.0423
NBV Change	0.1383	0.1008	0.0415	0.1158	0.1416	0.1304	0.2513	-0.614	0.0693
NWMV	-0.7933	-0.7955	-0.6781	-0.7652	-0.6466	-0.6995	-0.9121	0.1699	-0.666
NWMV Change	0.8669	0.8904	0.6409	0.9207	0.8647	0.7866	1.1793	-0.1829	0.7319
NGMV	0.7998	0.7893	0.6482	0.8437	0.6756	0.6863	0.8397	0.7104	0.7083
NGMV Change	-0.7285	-0.7895	-0.5994	-0.8048	-0.723	-0.6562	-0.928	-0.431	-0.6625
