# Supplementary material for: Multiscale networks in multiple sclerosis
Source: PLoS Comput Biol. 2024 Feb 8;20(2):e1010980. doi: 10.1371/journal.pcbi.1010980 (PMC10852301; doi:10.1371/journal.pcbi.1010980)
Supplement: S9 File — (XLSX) [file pcbi.1010980.s015.xlsx]

## Sheet: Sheet1
Path	Edges from single-cell regression	Edges from biological pathways
MK03 > Total T Cells > mRNFL > T25WT	Total T Cells - mRNFL
GSK3AB - 22:22205353 - 8:128814091 - MK03 - Total T Cells - mRNFL - T25WT	x	insulin receptor signaling pathway, protein phosphorylation
MP2K1 - 1:11856378 - MK03 - Total T Cells - mRNFL - T25WT	x	Bergmann glial cell differentiation, ERK1 and ERK2 cascade, MAPK cascade, face development, insulin-like growth factor receptor signaling pathway, positive regulation of ERK1 and ERK2 cascade, protein phosphorylation, regulation of Golgi inheritance, regulation of early endosome to late endosome transport, regulation of stress-activated MAPK cascade, thymus development, thyroid gland development,…
MP2K1 - STAT6 > Th17 > mRNFL > T25WT - ARMSS	x
CREB1 - 22:40291807 - MP2K1 - Th17 - mRNFL - T25WT - Years since Relapse	x	signal transduction,
MK03 - 7:128573967 - 22:37258986 - MP2K1 - Th17 - mRNFL - T25WT	x	DNA-templated transcription, positive regulation of transcription by RNA polymerase II
MK03 - 7:128573967 - 22:37258986 - MP2K1 - Th17 - mRNFL - T25WT	x	Bergmann glial cell differentiation, ERK1 and ERK2 cascade, MAPK cascade, face development, insulin-like growth factor receptor signaling pathway, positive regulation of ERK1 and ERK2 cascade, protein phosphorylation, regulation of Golgi inheritance, regulation of early endosome to late endosome transport, regulation of stress-activated MAPK cascade, thymus development, thyroid gland development,…
NRF2 - 17:57859210 - MP2K1 - Th17 - mRNFL – T25WT	x	positive regulation of gene expression
PTN11 - 19:11173928 - 22:37258986 - MP2K1 - Th17 - mRNFL - T25WT	x	Bergmann glial cell differentiation, cerebellar cortex formation, heart development, positive regulation of ERK1 and ERK2 cascade,
SRC - 10:75653800 - 1:157686337 - MP2K1 - Th17 - mRNFL - T25WT	x	cell differentiation, protein phosphorylation,
MSGB non-HLA - 10:94479107 - 11:118743286 - MP2K1 - Th17 - mRNFL - T25WT	x	Chemotaxis, neuron differentiation,
WNK1 - 4:103911781 - SRC - STAT6 - Th17 - mRNFL - T25WT	x	intracellular signal transduction, peptidyl-serine phosphorylation, positive regulation of canonical Wnt signaling pathway, protein phosphorylation,
WNK1 - 4:103911781 - 3:105455955 - STAT6 - Th17 - mRNFL - T25WT	x	T cell receptor signaling pathway, intracellular signal transduction, signal transduction,
MSGB non-HLA - 10:94479107 - 10:31395761 - STAT6 - Th17 - mRNFL - T25WT	x	negative regulation of DNA-templated transcription, negative regulation of transcription by RNA polymerase II, positive regulation of transcription by RNA polymerase II, regulation of transcription by RNA polymerase II,
MP2K1 - STAT6 > Th17 > INL > EDSS Change	x
CREB1 - 22:40291807 - MP2K1 - Th17 - INL - EDSS Change	x	positive regulation of DNA-templated transcription, protein phosphorylation, signal transduction
GSK3AB - 22:22205353 - 22:37258986 - MP2K1 - Th17 - INL - EDSS Change	x	Bergmann glial cell differentiation, ERK1 and ERK2 cascade, chemotaxis, face development, insulin-like growth factor receptor signaling pathway, protein phosphorylation, regulation of Golgi inheritance, regulation of early endosome to late endosome transport, regulation of stress-activated MAPK cascade, signal transduction, thymus development, thyroid gland development, Trachea formation
GSK3AB - 22:22205353 - 22:37258986 - MP2K1 - Th17 - INL - EDSS Change	x	insulin receptor signaling pathway, peptidyl-serine phosphorylation, peptidyl-threonine phosphorylation, positive regulation of peptidyl-threonine phosphorylation, protein phosphorylation,
MK03 - 7:128573967 - 22:37258986 - MP2K1 - Th17 - INL - EDSS Change	x	Bergmann glial cell differentiation, ERK1 and ERK2 cascade, MAPK cascade, face development, insulin-like growth factor receptor signaling pathway, positive regulation of ERK1 and ERK2 cascade, protein phosphorylation, regulation of Golgi inheritance, regulation of early endosome to late endosome transport, regulation of stress-activated MAPK cascade, thymus development, thyroid gland development,…
MK03 - 16:79350204 - 1:11856378 - MP2K1 - Th17 - INL - EDSS Change	x	Bergmann glial cell differentiation, ERK1 and ERK2 cascade, MAPK cascade, face development, insulin-like growth factor receptor signaling pathway, positive regulation of ERK1 and ERK2 cascade, protein phosphorylation, regulation of Golgi inheritance, regulation of early endosome to late endosome transport, regulation of stress-activated MAPK cascade, thymus development, thyroid gland development,…
MK03 - 1:11856378 - MP2K1 - Th17 - INL - EDSS Change - EDSS Increase?	x	Bergmann glial cell differentiation, ERK1 and ERK2 cascade, MAPK cascade, face development, insulin-like growth factor receptor signaling pathway, positive regulation of ERK1 and ERK2 cascade, protein phosphorylation, regulation of Golgi inheritance, regulation of early endosome to late endosome transport, regulation of stress-activated MAPK cascade, thymus development, thyroid gland development,…
P53 - 2:68646536 - 19:18301979 - MP2K1 - Th17 - INL - EDSS Change	x	cellular senescence, negative regulation of cell population proliferation, positive regulation of DNA-templated transcription, positive regulation of gene expression,
P53 - 2:68646536 - 19:18301979 - MP2K1 - Th17 - INL - EDSS Change	x	negative regulation of fibroblast proliferation, protein stabilization
PTN11 - 19:11173928 - 22:37258986 - MP2K1 - Th17 - INL - EDSS Change	x	Bergmann glial cell differentiation, cerebellar cortex formation, heart development, positive regulation of DNA-templated transcription, positive regulation of ERK1 and ERK2 cascade
PTN11 - 19:11173928 - 5:141539339 - MP2K1 - Th17 - INL - EDSS Change	x	Bergmann glial cell differentiation, cerebellar cortex formation, heart development, positive regulation of DNA-templated transcription, positive regulation of ERK1 and ERK2 cascade
SRC - 10:75653800 - 1:157686337 - MP2K1 - Th17 - INL - EDSS Change	x	positive regulation of DNA-templated transcription, positive regulation of ERK1 and ERK2 cascade, positive regulation of protein serine/threonine kinase activity, regulation of early endosome to late endosome transport, signal transduction
SRC - 10:75653800 - 1:157686337 - MP2K1 - Th17 - INL - EDSS Change	x	cell differentiation, protein phosphorylation,
MSGB non-HLA - 10:94479107 - 11:118743286 - MP2K1 - Th17 - INL - EDSS Change	x	chemotaxis, neuron differentiation,
AKT1 - 11:47360412 - SRC - STAT6 - Th17 - INL - EDSS Change - EDSS Increase?	x	T cell costimulation, cell differentiation, cellular response to insulin stimulus, epidermal growth factor receptor signaling pathway, intracellular signal transduction, negative regulation of apoptotic process, negative regulation of cysteine-type endopeptidase activity involved in apoptotic process, negative regulation of intrinsic apoptotic signaling pathway, peptidyl-serine phosphorylation, p…
NRF2 - 17:57859210 - STAT6 - Th17 - INL - EDSS Change - EDSS Increase?	x	cellular response to hydrogen peroxide, positive regulation of transcription by RNA polymerase II, regulation of transcription by RNA polymerase II
STAT3 - STAT1 - STAT6 - Th17 - INL - EDSS Change	x	defense response, negative regulation of transcription by RNA polymerase II, positive regulation of transcription by RNA polymerase II, receptor signaling pathway via JAK-STAT, regulation of cell population proliferation, regulation of transcription by RNA polymerase II, response to peptide hormone, signal transduction
WNK1 - 4:103911781 - 3:105455955 - STAT6 - Th17 - INL - EDSS Change	x	T cell receptor signaling pathway, intracellular signal transduction, signal transduction
MSGB non-HLA - 10:94479107 - 10:31395761 - STAT6 - Th17 - INL - EDSS Change	x	negative regulation of transcription by RNA polymerase II, positive regulation of transcription by RNA polymerase II
MSGB non-HLA - 10:94479107 - 3:105455955 - STAT6 - Th17 - INL - EDSS Change	x	negative regulation of transcription by RNA polymerase II, positive regulation of transcription by RNA polymerase II,
MSGB non-HLA - 10:94479107 - 10:31395761 - STAT6 - Th17 - INL - EDSS Change - EDSS Increase?		negative regulation of transcription by RNA polymerase II, positive regulation of transcription by RNA polymerase II
MP2K1 > CD8 Treg > GCIPL > EDSS Change	x
CREB1 - 22:40291807 - MP2K1 - CD8 Treg - GCIPL - EDSS Change	x	positive regulation of DNA-templated transcription, protein phosphorylation, signal transduction
GSK3AB - 22:22205353 - 22:37258986 - MP2K1 - CD8 Treg - GCIPL - EDSS Change	x	Bergmann glial cell differentiation, ERK1 and ERK2 cascade, chemotaxis, face development, insulin-like growth factor receptor signaling pathway, protein phosphorylation, regulation of Golgi inheritance, regulation of early endosome to late endosome transport, regulation of stress-activated MAPK cascade, signal transduction, thymus development, thyroid gland development, trachea formation
GSK3AB - 22:22205353 - 22:37258986 - MP2K1 - CD8 Treg - GCIPL - EDSS Change	x	insulin receptor signaling pathway, peptidyl-serine phosphorylation, peptidyl-threonine phosphorylation, positive regulation of peptidyl-threonine phosphorylation, protein phosphorylation,
MK03 - 7:128573967 - 22:37258986 - MP2K1 - CD8 Treg - GCIPL - EDSS Change	x	Bergmann glial cell differentiation, ERK1 and ERK2 cascade, MAPK cascade, face development, insulin-like growth factor receptor signaling pathway, positive regulation of ERK1 and ERK2 cascade, protein phosphorylation, regulation of Golgi inheritance, regulation of early endosome to late endosome transport, regulation of stress-activated MAPK cascade, thymus development, thyroid gland development,…
MK03 - 1:11856378 - MP2K1 - CD8 Treg - GCIPL - EDSS Change - EDSS Increase?	x	Bergmann glial cell differentiation, ERK1 and ERK2 cascade, MAPK cascade, face development, insulin-like growth factor receptor signaling pathway, positive regulation of ERK1 and ERK2 cascade, protein phosphorylation, regulation of Golgi inheritance, regulation of early endosome to late endosome transport, regulation of stress-activated MAPK cascade, thymus development, thyroid gland development,…
P53 - 2:68646536 - 19:18301979 - MP2K1 - CD8 Treg - GCIPL - EDSS Change	x	cellular senescence, negative regulation of cell population proliferation, positive regulation of DNA-templated transcription, positive regulation of gene expression,
P53 - 2:68646536 - 19:18301979 - MP2K1 - CD8 Treg - GCIPL - EDSS Change	x	negative regulation of fibroblast proliferation, protein stabilization
PTN11 - 19:11173928 - 22:37258986 - MP2K1 - CD8 Treg - GCIPL - EDSS Change	x	Bergmann glial cell differentiation, cerebellar cortex formation, heart development, positive regulation of ERK1 and ERK2 cascade
SRC - 10:75653800 - 1:157686337 - MP2K1 - CD8 Treg - GCIPL - EDSS Change	x	positive regulation of DNA-templated transcription, positive regulation of ERK1 and ERK2 cascade, positive regulation of protein serine/threonine kinase activity, regulation of early endosome to late endosome transport, signal transduction
SRC - 10:75653800 - 1:157686337 - MP2K1 - CD8 Treg - GCIPL - EDSS Change	x	cell differentiation, protein phosphorylation,
STAT3 - STAT1 - MP2K1 - CD8 Treg - GCIPL - EDSS Change	x	positive regulation of DNA-templated transcription, signal transduction
LCK - JUN > Th1 non-Classic > NGMV - mRNFL - T2LV	x	x
NGMV > Years since Relapse - 9HPT Change - HCVA Change
AKT1 - 5:6712834 - 22:37310954 - TF65 - Total CD8 - NGMV - Years since Relapse	x	I-kappaB kinase/NF-kappaB signaling, NIK/NF-kappaB signaling, cellular response to tumor necrosis factor, cellular response to vascular endothelial growth factor stimulus, inflammatory response, negative regulation of apoptotic process, positive regulation of DNA-templated transcription, positive regulation of cell population proliferation, positive regulation of gene expression, positive regulat…
AKT1 - 5:6712834 - 22:37310954 - TF65 - Total CD8 - NGMV - Years since Relapse	x	cytokine-mediated signaling pathway, protein phosphorylation, signal transduction
GSK3AB - 22:22205353 - 8:128814091 - MK03 - Total T Cells - NGMV - HCVA Change	Total T Cells - NGMV	Bergmann glial cell differentiation, DNA damage response, ERK1 and ERK2 cascade, apoptotic process, cardiac neural crest cell development involved in heart development, caveolin-mediated endocytosis, cell cycle, cellular response to amino acid starvation, cellular response to cadmium ion, cellular response to reactive oxygen species, cellular response to tumor necrosis factor, face development, i…
MP2K1 - 1:11856378 - MK03 - Total T Cells - NGMV - HCVA Change	Total T Cells - NGMV	Bergmann glial cell differentiation, ERK1 and ERK2 cascade, MAPK cascade, face development, insulin-like growth factor receptor signaling pathway, positive regulation of ERK1 and ERK2 cascade, protein phosphorylation, regulation of Golgi inheritance, regulation of early endosome to late endosome transport, regulation of stress-activated MAPK cascade, thymus development, thyroid gland development,…
PGFRB - 3:121783015 - P53 - B Reg - Total T Cells - NGMV - HCVA Change	Total T Cells - NGMV	negative regulation of apoptotic process, positive regulation of apoptotic process, positive regulation of reactive oxygen species metabolic process
STAT1 - 11:95421830 - 11:122518525 - KS6B1 - Total T Cells - NGMV - HCVA Change	Total T Cells - NGMV	cellular response to insulin stimulus, cellular response to type II interferon, positive regulation of smooth muscle cell proliferation, response to mechanical stimulus, response to nutrient, response to xenobiotic stimulus, signal transduction
WNK1 - 4:103911781 - SRC - AKTS1 - Total B Cells - NGMV - HCVA Change	Total B Cells - NGMV	intracellular signal transduction, peptidyl-serine phosphorylation, positive regulation of canonical Wnt signaling pathway, protein phosphorylation, signal transduction
B Memory - Atypical B Memory - B Mature - Total B Cells - NGMV - 9HPT Change	Total B Cells - NGMV	x
CREB1 - 7:138729795 - 11:122518525 - KS6B1 - Total T Cells - NGMV - 9HPT Change	Total T Cells - NGMV	protein phosphorylation, response to glucagon, response to xenobiotic stimulus, signal transduction
CREB1 - 7:138729795 - 2:136884679 - JUN - Th1 Non-Classic - NGMV - Years since Relapse	x	positive regulation of DNA-templated transcription, positive regulation of transcription by RNA polymerase II, regulation of transcription by RNA polymerase II, response to xenobiotic stimulus
GSK3AB - 22:22205353 - 8:128814091 - MK03 - Total T Cells - NGMV - 9HPT Change	Total T Cells - NGMV	Bergmann glial cell differentiation, DNA damage response, ERK1 and ERK2 cascade, apoptotic process, cardiac neural crest cell development involved in heart development, caveolin-mediated endocytosis, cell cycle, cellular response to amino acid starvation, cellular response to cadmium ion, cellular response to reactive oxygen species, cellular response to tumor necrosis factor, face development, i…
MSGB non-HLA - 10:94479107 - 11:118743286 - KS6B1 - Total T Cells - NGMV - 9HPT Change	Total T Cells - NGMV	x
SRC - 1:85729820 - 8:128814091 - MK03 - Total T Cells - NGMV - 9HPT Change	Total T Cells - NGMV	cell cycle, intracellular signal transduction, peptidyl-tyrosine autophosphorylation, positive regulation of ERK1 and ERK2 cascade, protein phosphorylation, regulation of early endosome to late endosome transport
SRC - 1:85729820 - 8:128814091 - MK03 - Total T Cells - NGMV - 9HPT Change	Total T Cells - NGMV	apoptotic process, cellular response to lipopolysaccharide, cellular response to mechanical stimulus, innate immune response, lipopolysaccharide-mediated signaling pathway, positive regulation of DNA-templated transcription, positive regulation of apoptotic process,
STAT1 - 11:95421830 - 11:122518525 - KS6B1 - Total T Cells - NGMV - 9HPT Change	Total T Cells - NGMV	cellular response to insulin stimulus, cellular response to type II interferon, positive regulation of smooth muscle cell proliferation, response to mechanical stimulus, response to nutrient, response to xenobiotic stimulus, Signal transduction
B Mature - Atypical B Memory - B Memory - Total T Cells - NGMV - Years since Relapse	Total T Cells - NGMV	x
B Memory - Atypical B Memory - B Mature - Total B Cells - NGMV - Years since Relapse	Total B Cells - NGMV	x
B Memory - Atypical B Memory - KS6B1 - Total T Cells - NGMV - Years since Relapse	Total T Cells - NGMV	x
CREB1 - 7:138729795 - 11:122518525 - KS6B1 - Total T Cells - NGMV - Years since Relapse	Total T Cells - NGMV	protein phosphorylation, response to glucagon, response to xenobiotic stimulus, signal transduction
GSK3AB - 22:22205353 - 8:128814091 - MK03 - Total T Cells - NGMV - Years since Relapse	Total T Cells - NGMV	insulin receptor signaling pathway, peptidyl-serine phosphorylation, peptidyl-threonine phosphorylation, positive regulation of peptidyl-threonine phosphorylation, protein phosphorylation,
GSK3AB - 22:22205353 - 8:128814091 - MK03 - Total T Cells - NGMV - Years since Relapse	Total T Cells - NGMV	Bergmann glial cell differentiation, DNA damage response, ERK1 and ERK2 cascade, apoptotic process, cardiac neural crest cell development involved in heart development, caveolin-mediated endocytosis, cell cycle, cellular response to amino acid starvation, cellular response to cadmium ion, cellular response to reactive oxygen species, cellular response to tumor necrosis factor, face development, i…
MP2K1 - 1:11856378 - 16:79350204 - MK03 - Total T Cells - NGMV - Years since Relapse	Total T Cells - NGMV	Bergmann glial cell differentiation, ERK1 and ERK2 cascade, MAPK cascade, face development, insulin-like growth factor receptor signaling pathway, positive regulation of ERK1 and ERK2 cascade, protein phosphorylation, regulation of Golgi inheritance, regulation of early endosome to late endosome transport, regulation of stress-activated MAPK cascade, thymus development, thyroid gland development,…
MSGB non-HLA - 10:94479107 - 11:118743286 - KS6B1 - Total T Cells - NGMV - Years since Relapse	Total T Cells - NGMV	x
PGFRB - 20:52744437 - 16:79350204 - MK03 - Total T Cells - NGMV - Years since Relapse	Total T Cells - NGMV	apoptotic process, positive regulation of transcription by RNA polymerase II
PGFRB - 20:52744437 - 20:44734310 - MK03 - Total T Cells - NGMV - Years since Relapse	Total T Cells - NGMV	cellular response to mechanical stimulus, cellular response to tumor necrosis factor, insulin receptor signaling pathway, positive regulation of protein phosphorylation, positive regulation of transcription by RNA polymerase II
SRC - 1:85729820 - 4:122119449 - MK03 - Total T Cells - NGMV - Years since Relapse	Total T Cells - NGMV	cell cycle, intracellular signal transduction, peptidyl-tyrosine autophosphorylation, positive regulation of ERK1 and ERK2 cascade, protein phosphorylation, regulation of early endosome to late endosome transport
SRC - 1:85729820 - 4:122119449 - MK03 - Total T Cells - NGMV - Years since Relapse	Total T Cells - NGMV	apoptotic process, cellular response to lipopolysaccharide, cellular response to mechanical stimulus, innate immune response, lipopolysaccharide-mediated signaling pathway, positive regulation of DNA-templated transcription, positive regulation of apoptotic process,
SRC - 1:85729820 - 8:128814091 - MK03 - Total T Cells - NGMV - Years since Relapse	Total T Cells - NGMV	cell cycle, intracellular signal transduction, peptidyl-tyrosine autophosphorylation, positive regulation of ERK1 and ERK2 cascade, protein phosphorylation, regulation of early endosome to late endosome transport
SRC - 1:85729820 - 8:128814091 - MK03 - Total T Cells - NGMV - Years since Relapse	Total T Cells - NGMV	apoptotic process, cellular response to lipopolysaccharide, cellular response to mechanical stimulus, innate immune response, lipopolysaccharide-mediated signaling pathway, positive regulation of DNA-templated transcription, positive regulation of apoptotic process,
STAT1 - 11:95421830 - 11:122518525 - KS6B1 - Total T Cells - NGMV - Years since Relapse	Total T Cells - NGMV	cellular response to insulin stimulus, cellular response to type II interferon, positive regulation of smooth muscle cell proliferation, response to mechanical stimulus, response to nutrient, response to xenobiotic stimulus, signal transduction
mRNFL > T25WT - Years with Disease - SDMT Change
GSK3AB - 22:22205353 - 8:128814091 - MK03 - Total T Cells - mRNFL - T25WT	Total T Cells - mRNFL	Bergmann glial cell differentiation, DNA damage response, ERK1 and ERK2 cascade, apoptotic process, cardiac neural crest cell development involved in heart development, caveolin-mediated endocytosis, cell cycle, cellular response to amino acid starvation, cellular response to cadmium ion, cellular response to reactive oxygen species, cellular response to tumor necrosis factor, face development, i…
GSK3AB - 22:22205353 - 8:128814091 - MK03 - Total T Cells - mRNFL - T25WT	Total T Cells - mRNFL	peptidyl-serine phosphorylation, peptidyl-threonine phosphorylation, positive regulation of peptidyl-threonine phosphorylation, positive regulation of transcription by RNA polymerase II,
GSK3AB - 22:22205353 - 8:128814091 - MK03 - Total T Cells - mRNFL – T25WT Change	Total T Cells - mRNFL	Bergmann glial cell differentiation, DNA damage response, ERK1 and ERK2 cascade, apoptotic process, cardiac neural crest cell development involved in heart development, caveolin-mediated endocytosis, cell cycle, cellular response to amino acid starvation, cellular response to cadmium ion, cellular response to reactive oxygen species, cellular response to tumor necrosis factor, face development, i…
GSK3AB - 22:22205353 - 8:128814091 - MK03 - Total T Cells - mRNFL – T25WT Change	Total T Cells - mRNFL	peptidyl-serine phosphorylation, peptidyl-threonine phosphorylation, positive regulation of peptidyl-threonine phosphorylation, positive regulation of transcription by RNA polymerase II,
MP2K1 - 1:11856378 - MK03 - Total T Cells - mRNFL - T25WT	Total T Cells - mRNFL	Bergmann glial cell differentiation, ERK1 and ERK2 cascade, MAPK cascade, face development, insulin-like growth factor receptor signaling pathway, positive regulation of ERK1 and ERK2 cascade, protein phosphorylation, regulation of Golgi inheritance, regulation of early endosome to late endosome transport, regulation of stress-activated MAPK cascade, thymus development, thyroid gland development,…
MP2K1 - 1:11856378 - MK03 - Total T Cells - mRNFL - T25WT Change	Total T Cells - mRNFL	Bergmann glial cell differentiation, ERK1 and ERK2 cascade, MAPK cascade, face development, insulin-like growth factor receptor signaling pathway, positive regulation of ERK1 and ERK2 cascade, protein phosphorylation, regulation of Golgi inheritance, regulation of early endosome to late endosome transport, regulation of stress-activated MAPK cascade, thymus development, thyroid gland development,…
NRF2 - 17:57859210 - MP2K1 - Th17 - mRNFL - T25WT - uGMSSS	T25WT - uGMSSS	positive regulation of gene expression
Th1 Classic - CD56 Neg - mRNFL - T25WT - EDSS	T25WT - EDSS	x
Th1 Classic - CD56 Neg - mRNFL - T25WT - INL Change	T25WT - INL Change	x
Th1 Classic - CD56 Neg - mRNFL - T25WT - LCVA	T25WT - LCVA	x
Th1 Classic - CD56 Neg - mRNFL - T25WT - NBV	T25WT - NBV	x
Th1 Classic - CD56 Neg - mRNFL - T25WT - NBV Change	T25WT - NBV Change	x
Th1 Classic - CD56 Neg - mRNFL - T25WT - T25WT Change	T25WT - T25WT Change	x
Th1 Classic - CD56 Neg - mRNFL - T25WT - Years with Disease	T25WT - Years with Disease	x
Th1 Classic - CD56 Neg - mRNFL - T25WT - gARMSS	T25WT - gARMSS	x
Th1 Classic - CD56 Neg - mRNFL - T25WT - uGMSSS	T25WT - uGMSSS	x
Th17 - CD56 Neg - mRNFL - T25WT - NBV Change	T25WT - NBV Change	x
Th17 - CD56 Neg - mRNFL - T25WT - gARMSS	T25WT - gARMSS	x
WNK1 - 4:103911781 - SRC - NRF2 - CD4 T Cells - mRNFL - Years with Disease	mRNFL - Years with Disease	x
WNK1 - 4:103911781 - SRC - STAT6 - Th17 - mRNFL - Years with Disease	mRNFL - Years with Disease	x
T2LV > EDSS - ARMSS - T25WT
HSPB1 - Total CD8 - T2LV - EDSS - NBV	EDSS - NBV	x
LCK - Total CD8 - T2LV - EDSS - 9HPT	EDSS - 9HPT	x
LCK - Total CD8 - T2LV - EDSS - NBV	EDSS - NBV	x
LCK - Total CD8 - T2LV - EDSS - SDMT	EDSS - SDMT	x
LCK - Total CD8 - T2LV - EDSS - T25WT	EDSS - T25WT	x
LCK - Total CD8 - T2LV - EDSS - uGMSSS	EDSS - uGMSSS	x
SNP10:75653800 - SNP4:103911781 - SNP1:85729820 > SRC - STAT6 - AKTS1 – NRF2	x	x
HSPB1 > B Memory > NBV > MSSS	x	x
HSPB1 > B Memory > NBV > T25WT
CREB1 - 22:40291807 - HSPB1 - B Memory - NBV - T25WT	NBV - T25WT	signal transduction
CREB1 - 22:40291807 - HSPB1 - B Memory - NBV - T25WT Change	NBV - T25WT Change	signal transduction
STAT6 - 10:31395761 - HSPB1 - B Memory - NBV - T25WT Change	NBV - T25WT Change	regulation of transcription by RNA polymerase II
HSPB1- MP2K1 > CD8 Treg - B Memory > GCIPL > ARMSS - EDSS Change	x	x
STAT6 > Th17 > mRNFL - INL > ARMSS	x	x
STAT6 > Th17 > NGMV Change > Years with Disease
MSGB non-HLA - 10:94479107 - 10:31395761 - STAT6 - Th17 - NGMV Change - Years with Disease	NGMV Change - Years with Disease	negative regulation of transcription by RNA polymerase II, positive regulation of transcription by RNA polymerase II, regulation of transcription by RNA polymerase II
PGFRB - 3:121783015 - P53 - STAT6 - Th17 - NGMV Change - Years with Disease	NGMV Change - Years with Disease	negative regulation of apoptotic process, positive regulation of transcription by RNA polymerase II, regulation of DNA-templated transcription, regulation of transcription by RNA polymerase II,
PGFRB - 3:121783015 - P53 - STAT6 - Th17 - NGMV Change - Years with Disease	NGMV Change - Years with Disease	negative regulation of apoptotic process, positive regulation of apoptotic process, positive regulation of reactive oxygen species metabolic process,
KS6B1 - LCK > Total T Cells - Th1 Non Classic > NGMV - T2LV > LCVA Change - MSSS - Years since Relapse
MSGB non-HLA - 10:94479107 - 11:118743286 - KS6B1 - Total T Cells - NGMV - LCVA Change	Total T Cells - NGMV	x
STAT1 - 11:95421830 - 11:122518525 - KS6B1 - Total T Cells - NGMV - LCVA Change	Total T Cells - NGMV	cellular response to insulin stimulus, cellular response to type II interferon, positive regulation of smooth muscle cell proliferation, response to mechanical stimulus, response to nutrient, response to xenobiotic stimulus, signal transduction
B Memory - Atypical B Memory - KS6B1 - Total T Cells - NGMV - Years since Relapse	Total T Cells - NGMV	x
CREB1 - 7:138729795 - 11:122518525 - KS6B1 - Total T Cells - NGMV - Years since Relapse	Total T Cells - NGMV	protein phosphorylation, response to glucagon, response to xenobiotic stimulus, signal transduction
MSGB non-HLA - 10:94479107 - 11:118743286 - KS6B1 - Total T Cells - NGMV - Years since Relapse	Total T Cells - NGMV	x
STAT1 - 11:95421830 - 11:122518525 - KS6B1 - Total T Cells - NGMV - Years since Relapse	Total T Cells - NGMV	cellular response to insulin stimulus, cellular response to type II interferon, positive regulation of smooth muscle cell proliferation, response to mechanical stimulus, response to nutrient, response to xenobiotic stimulus, signal transduction
CD56 Neg > INL - mRNFL > EDSS - T25WT		x
Effector Treg - CD56 Neg - INL - EDSS - 9HPT	EDSS - 9HPT	x
Effector Treg - CD56 Neg - INL - EDSS - HCVA	EDSS - HCVA	x
Effector Treg - CD56 Neg - INL - EDSS - HCVA Change	EDSS - HCVA Change	x
Effector Treg - CD56 Neg - INL - EDSS - NBV	EDSS - NBV	x
Effector Treg - CD56 Neg - INL - EDSS - SDMT	EDSS - SDMT	x
Effector Treg - CD56 Neg - INL - EDSS - T25WT	EDSS - T25WT	x
Effector Treg - CD56 Neg - INL - EDSS - T25WT Change	EDSS - T25WT Change	x
Effector Treg - CD56 Neg - INL - EDSS - gARMSS	EDSS - gARMSS	x
Effector Treg - CD56 Neg - INL - EDSS - uGMSSS	EDSS - uGMSSS	x
Th1 Classic - CD56 Neg - INL - EDSS - HCVA	EDSS - HCVA	x
Th1 Classic - CD56 Neg - INL - EDSS - NBV	EDSS - NBV	x
Th1 Classic - CD56 Neg - INL - EDSS - NBV Change	EDSS - NBV Change	x
Th17 - CD56 Neg - INL - EDSS - HCVA	EDSS - HCVA	x
Th17 - CD56 Neg - INL - EDSS - uGMSSS	EDSS - uGMSSS	x
Total CD4 Teff - CD56 Neg - INL - EDSS - HCVA	EDSS - HCVA	x
Total CD8 - CD56 Neg - INL - EDSS - 9HPT	EDSS - 9HPT	x
Total CD8 - CD56 Neg - INL - EDSS - HCVA	EDSS - HCVA	x
Total CD8 - CD56 Neg - INL - EDSS - HCVA Change	EDSS - HCVA Change	x
Total CD8 - CD56 Neg - INL - EDSS - NBV	EDSS - NBV	x
Total CD8 - CD56 Neg - INL - EDSS - NBV Change	EDSS - NBV Change	x
Total CD8 - CD56 Neg - INL - EDSS - SDMT	EDSS - SDMT	x
Total CD8 - CD56 Neg - INL - EDSS - T25WT	EDSS - T25WT	x
Total CD8 - CD56 Neg - INL - EDSS - T25WT Change	EDSS - T25WT Change	x
Total CD8 - CD56 Neg - INL - EDSS - gARMSS	EDSS - gARMSS	x
Total CD8 - CD56 Neg - INL - EDSS - uGMSSS	EDSS - uGMSSS	x
Effector Treg - CD56 Neg - INL - T25WT Change - EDSS	T25WT Change - EDSS	x
Effector Treg - CD56 Neg - INL - T25WT Change - T25WT	T25WT Change - T25WT	x
Effector Treg - CD56 Neg - INL - T25WT Change - mRNFL Change	T25WT Change - mRNFL Change	x
Th17 - CD56 Neg - INL - T25WT Change - EDSS	T25WT Change - EDSS	x
Th17 - CD56 Neg - INL - T25WT Change - NBV	T25WT Change - NBV	x
Th17 - CD56 Neg - INL - T25WT Change - NBV Change	T25WT Change - NBV Change	x
Th17 - CD56 Neg - INL - T25WT Change - T25WT	T25WT Change - T25WT	x
Total CD8 - CD56 Neg - INL - T25WT Change - EDSS	T25WT Change - EDSS	x
Total CD8 - CD56 Neg - INL - T25WT Change - NBV	T25WT Change - NBV	x
Total CD8 - CD56 Neg - INL - T25WT Change - NBV Change	T25WT Change - NBV Change	x
Total CD8 - CD56 Neg - INL - T25WT Change - T25WT	T25WT Change - T25WT	x
Total CD8 - CD56 Neg - INL - T25WT Change - mRNFL Change	T25WT Change - mRNFL Change	x
Effector Treg - CD56 Neg - mRNFL - EDSS - NBV Change	EDSS - NBV Change	x
Th1 Classic - CD56 Neg - mRNFL - EDSS - 9HPT	EDSS - 9HPT	x
Th1 Classic - CD56 Neg - mRNFL - EDSS - HCVA	EDSS - HCVA	x
Th1 Classic - CD56 Neg - mRNFL - EDSS - HCVA Change	EDSS - HCVA Change	x
Th1 Classic - CD56 Neg - mRNFL - EDSS - NBV	EDSS - NBV	x
Th1 Classic - CD56 Neg - mRNFL - EDSS - NBV Change	EDSS - NBV Change	x
Th1 Classic - CD56 Neg - mRNFL - EDSS - SDMT	EDSS - SDMT	x
Th1 Classic - CD56 Neg - mRNFL - EDSS - T25WT	EDSS - T25WT	x
Th1 Classic - CD56 Neg - mRNFL - EDSS - T25WT Change	EDSS - T25WT Change	x
Th1 Classic - CD56 Neg - mRNFL - EDSS - gARMSS	EDSS - gARMSS	x
Th1 Classic - CD56 Neg - mRNFL - EDSS - uGMSSS	EDSS - uGMSSS	x
Total CD8 - CD56 Neg - mRNFL - EDSS - NBV Change	EDSS - NBV Change	x
Th1 Classic - CD56 Neg - mRNFL - T25WT - EDSS	T25WT - EDSS	x
Th1 Classic - CD56 Neg - mRNFL - T25WT - INL Change	T25WT - INL Change	x
Th1 Classic - CD56 Neg - mRNFL - T25WT - LCVA	T25WT - LCVA	x
Th1 Classic - CD56 Neg - mRNFL - T25WT - NBV	T25WT - NBV	x
Th1 Classic - CD56 Neg - mRNFL - T25WT - NBV Change	T25WT - NBV Change	x
Th1 Classic - CD56 Neg - mRNFL - T25WT - T25WT Change	T25WT - T25WT Change	x
Th1 Classic - CD56 Neg - mRNFL - T25WT - Years with Disease	T25WT - Years with Disease	x
Th1 Classic - CD56 Neg - mRNFL - T25WT - gARMSS	T25WT - gARMSS	x
Th1 Classic - CD56 Neg - mRNFL - T25WT - uGMSSS	T25WT - uGMSSS	x
Th17 - CD56 Neg - mRNFL - T25WT - NBV Change	T25WT - NBV Change	x
Th17 - CD56 Neg - mRNFL - T25WT - gARMSS	T25WT - gARMSS	x
Atypical B Memory - B Memory - Th1 Classic > mRNFL - T2LV > EDSS - T25WT	x
MSGB non-HLA - 10:94479107 - 10:31395761 - HSPB1 - B Memory	x	negative regulation of DNA-templated transcription, regulation of transcription by RNA polymerase II
Total CD8 > NGMV - T2LV > EDSS - 9HPT - SDMT		x
HSPB1 - Total CD8 - NGMV - EDSS - NBV	EDSS - NBV	x
KS6B1 - Total CD8 - NGMV - EDSS - 9HPT	EDSS - 9HPT	x
KS6B1 - Total CD8 - NGMV - EDSS - NBV	EDSS - NBV	x
KS6B1 - Total CD8 - NGMV - EDSS - SDMT	EDSS - SDMT	x
LCK - Total CD8 - NGMV - 9HPT - NWMV Change	9HPT - NWMV Change	x
Natural T - Total CD8 - NGMV - 9HPT - HCVA	9HPT - HCVA	x
Total T Cells - Total CD8 - NGMV - 9HPT - EDSS	9HPT - EDSS	x
Total T Cells - Total CD8 - NGMV - 9HPT - HCVA	9HPT - HCVA	x
Total T Cells - Total CD8 - NGMV - 9HPT - SDMT	9HPT - SDMT	x
Total T Cells - Total CD8 - NGMV - 9HPT - uGMSSS	9HPT - uGMSSS	x
CD8 Treg - Total CD8 - NGMV - SDMT - HCVA	SDMT - HCVA	x
KS6B1 - Total CD8 - NGMV - SDMT - 9HPT	SDMT - 9HPT	x
KS6B1 - Total CD8 - NGMV - SDMT - EDSS	SDMT - EDSS	x
KS6B1 - Total CD8 - NGMV - SDMT - HCVA Change	SDMT - HCVA Change	x
Total T Cells - Total CD8 - NGMV - SDMT - 9HPT	SDMT - 9HPT	x
Total T Cells - Total CD8 - NGMV - SDMT - EDSS	SDMT - EDSS	x
Total T Cells - Total CD8 - NGMV - SDMT - HCVA	SDMT - HCVA	x
Total T Cells - Total CD8 - NGMV - SDMT - uGMSSS	SDMT - uGMSSS	x
HSPB1 - Total CD8 - T2LV - EDSS - NBV	EDSS - NBV	x
LCK - Total CD8 - T2LV - EDSS - 9HPT	EDSS - 9HPT	x
LCK - Total CD8 - T2LV - EDSS - NBV	EDSS - NBV	x
LCK - Total CD8 - T2LV - EDSS - SDMT	EDSS - SDMT	x
LCK - Total CD8 - T2LV - EDSS - T25WT	EDSS - T25WT	x
LCK - Total CD8 - T2LV - EDSS - uGMSSS	EDSS - uGMSSS	x
Natural T - Total CD8 - T2LV - 9HPT - HCVA	9HPT - HCVA	x
Total T Cells - Total CD8 - T2LV - 9HPT - HCVA	9HPT - HCVA	x
Total T Cells - Total CD8 - T2LV - SDMT - HCVA	SDMT - HCVA	x
